# Supplementary material for: Sequencing and de novo assembly of a near complete indica rice genome
Source: Nat Commun. 2017 May 4;8:15324. doi: 10.1038/ncomms15324 (PMC5418594; doi:10.1038/ncomms15324)
Supplement: Supplementary Data 1 — Summary of the assembled genome maps. [file ncomms15324-s2.xlsx]

## Sheet: Supplementary Table 3
Supplementary Data 1: Summary of the assembled genome maps.
# hostname=node54
# $ cd /public/home/hldu; /public/share/hldu/Bionano/NewVersion/tools/RefAligner -if /public/share/hldu/Bionano/NewVersion/Data/R498_NewVersion/Merged_molecules/output/contigs/curContigs -merge -o /public/share/hldu/Bionano/NewVersion/Data/R498_NewVersion/Merged_molecules/output/contigs/exp_refineFinal1/EXP_REFINEFINAL1 -f -stdout -stderr
# CompileDir= /home/users3/tanantharaman/branches/4794/4794.5122/4794.5122 CompileCmd=g++ -fopenmp -Ofast -fno-associative-math -msse2 -mfpmath=sse -DUSE_PFLOAT=1 -DUSE_RFLOAT=1 -DUSE_SSE=1 -DUSE_AVX=0 -I/home/users/tanantharaman/amdlibm-3-0-2/include -DREPLACE_WITH_AMDLIBM -DRELEASE=1 -lrt -L/home/users/tanantharaman/amdlibm-3-0-2/lib/static -lamdlibm -s SVNversion=5122 $Header: http://svn.bnm.l…
# FLAGS: USE_SSE=0 USE_AVX=0 USE_MIC=0 USE_PFLOAT=1 USE_RFLOAT=1 DEBUG=1 VERB=1
# CMAP File Version:	0.1
# Label Channels:	1
# Nickase Recognition Site 1:	unknown
# Number of Consensus Maps:	453
# Values corresponding to intervals (StdDev, HapDelta) refer to the interval between current site and next site
#h CMapId	ContigLength	NumSites	SiteID	LabelChannel	Position	StdDev	Coverage	Occurrence	ChimQuality
#f int	float	int	int	int	float	float	float	float	float
234	300955	42	1	1	20	111.7	9	8	0
234	300955	42	2	1	3084.2	170.2	9	9	0
234	300955	42	3	1	23698.2	82.8	63	63	0
234	300955	42	4	1	26440	121.8	71	71	0
234	300955	42	5	1	44275.6	101.9	75	37	44.4
234	300955	42	6	1	53691.3	84.3	90	84	75
234	300955	42	7	1	56920.1	118.6	93	79	85.7
234	300955	42	8	1	73282	82.7	100	76	77.8
234	300955	42	9	1	76004	93.1	103	93	70
234	300955	42	10	1	82180.2	111.6	107	89	96.8
234	300955	42	11	1	95502.4	87.4	109	66	92.4
234	300955	42	12	1	99717.9	94.7	113	105	94.6
234	300955	42	13	1	106454	113.7	115	70	89.4
234	300955	42	14	1	120690	93.2	121	120	94.8
234	300955	42	15	1	126913	102.3	123	118	94.5
234	300955	42	16	1	136496	102.6	123	119	94.4
234	300955	42	17	1	146200	93.9	124	120	91.9
234	300955	42	18	1	152663	84	131	126	92.2
234	300955	42	19	1	155782	92.1	132	127	93.4
234	300955	42	20	1	161600	91.4	127	119	91.4
234	300955	42	21	1	167188	87.5	124	53	95.2
234	300955	42	22	1	171459	81.2	120	107	95.1
234	300955	42	23	1	173708	85.1	118	73	94.8
234	300955	42	24	1	177175	89.5	118	61	96.4
234	300955	42	25	1	182096	87.1	116	101	96.6
234	300955	42	26	1	186221	109	112	107	96.7
234	300955	42	27	1	198473	101.2	104	101	96.8
234	300955	42	28	1	207628	79	100	82	82.9
234	300955	42	29	1	209221	80.2	100	90	94.3
234	300955	42	30	1	211162	89.8	97	90	94.3
234	300955	42	31	1	216187	97.9	90	61	98.3
234	300955	42	32	1	224090	95.5	89	80	96.6
234	300955	42	33	1	231105	135.9	83	68	91.1
234	300955	42	34	1	255801	101.6	73	63	0
234	300955	42	35	1	265108	80	70	55	0
234	300955	42	36	1	266980	97.6	69	64	0
234	300955	42	37	1	274791	81.2	63	62	0
234	300955	42	38	1	277045	91.1	63	53	0
234	300955	42	39	1	282534	84.3	60	50	0
234	300955	42	40	1	285760	102	56	44	0
234	300955	42	41	1	295237	91.7	50	43	0
234	300955	42	42	1	300935	0	42	42	0
234	300955	42	43	0	300955	0	1	1	0
339	450279	50	1	1	20	84.1	32	32	0
339	450279	50	2	1	3167.4	139.2	43	40	0
339	450279	50	3	1	29611.9	93.4	50	50	0
339	450279	50	4	1	35877.6	141.5	50	47	0
339	450279	50	5	1	63511	104.5	55	52	95.2
339	450279	50	6	1	73959.2	101.5	58	57	91.3
339	450279	50	7	1	83231.1	91.8	60	35	83.9
339	450279	50	8	1	88967.3	99.5	63	51	91.7
339	450279	50	9	1	97477	78.3	64	42	91.7
339	450279	50	10	1	98850.8	81.6	66	52	91.7
339	450279	50	11	1	101227	99.1	66	61	91.7
339	450279	50	12	1	109571	91.6	67	57	94.3
339	450279	50	13	1	115238	84.9	67	62	94.3
339	450279	50	14	1	118664	90.2	68	64	97.4
339	450279	50	15	1	123849	90.9	68	64	92.5
339	450279	50	16	1	129247	80	68	59	80.5
339	450279	50	17	1	131126	171.3	61	43	70.3
339	450279	50	18	1	176399	90	57	27	100
339	450279	50	19	1	181502	114.5	58	37	100
339	450279	50	20	1	196071	101.1	64	61	100
339	450279	50	21	1	205195	107.2	59	48	100
339	450279	50	22	1	216698	106.1	57	57	93.8
339	450279	50	23	1	227750	85.7	58	31	86.7
339	450279	50	24	1	231422	119.3	58	53	85
339	450279	50	25	1	248116	109	59	56	83.3
339	450279	50	26	1	260355	87.1	59	50	93.6
339	450279	50	27	1	264483	92.1	61	36	92.9
339	450279	50	28	1	270321	96.6	64	58	92.9
339	450279	50	29	1	277760	78.7	68	61	96.9
339	450279	50	30	1	279261	92.2	70	60	100
339	450279	50	31	1	285107	85.9	72	66	100
339	450279	50	32	1	288857	88.2	71	21	100
339	450279	50	33	1	293351	95	75	73	100
339	450279	50	34	1	300212	100.6	72	50	100
339	450279	50	35	1	309126	111.4	73	70	96.7
339	450279	50	36	1	322394	81.9	75	53	87.9
339	450279	50	37	1	324875	113.5	78	74	93.9
339	450279	50	38	1	339019	79.2	74	72	100
339	450279	50	39	1	340664	104.5	71	40	100
339	450279	50	40	1	351079	90.1	68	64	98
339	450279	50	41	1	356209	82.2	65	49	98
339	450279	50	42	1	358770	108	65	65	98
339	450279	50	43	1	370616	78.8	64	48	90.5
339	450279	50	44	1	372151	93.6	63	51	87.8
339	450279	50	45	1	378508	154.7	56	25	82.6
339	450279	50	46	1	413548	90.1	55	49	0
339	450279	50	47	1	418700	91.7	54	48	0
339	450279	50	48	1	424379	126.6	53	53	0
339	450279	50	49	1	444447	92.1	45	45	0
339	450279	50	50	1	450259	0	26	26	0
339	450279	50	51	0	450279	0	1	1	0
90	1.16533e+06	114	1	1	20	105.8	28	28	0
90	1.16533e+06	114	2	1	10986	112.5	40	37	0
90	1.16533e+06	114	3	1	24721.3	88.9	51	50	0
90	1.16533e+06	114	4	1	29458.8	99.2	56	56	0
90	1.16533e+06	114	5	1	37857.6	99.3	58	56	0
90	1.16533e+06	114	6	1	46302.6	154	60	58	0
90	1.16533e+06	114	7	1	80941.5	98.3	66	64	95.8
90	1.16533e+06	114	8	1	88985.8	135.1	69	67	98.2
90	1.16533e+06	114	9	1	113308	118.5	70	67	93.8
90	1.16533e+06	114	10	1	129625	132.3	71	59	94.3
90	1.16533e+06	114	11	1	152519	109.1	77	62	96.6
90	1.16533e+06	114	12	1	164823	103.3	73	68	96.3
90	1.16533e+06	114	13	1	174790	85.5	73	71	100
90	1.16533e+06	114	14	1	178384	93.7	71	69	100
90	1.16533e+06	114	15	1	184784	93.1	69	68	100
90	1.16533e+06	114	16	1	190965	96.3	70	68	95.8
90	1.16533e+06	114	17	1	198284	108.5	67	41	80
90	1.16533e+06	114	18	1	210319	116.8	63	60	90.5
90	1.16533e+06	114	19	1	225887	105.9	61	56	100
90	1.16533e+06	114	20	1	236890	105.4	60	42	95.8
90	1.16533e+06	114	21	1	247675	82.9	59	36	95.8
90	1.16533e+06	114	22	1	250458	81.8	61	60	100
90	1.16533e+06	114	23	1	252909	173.1	59	53	96
90	1.16533e+06	114	24	1	299329	83.3	60	42	100
90	1.16533e+06	114	25	1	302240	144.7	63	59	95.8
90	1.16533e+06	114	26	1	331644	90	65	56	90.5
90	1.16533e+06	114	27	1	336737	104.3	65	56	87
90	1.16533e+06	114	28	1	347082	94.7	64	58	77.3
90	1.16533e+06	114	29	1	353812	83.3	63	61	77.3
90	1.16533e+06	114	30	1	356702	84.1	61	55	92.3
90	1.16533e+06	114	31	1	359846	80.4	61	45	92.3
90	1.16533e+06	114	32	1	361843	105.1	57	40	88.9
90	1.16533e+06	114	33	1	372518	87.6	59	43	86.4
90	1.16533e+06	114	34	1	376829	84.7	60	57	90.5
90	1.16533e+06	114	35	1	380167	121.6	62	62	90.5
90	1.16533e+06	114	36	1	397908	97.5	59	57	95.8
90	1.16533e+06	114	37	1	405681	96.4	57	46	88.2
90	1.16533e+06	114	38	1	413023	106.2	59	57	89.5
90	1.16533e+06	114	39	1	424140	137.5	61	56	90
90	1.16533e+06	114	40	1	449681	85.8	60	56	95.2
90	1.16533e+06	114	41	1	453383	143.8	60	54	95.4
90	1.16533e+06	114	42	1	482277	152.8	54	30	94.7
90	1.16533e+06	114	43	1	516185	81	63	48	81.8
90	1.16533e+06	114	44	1	518383	115.6	67	63	85.3
90	1.16533e+06	114	45	1	533417	89.3	68	64	88.9
90	1.16533e+06	114	46	1	538264	112.4	68	49	92.9
90	1.16533e+06	114	47	1	551942	114.1	73	71	96.3
90	1.16533e+06	114	48	1	566340	90.5	74	70	96
90	1.16533e+06	114	49	1	571623	92.3	74	71	97
90	1.16533e+06	114	50	1	577525	91.3	73	69	97.2
90	1.16533e+06	114	51	1	583076	97.7	76	74	92
90	1.16533e+06	114	52	1	590903	92.7	76	55	92.6
90	1.16533e+06	114	53	1	596937	87.9	78	61	96.2
90	1.16533e+06	114	54	1	601330	85.5	81	78	100
90	1.16533e+06	114	55	1	604942	97.3	82	78	95.4
90	1.16533e+06	114	56	1	612642	105.8	84	64	100
90	1.16533e+06	114	57	1	623576	89	86	83	100
90	1.16533e+06	114	58	1	628341	89.7	86	78	100
90	1.16533e+06	114	59	1	633331	86.9	87	80	100
90	1.16533e+06	114	60	1	637405	130.2	85	82	97.2
90	1.16533e+06	114	61	1	659235	123.5	80	75	94.7
90	1.16533e+06	114	62	1	677837	100.6	79	72	92.5
90	1.16533e+06	114	63	1	686766	108	81	74	85.4
90	1.16533e+06	114	64	1	698607	85.1	86	82	91.2
90	1.16533e+06	114	65	1	702099	103.3	88	84	93.9
90	1.16533e+06	114	66	1	712080	93	80	54	96.8
90	1.16533e+06	114	67	1	718229	103.1	93	91	97.3
90	1.16533e+06	114	68	1	728124	105.4	92	52	93.1
90	1.16533e+06	114	69	1	738922	112.8	90	87	93.9
90	1.16533e+06	114	70	1	752760	129.8	88	85	96.9
90	1.16533e+06	114	71	1	774393	90.3	96	91	97.6
90	1.16533e+06	114	72	1	779596	106.3	96	90	97.8
90	1.16533e+06	114	73	1	790728	86	93	69	97.6
90	1.16533e+06	114	74	1	794509	119.3	93	70	97.7
90	1.16533e+06	114	75	1	811210	79.4	89	81	90.2
90	1.16533e+06	114	76	1	812904	80	88	84	92.2
90	1.16533e+06	114	77	1	814787	102.4	89	74	91.8
90	1.16533e+06	114	78	1	824391	125.1	86	84	90.9
90	1.16533e+06	114	79	1	843789	117.8	87	64	90.7
90	1.16533e+06	114	80	1	859798	103	87	67	92.9
90	1.16533e+06	114	81	1	869634	84.6	86	54	93.1
90	1.16533e+06	114	82	1	872948	83.1	88	83	93.3
90	1.16533e+06	114	83	1	875794	82.2	84	63	93.3
90	1.16533e+06	114	84	1	878358	79.9	83	79	93.3
90	1.16533e+06	114	85	1	880210	94.6	84	73	96.8
90	1.16533e+06	114	86	1	886909	94.5	87	86	93.8
90	1.16533e+06	114	87	1	893596	100.8	80	71	81.5
90	1.16533e+06	114	88	1	902585	94	80	70	93.1
90	1.16533e+06	114	89	1	909060	93.5	78	73	93.1
90	1.16533e+06	114	90	1	915389	81.2	78	69	90.9
90	1.16533e+06	114	91	1	917649	141.6	77	73	91.3
90	1.16533e+06	114	92	1	945331	114.9	70	66	96.9
90	1.16533e+06	114	93	1	960078	91	71	68	93.3
90	1.16533e+06	114	94	1	965515	160	71	65	93.3
90	1.16533e+06	114	95	1	1003685	90.4	66	58	97.1
90	1.16533e+06	114	96	1	1.00893e+06	111	66	51	93.6
90	1.16533e+06	114	97	1	1.02199e+06	90.8	63	61	97.5
90	1.16533e+06	114	98	1	1.02737e+06	84.8	62	60	100
90	1.16533e+06	114	99	1	1.03076e+06	85.7	62	19	100
90	1.16533e+06	114	100	1	1.03444e+06	103.9	62	57	100
90	1.16533e+06	114	101	1	1.04466e+06	79	59	56	100
90	1.16533e+06	114	102	1	1.04624e+06	86.1	57	38	100
90	1.16533e+06	114	103	1	1.05003e+06	101.7	56	37	100
90	1.16533e+06	114	104	1	1.05935e+06	85.9	56	53	100
90	1.16533e+06	114	105	1	1.06309e+06	105.9	53	52	100
90	1.16533e+06	114	106	1	1.07408e+06	83.7	50	33	91.9
90	1.16533e+06	114	107	1	1.0771e+06	172.8	50	43	83.8
90	1.16533e+06	114	108	1	1.12336e+06	116.8	42	28	0
90	1.16533e+06	114	109	1	1.13895e+06	91.8	40	37	0
90	1.16533e+06	114	110	1	1.14468e+06	79.9	39	37	0
90	1.16533e+06	114	111	1	1.14655e+06	103.8	36	15	0
90	1.16533e+06	114	112	1	1.1567e+06	83.5	36	26	0
90	1.16533e+06	114	113	1	1.15968e+06	91.5	34	31	0
90	1.16533e+06	114	114	1	1.16531e+06	0	25	25	0
90	1.16533e+06	114	115	0	1.16533e+06	0	1	1	0
40	1.89578e+06	201	1	1	20	127.9	28	28	0
40	1.89578e+06	201	2	1	20751.7	111.2	34	25	0
40	1.89578e+06	201	3	1	33901.9	83.5	45	44	0
40	1.89578e+06	201	4	1	36867.1	93.4	45	35	0
40	1.89578e+06	201	5	1	43137.8	82.3	48	25	0
40	1.89578e+06	201	6	1	45716.4	96.2	52	50	0
40	1.89578e+06	201	7	1	53016.1	133	52	49	0
40	1.89578e+06	201	8	1	76223.8	78.5	55	51	90.9
40	1.89578e+06	201	9	1	77647.8	115.1	58	55	100
40	1.89578e+06	201	10	1	92488.5	82.1	62	52	97.2
40	1.89578e+06	201	11	1	95007.5	102.6	62	46	97.4
40	1.89578e+06	201	12	1	104698	78.4	66	56	97.8
40	1.89578e+06	201	13	1	106107	106.1	66	37	97.7
40	1.89578e+06	201	14	1	117163	119.1	66	44	94.7
40	1.89578e+06	201	15	1	133767	98.8	71	67	100
40	1.89578e+06	201	16	1	142020	86	75	70	97.4
40	1.89578e+06	201	17	1	145805	78.8	74	65	94.6
40	1.89578e+06	201	18	1	147319	94.9	73	57	94.6
40	1.89578e+06	201	19	1	154142	79.3	79	67	94.7
40	1.89578e+06	201	20	1	155831	96.9	79	43	94.6
40	1.89578e+06	201	21	1	163388	80.6	78	72	92.5
40	1.89578e+06	201	22	1	165447	108.8	79	46	87.5
40	1.89578e+06	201	23	1	177602	79.4	78	59	96.8
40	1.89578e+06	201	24	1	179304	81.6	75	57	96.8
40	1.89578e+06	201	25	1	181687	80.4	77	61	96.8
40	1.89578e+06	201	26	1	183706	92.7	78	67	96.8
40	1.89578e+06	201	27	1	189740	105.3	78	70	97
40	1.89578e+06	201	28	1	200508	90	81	74	97.1
40	1.89578e+06	201	29	1	205618	93.2	80	52	100
40	1.89578e+06	201	30	1	211814	94.5	79	29	100
40	1.89578e+06	201	31	1	218476	88.1	82	77	100
40	1.89578e+06	201	32	1	222920	99.9	83	80	100
40	1.89578e+06	201	33	1	231566	125.9	90	86	100
40	1.89578e+06	201	34	1	251328	92.6	89	77	97.1
40	1.89578e+06	201	35	1	257328	80.2	88	82	92.9
40	1.89578e+06	201	36	1	259260	81.3	88	63	92.3
40	1.89578e+06	201	37	1	261554	88	87	85	92.5
40	1.89578e+06	201	38	1	265976	119.3	89	73	94.6
40	1.89578e+06	201	39	1	282687	84	84	73	92.1
40	1.89578e+06	201	40	1	285811	85.3	86	43	96.8
40	1.89578e+06	201	41	1	289341	114.2	87	75	95.1
40	1.89578e+06	201	42	1	303798	80.8	88	77	95.4
40	1.89578e+06	201	43	1	305919	86.5	89	81	95.4
40	1.89578e+06	201	44	1	309857	85.6	85	74	95.6
40	1.89578e+06	201	45	1	313488	117.1	86	77	97.8
40	1.89578e+06	201	46	1	329201	100.5	87	85	95.8
40	1.89578e+06	201	47	1	338076	142	83	67	97.1
40	1.89578e+06	201	48	1	365968	107.4	83	79	88.2
40	1.89578e+06	201	49	1	377560	111.8	86	82	96.6
40	1.89578e+06	201	50	1	390964	101.7	87	84	84.4
40	1.89578e+06	201	51	1	400302	84.3	78	73	91.2
40	1.89578e+06	201	52	1	403524	108.2	75	56	91.2
40	1.89578e+06	201	53	1	415465	83	71	37	93.8
40	1.89578e+06	201	54	1	418270	93.6	71	70	96.7
40	1.89578e+06	201	55	1	424612	120	69	62	100
40	1.89578e+06	201	56	1	441638	144.6	68	61	96.6
40	1.89578e+06	201	57	1	470962	95.6	64	52	100
40	1.89578e+06	201	58	1	478042	98.9	65	63	100
40	1.89578e+06	201	59	1	486340	82.7	59	56	96.4
40	1.89578e+06	201	60	1	489063	108.8	58	46	96.4
40	1.89578e+06	201	61	1	501215	87	57	45	96.2
40	1.89578e+06	201	62	1	505322	101	55	27	92.6
40	1.89578e+06	201	63	1	514409	116	58	57	91.3
40	1.89578e+06	201	64	1	529637	104.7	50	37	100
40	1.89578e+06	201	65	1	540163	90.2	51	51	100
40	1.89578e+06	201	66	1	545336	82.5	50	19	100
40	1.89578e+06	201	67	1	547976	85.5	49	31	100
40	1.89578e+06	201	68	1	551572	100.3	52	51	92.3
40	1.89578e+06	201	69	1	560376	81.5	51	45	92.9
40	1.89578e+06	201	70	1	562734	103.4	51	49	92.9
40	1.89578e+06	201	71	1	572721	144.2	50	50	100
40	1.89578e+06	201	72	1	601828	96.2	39	25	93.8
40	1.89578e+06	201	73	1	609120	145.3	37	18	100
40	1.89578e+06	201	74	1	638842	94.9	46	45	100
40	1.89578e+06	201	75	1	645649	93.3	48	40	95.7
40	1.89578e+06	201	76	1	651905	158.3	47	36	95.7
40	1.89578e+06	201	77	1	689080	96	53	46	87
40	1.89578e+06	201	78	1	696305	102.8	56	55	94.3
40	1.89578e+06	201	79	1	706079	82.9	57	47	93.8
40	1.89578e+06	201	80	1	708868	114.8	59	57	93.8
40	1.89578e+06	201	81	1	723578	82.2	62	54	87.5
40	1.89578e+06	201	82	1	726138	79.8	63	60	93.3
40	1.89578e+06	201	83	1	727977	85.6	63	54	93.1
40	1.89578e+06	201	84	1	731605	96.4	65	39	88.9
40	1.89578e+06	201	85	1	738970	110.8	66	63	88.9
40	1.89578e+06	201	86	1	751948	127.1	72	69	94.6
40	1.89578e+06	201	87	1	772259	82.9	78	71	92.1
40	1.89578e+06	201	88	1	775026	82.8	78	75	91.2
40	1.89578e+06	201	89	1	777774	85.4	77	44	91.2
40	1.89578e+06	201	90	1	781365	79.4	79	71	94.9
40	1.89578e+06	201	91	1	783058	124.3	83	68	92.5
40	1.89578e+06	201	92	1	802046	80.8	83	71	91.7
40	1.89578e+06	201	93	1	804167	102.4	80	73	89.2
40	1.89578e+06	201	94	1	813797	80.8	82	80	87.2
40	1.89578e+06	201	95	1	815940	113.4	78	38	91.4
40	1.89578e+06	201	96	1	830022	118.6	78	61	95.2
40	1.89578e+06	201	97	1	846404	102.2	79	61	90.5
40	1.89578e+06	201	98	1	855946	105.6	76	65	90.5
40	1.89578e+06	201	99	1	866808	120.8	75	65	97.2
40	1.89578e+06	201	100	1	884163	95.7	74	72	95.4
40	1.89578e+06	201	101	1	891271	101.5	76	73	91.7
40	1.89578e+06	201	102	1	900542	109.2	74	71	88
40	1.89578e+06	201	103	1	912859	97.2	67	58	93.1
40	1.89578e+06	201	104	1	920490	98.2	66	51	92
40	1.89578e+06	201	105	1	928496	169	67	65	92.9
40	1.89578e+06	201	106	1	972313	104.6	51	35	100
40	1.89578e+06	201	107	1	982792	104.5	54	54	100
40	1.89578e+06	201	108	1	993219	90.4	57	55	91.7
40	1.89578e+06	201	109	1	998472	152.9	58	54	90
40	1.89578e+06	201	110	1	1.03244e+06	84.9	61	58	78.6
40	1.89578e+06	201	111	1	1.03586e+06	88.8	60	40	78.6
40	1.89578e+06	201	112	1	1.04056e+06	85.1	60	40	76.5
40	1.89578e+06	201	113	1	1.04403e+06	81.2	67	65	90
40	1.89578e+06	201	114	1	1.04628e+06	86.4	65	47	90
40	1.89578e+06	201	115	1	1.05019e+06	81.3	65	53	100
40	1.89578e+06	201	116	1	1052487	83.9	66	65	100
40	1.89578e+06	201	117	1	1055591	104.6	63	54	100
40	1.89578e+06	201	118	1	1.06605e+06	92	62	56	95.8
40	1.89578e+06	201	119	1	1.07183e+06	97.8	58	34	92
40	1.89578e+06	201	120	1	1.07969e+06	92	57	52	95.8
40	1.89578e+06	201	121	1	1.08549e+06	158	57	48	90.9
40	1.89578e+06	201	122	1	1.12247e+06	111.1	56	53	97.4
40	1.89578e+06	201	123	1	1.13559e+06	137.5	59	52	94.3
40	1.89578e+06	201	124	1	1.16114e+06	87.6	62	57	96.4
40	1.89578e+06	201	125	1	1.16542e+06	79.1	63	50	95.8
40	1.89578e+06	201	126	1	1.16704e+06	83.9	63	41	95.7
40	1.89578e+06	201	127	1	1170136	110.3	62	49	90.9
40	1.89578e+06	201	128	1	1.18294e+06	99.4	61	57	80
40	1.89578e+06	201	129	1	1.19141e+06	122	56	46	84.6
40	1.89578e+06	201	130	1	1.20936e+06	98.8	53	46	90.9
40	1.89578e+06	201	131	1	1.2176e+06	86.6	56	52	96.3
40	1.89578e+06	201	132	1	1.22157e+06	93.5	53	18	96.2
40	1.89578e+06	201	133	1	1.22787e+06	150.2	58	53	100
40	1.89578e+06	201	134	1	1.26035e+06	124	61	59	95
40	1.89578e+06	201	135	1	1.27921e+06	81.5	68	66	92.9
40	1.89578e+06	201	136	1	1.28156e+06	81.9	70	66	92.9
40	1.89578e+06	201	137	1	1.28403e+06	80	68	59	90
40	1.89578e+06	201	138	1	1.28592e+06	135.1	68	64	96.7
40	1.89578e+06	201	139	1	1.31023e+06	139.6	70	68	100
40	1.89578e+06	201	140	1	1.33685e+06	150.9	63	62	100
40	1.89578e+06	201	141	1	1.36969e+06	125.2	70	56	91.3
40	1.89578e+06	201	142	1	1.38911e+06	79.6	71	64	100
40	1.89578e+06	201	143	1	1390876	80.6	73	62	95
40	1.89578e+06	201	144	1	1.39294e+06	90.1	70	40	95.2
40	1.89578e+06	201	145	1	1.39807e+06	83.2	69	55	100
40	1.89578e+06	201	146	1	1.40095e+06	98.3	72	71	100
40	1.89578e+06	201	147	1	1.40899e+06	80.2	71	68	100
40	1.89578e+06	201	148	1	1.41095e+06	99.6	75	74	100
40	1.89578e+06	201	149	1	1419492	106.4	74	70	100
40	1.89578e+06	201	150	1	1.4307e+06	87.4	66	63	93.3
40	1.89578e+06	201	151	1	1.43492e+06	178.1	65	56	96.2
40	1.89578e+06	201	152	1	1.48472e+06	111.8	65	54	100
40	1.89578e+06	201	153	1	1.49815e+06	96.4	73	71	97.2
40	1.89578e+06	201	154	1	1.5055e+06	89	73	67	97.1
40	1.89578e+06	201	155	1	1.51026e+06	105.3	79	78	96.6
40	1.89578e+06	201	156	1	1.52102e+06	104.5	78	69	88.9
40	1.89578e+06	201	157	1	1.53147e+06	82	80	69	92.3
40	1.89578e+06	201	158	1	1533980	129.2	80	79	92
40	1.89578e+06	201	159	1	1555321	94.5	77	57	100
40	1.89578e+06	201	160	1	1.56198e+06	105	76	49	100
40	1.89578e+06	201	161	1	1.57263e+06	82.5	73	42	100
40	1.89578e+06	201	162	1	1.57528e+06	112.4	77	73	97.1
40	1.89578e+06	201	163	1	1.58895e+06	80.9	80	68	92.7
40	1.89578e+06	201	164	1	1.5911e+06	79.6	80	73	95.2
40	1.89578e+06	201	165	1	1.59287e+06	103.9	80	65	92.9
40	1.89578e+06	201	166	1	1.60308e+06	93.1	78	75	87.2
40	1.89578e+06	201	167	1	1.60927e+06	123.5	79	79	84.2
40	1.89578e+06	201	168	1	1.62789e+06	102.6	80	75	93.8
40	1.89578e+06	201	169	1	1.6376e+06	89.9	79	43	100
40	1.89578e+06	201	170	1	1.64268e+06	83.1	82	79	100
40	1.89578e+06	201	171	1	1.64552e+06	79.4	81	79	100
40	1.89578e+06	201	172	1	1.64721e+06	91.8	81	54	100
40	1.89578e+06	201	173	1	1.65292e+06	98.6	81	70	100
40	1.89578e+06	201	174	1	1.6611e+06	85.7	76	52	100
40	1.89578e+06	201	175	1	1.66476e+06	89.4	74	70	97.4
40	1.89578e+06	201	176	1	1.66967e+06	102.8	72	68	97.4
40	1.89578e+06	201	177	1	1679424	108.1	75	73	83.8
40	1.89578e+06	201	178	1	1.69129e+06	163.9	75	64	96.8
40	1.89578e+06	201	179	1	1731883	105.5	78	67	100
40	1.89578e+06	201	180	1	1.7427e+06	105.9	76	74	97.4
40	1.89578e+06	201	181	1	1.7537e+06	84.1	71	69	97.6
40	1.89578e+06	201	182	1	1.75686e+06	94.1	69	54	95.2
40	1.89578e+06	201	183	1	1.76339e+06	83.3	69	65	97.4
40	1.89578e+06	201	184	1	1.76628e+06	126.9	67	39	72.5
40	1.89578e+06	201	185	1	1.7865e+06	82.4	65	24	92.9
40	1.89578e+06	201	186	1	1.78913e+06	89.2	65	50	100
40	1.89578e+06	201	187	1	1793962	100.4	64	51	97.5
40	1.89578e+06	201	188	1	1.80282e+06	84.9	63	47	97.7
40	1.89578e+06	201	189	1	1.80623e+06	91.9	61	58	97.7
40	1.89578e+06	201	190	1	1.81198e+06	98.8	61	31	95.1
40	1.89578e+06	201	191	1	1.82022e+06	86.4	59	58	92.5
40	1.89578e+06	201	192	1	1.82411e+06	83.1	53	48	94.9
40	1.89578e+06	201	193	1	1.82695e+06	98.4	53	32	94.3
40	1.89578e+06	201	194	1	1835047	79.6	52	41	93.6
40	1.89578e+06	201	195	1	1.8368e+06	136.6	50	36	41.9
40	1.89578e+06	201	196	1	1.86186e+06	94.1	46	45	0
40	1.89578e+06	201	197	1	1.86841e+06	108.9	44	41	0
40	1.89578e+06	201	198	1	1.88061e+06	96.7	39	33	0
40	1.89578e+06	201	199	1	1.88807e+06	83.2	36	36	0
40	1.89578e+06	201	200	1	1.89094e+06	89.2	33	33	0
40	1.89578e+06	201	201	1	1.89576e+06	0	19	19	0
40	1.89578e+06	201	202	0	1.89578e+06	0	1	1	0
417	236365	29	1	1	20	115.1	30	30	0
417	236365	29	2	1	14853.8	85.6	47	46	0
417	236365	29	3	1	18505.7	95.9	50	48	0
417	236365	29	4	1	25669	84.2	53	25	0
417	236365	29	5	1	28860	97.9	55	51	0
417	236365	29	6	1	36768.1	82.8	56	56	0
417	236365	29	7	1	39527	80.9	57	28	0
417	236365	29	8	1	41686.5	94	57	46	0
417	236365	29	9	1	48172.9	94.1	60	38	0
417	236365	29	10	1	54705.8	79	62	31	0
417	236365	29	11	1	56297.9	90.7	64	59	85.7
417	236365	29	12	1	61641.4	80.5	64	50	87.5
417	236365	29	13	1	63688	120.9	64	60	88.2
417	236365	29	14	1	81104.7	141.4	75	63	96.2
417	236365	29	15	1	108679	86.5	75	71	87.9
417	236365	29	16	1	112621	93	75	72	94.8
417	236365	29	17	1	118754	103.8	75	72	92.4
417	236365	29	18	1	128914	104	75	72	92.3
417	236365	29	19	1	139161	109.5	75	72	100
417	236365	29	20	1	151605	121.2	71	46	91.5
417	236365	29	21	1	169162	140.9	65	52	93
417	236365	29	22	1	196507	86.7	59	55	0
417	236365	29	23	1	200490	135	57	55	0
417	236365	29	24	1	224756	81	50	48	0
417	236365	29	25	1	226935	85.5	45	21	0
417	236365	29	26	1	230532	81.7	40	39	0
417	236365	29	27	1	232923	84.2	14	14	0
417	236365	29	28	1	234451	96.5	11	10	0
417	236365	29	29	1	236345	0	11	11	0
417	236365	29	30	0	236365	0	1	1	0
202	1.03652e+06	98	1	1	20	80.9	34	34	0
202	1.03652e+06	98	2	1	2179.8	87.9	42	42	0
202	1.03652e+06	98	3	1	6561.1	78.9	43	33	0
202	1.03652e+06	98	4	1	8117.9	83.9	44	42	0
202	1.03652e+06	98	5	1	11228.3	103.4	45	44	0
202	1.03652e+06	98	6	1	21214	114.8	46	33	0
202	1.03652e+06	98	7	1	35917.1	92.3	48	32	0
202	1.03652e+06	98	8	1	41818.3	83.4	48	41	0
202	1.03652e+06	98	9	1	44749.6	87.6	50	48	0
202	1.03652e+06	98	10	1	49045.4	78.7	51	49	0
202	1.03652e+06	98	11	1	50531.4	81.4	51	43	0
202	1.03652e+06	98	12	1	52845.9	110	51	38	0
202	1.03652e+06	98	13	1	65525.6	115.5	52	17	65
202	1.03652e+06	98	14	1	80525.8	84.1	55	52	93.6
202	1.03652e+06	98	15	1	83691.7	156.3	55	46	93.6
202	1.03652e+06	98	16	1	119700	83.6	58	54	100
202	1.03652e+06	98	17	1	122700	102.4	59	35	97.3
202	1.03652e+06	98	18	1	132314	85.9	61	25	94.7
202	1.03652e+06	98	19	1	136056	98.1	64	61	95.1
202	1.03652e+06	98	20	1	144047	98.9	66	53	91.4
202	1.03652e+06	98	21	1	152335	98.9	65	62	93.9
202	1.03652e+06	98	22	1	160629	119.4	63	57	90
202	1.03652e+06	98	23	1	177367	117.1	54	53	91.7
202	1.03652e+06	98	24	1	193095	85.3	53	24	75
202	1.03652e+06	98	25	1	196634	108.4	51	47	87.5
202	1.03652e+06	98	26	1	208655	108.4	50	48	83.3
202	1.03652e+06	98	27	1	220675	82.7	50	41	90.9
202	1.03652e+06	98	28	1	223387	89	51	48	90.9
202	1.03652e+06	98	29	1	228145	84.1	50	18	90.9
202	1.03652e+06	98	30	1	231311	80.5	50	47	90.9
202	1.03652e+06	98	31	1	233348	81	60	60	100
202	1.03652e+06	98	32	1	235538	80.2	59	56	100
202	1.03652e+06	98	33	1	237489	113.2	57	19	100
202	1.03652e+06	98	34	1	251485	103.4	59	56	100
202	1.03652e+06	98	35	1	261479	202.1	57	54	93.3
202	1.03652e+06	98	36	1	328518	95.7	57	52	94.4
202	1.03652e+06	98	37	1	335618	128.4	57	53	97.4
202	1.03652e+06	98	38	1	356574	91.9	58	47	96.3
202	1.03652e+06	98	39	1	362322	104	58	55	96
202	1.03652e+06	98	40	1	372545	140.9	63	55	92
202	1.03652e+06	98	41	1	399867	113.8	74	70	95.2
202	1.03652e+06	98	42	1	414146	99	75	72	95.8
202	1.03652e+06	98	43	1	422449	91.5	76	59	89.7
202	1.03652e+06	98	44	1	428066	120.8	78	70	96.7
202	1.03652e+06	98	45	1	445431	86	81	57	93.6
202	1.03652e+06	98	46	1	449217	153.8	82	64	93.3
202	1.03652e+06	98	47	1	483715	100.4	86	81	96.3
202	1.03652e+06	98	48	1	492545	79.2	92	89	96.2
202	1.03652e+06	98	49	1	494203	91.2	92	81	98
202	1.03652e+06	98	50	1	499703	91.1	91	70	97.7
202	1.03652e+06	98	51	1	505171	109.9	93	84	100
202	1.03652e+06	98	52	1	517778	125.2	97	95	100
202	1.03652e+06	98	53	1	537197	85.6	97	92	100
202	1.03652e+06	98	54	1	540824	103.3	97	90	100
202	1.03652e+06	98	55	1	550769	84.9	95	67	91.2
202	1.03652e+06	98	56	1	554182	93.9	98	92	97.1
202	1.03652e+06	98	57	1	560642	88.4	95	87	97.3
202	1.03652e+06	98	58	1	565195	84.7	93	92	97.3
202	1.03652e+06	98	59	1	568550	85.9	90	89	97.1
202	1.03652e+06	98	60	1	572294	82.4	88	73	93.9
202	1.03652e+06	98	61	1	574910	147.3	88	83	91.2
202	1.03652e+06	98	62	1	605712	120.4	81	78	97.2
202	1.03652e+06	98	63	1	622892	92.2	74	51	95.1
202	1.03652e+06	98	64	1	628762	123.6	75	71	95.2
202	1.03652e+06	98	65	1	647424	120.7	73	50	97.4
202	1.03652e+06	98	66	1	664769	117.6	73	67	100
202	1.03652e+06	98	67	1	680723	106	69	44	95.7
202	1.03652e+06	98	68	1	691767	89.1	67	63	92.6
202	1.03652e+06	98	69	1	696552	81.8	67	64	96.3
202	1.03652e+06	98	70	1	698990	79.3	66	61	96.3
202	1.03652e+06	98	71	1	700668	89	67	49	96.3
202	1.03652e+06	98	72	1	705417	117.7	67	65	100
202	1.03652e+06	98	73	1	721380	100.8	62	60	93.1
202	1.03652e+06	98	74	1	730388	163.3	58	50	92
202	1.03652e+06	98	75	1	770585	142.2	48	40	90.9
202	1.03652e+06	98	76	1	798596	113.2	52	50	95.7
202	1.03652e+06	98	77	1	812607	193.2	47	34	94.4
202	1.03652e+06	98	78	1	872949	81	47	35	80
202	1.03652e+06	98	79	1	875138	79.3	53	48	100
202	1.03652e+06	98	80	1	876815	92.1	51	39	100
202	1.03652e+06	98	81	1	882646	105.9	50	47	96
202	1.03652e+06	98	82	1	893653	85.6	50	43	88.9
202	1.03652e+06	98	83	1	897299	98.8	50	49	88.9
202	1.03652e+06	98	84	1	905533	93.3	51	49	88.9
202	1.03652e+06	98	85	1	911770	172.8	50	48	88
202	1.03652e+06	98	86	1	958023	82.8	48	31	70
202	1.03652e+06	98	87	1	960779	110	48	43	85
202	1.03652e+06	98	88	1	973433	97.5	46	30	93.9
202	1.03652e+06	98	89	1	981207	87.3	46	21	66.7
202	1.03652e+06	98	90	1	985414	99.8	46	28	0
202	1.03652e+06	98	91	1	994020	79.9	46	42	0
202	1.03652e+06	98	92	1	995879	121.2	43	23	0
202	1.03652e+06	98	93	1	1.01346e+06	79.8	40	31	0
202	1.03652e+06	98	94	1	1015287	109.1	38	38	0
202	1.03652e+06	98	95	1	1.02757e+06	81.6	38	36	0
202	1.03652e+06	98	96	1	1.02996e+06	80.2	37	35	0
202	1.03652e+06	98	97	1	1031915	88.5	37	37	0
202	1.03652e+06	98	98	1	1.0365e+06	0	25	25	0
202	1.03652e+06	98	99	0	1.03652e+06	0	1	1	0
421	791033	103	1	1	20	127.7	10	9	0
421	791033	103	2	1	9067.7	120.1	11	11	0
421	791033	103	3	1	17609	99.9	15	14	75
421	791033	103	4	1	25090.2	103.2	15	12	80
421	791033	103	5	1	33739.8	99.5	17	15	85.7
421	791033	103	6	1	42233.6	99.1	18	17	85.7
421	791033	103	7	1	50586.3	101.3	20	18	87.5
421	791033	103	8	1	59767.7	97.8	21	19	88.9
421	791033	103	9	1	67643.3	99.3	22	19	88.9
421	791033	103	10	1	76060.5	101.4	23	23	100
421	791033	103	11	1	85277.4	98	23	19	91.7
421	791033	103	12	1	93240.2	98.8	25	24	100
421	791033	103	13	1	101467	99.3	30	28	100
421	791033	103	14	1	109913	101.4	29	26	100
421	791033	103	15	1	119135	97.9	31	29	100
421	791033	103	16	1	127037	99.5	38	32	86.7
421	791033	103	17	1	135540	99.3	38	37	87.5
421	791033	103	18	1	143954	99.9	37	33	86.7
421	791033	103	19	1	152593	98.8	37	35	92.9
421	791033	103	20	1	160818	99	38	36	89.5
421	791033	103	21	1	169127	101.4	37	34	86.7
421	791033	103	22	1	178349	98.1	38	33	77.8
421	791033	103	23	1	186323	100.9	39	38	95
421	791033	103	24	1	195358	99.7	40	37	95
421	791033	103	25	1	203932	97.3	41	38	100
421	791033	103	26	1	211614	100.8	39	35	100
421	791033	103	27	1	220610	99.3	41	36	90
421	791033	103	28	1	229048	99.2	36	32	94.7
421	791033	103	29	1	237441	101.2	35	35	88.9
421	791033	103	30	1	246575	97.7	36	33	88.9
421	791033	103	31	1	254424	98.1	38	37	100
421	791033	103	32	1	262393	79	38	28	100
421	791033	103	33	1	263981	97.4	38	31	100
421	791033	103	34	1	271689	99.2	37	33	100
421	791033	103	35	1	280064	100.2	35	31	100
421	791033	103	36	1	288848	99.8	36	31	100
421	791033	103	37	1	297484	99.8	34	32	100
421	791033	103	38	1	306090	98.2	33	30	100
421	791033	103	39	1	314121	99.7	34	30	100
421	791033	103	40	1	322719	99.1	32	28	96
421	791033	103	41	1	331091	100.9	32	28	96
421	791033	103	42	1	340114	98.9	31	27	91.3
421	791033	103	43	1	348405	97.7	30	29	87.5
421	791033	103	44	1	356246	78.5	31	27	95.2
421	791033	103	45	1	357693	96.9	31	26	100
421	791033	103	46	1	365216	98.4	31.9	30.9	95.2
421	791033	103	47	1	373320	78.6	32.9	24.9	100
421	791033	103	48	1	374776	98.3	32.9	28.9	100
421	791033	103	49	1	382820	99.1	35.9	35.9	100
421	791033	103	50	1	391186	100.1	36.9	35.9	100
421	791033	103	51	1	399934	99.2	36.9	33.9	100
421	791033	103	52	1	408344	100.1	36.9	33.9	100
421	791033	103	53	1	417061	97.7	33.9	30	100
421	791033	103	54	1	424882	78.9	32.9	23.9	100
421	791033	103	55	1	426443	97.4	31.9	23.9	100
421	791033	103	56	1	434180	99.5	31.9	26.9	100
421	791033	103	57	1	442680	97.6	29.9	29.9	100
421	791033	103	58	1	450473	78.7	28.9	19	100
421	791033	103	59	1	451966	98.1	28.9	22.9	100
421	791033	103	60	1	459958	99.8	27.9	27.9	100
421	791033	103	61	1	468558	99.8	27.9	26.9	100
421	791033	103	62	1	477164	96.8	28.9	27.9	100
421	791033	103	63	1	484660	78.8	27	23	100
421	791033	103	64	1	486193	98.3	26	25	100
421	791033	103	65	1	494245	97.8	27	27	100
421	791033	103	66	1	502111	78.8	28	26	100
421	791033	103	67	1	503638	96.8	30	26	100
421	791033	103	68	1	511129	99.8	31	29	100
421	791033	103	69	1	519740	98.7	34	29	91.7
421	791033	103	70	1	527958	78.4	33	24	90.9
421	791033	103	71	1	529359	96.7	34	32	91.7
421	791033	103	72	1	536832	99.7	37	35	93.3
421	791033	103	73	1	545410	99.3	35	32	93.8
421	791033	103	74	1	553855	100.3	37	34	88.2
421	791033	103	75	1	562644	97.3	38	38	100
421	791033	103	76	1	570322	78.8	39	34	93.8
421	791033	103	77	1	571860	96.3	39	32	93.8
421	791033	103	78	1	579163	101.2	41	40	89.5
421	791033	103	79	1	588298	98.4	41	40	95
421	791033	103	80	1	596381	99.2	44	43	87
421	791033	103	81	1	604769	100.3	44	44	80.9
421	791033	103	82	1	613577	98.4	45	44	85.7
421	791033	103	83	1	621682	99.1	44	44	90.5
421	791033	103	84	1	630044	100.8	43	41	95
421	791033	103	85	1	639049	98.7	46	43	95
421	791033	103	86	1	647260	99.9	47	41	94.4
421	791033	103	87	1	655908	100.3	45	44	94.7
421	791033	103	88	1	664698	97.9	40	38	94.1
421	791033	103	89	1	672614	100.5	39	39	93.8
421	791033	103	90	1	681501	99.6	38	38	93.3
421	791033	103	91	1	690038	98.8	36	36	69.2
421	791033	103	92	1	698280	100.6	33	32	81.8
421	791033	103	93	1	707189	99.3	30	29	83.3
421	791033	103	94	1	715614	97.5	28	26	75
421	791033	103	95	1	723384	99.5	25	23	72.7
421	791033	103	96	1	731887	100.2	23	21	77.8
421	791033	103	97	1	740671	99.4	20	20	83.3
421	791033	103	98	1	749131	105.4	14	13	0
421	791033	103	99	1	757279	119.8	11	11	0
421	791033	103	100	1	765727	127.7	10	9	0
421	791033	103	101	1	774781	131.1	9	9	0
421	791033	103	102	1	782839	131.5	9	9	0
421	791033	103	103	1	791013	0	8	8	0
421	791033	103	104	0	791033	0	1	1	0
1176	204904	21	1	1	20	102.1	40	40	0
1176	204904	21	2	1	9534	93.9	50	44	0
1176	204904	21	3	1	15987.1	132.6	54	53	0
1176	204904	21	4	1	39008.9	119.6	68	64	0
1176	204904	21	5	1	55840.1	110.3	68	19	84.6
1176	204904	21	6	1	68616	120	77	74	92.3
1176	204904	21	7	1	85617.3	106.7	77	76	91.5
1176	204904	21	8	1	96933.7	105.4	77	71	95.6
1176	204904	21	9	1	107744	80.2	78	72	93.9
1176	204904	21	10	1	109706	101.6	78	52	93.9
1176	204904	21	11	1	118999	104.7	78	75	93.9
1176	204904	21	12	1	129495	112.4	78	59	91.2
1176	204904	21	13	1	143167	83.7	78	70	89.4
1176	204904	21	14	1	146198	86.7	78	75	70.8
1176	204904	21	15	1	150212	86.4	78	76	0
1176	204904	21	16	1	154121	145.2	76	61	0
1176	204904	21	17	1	183770	105	72	63	0
1176	204904	21	18	1	194404	80.3	67	62	0
1176	204904	21	19	1	196375	80.5	66	64	0
1176	204904	21	20	1	198405	94	65	65	0
1176	204904	21	21	1	204884	0	49	49	0
1176	204904	21	22	0	204904	0	1	1	0
258	779000	83	1	1	20	93.6	13	13	0
258	779000	83	2	1	3252.3	83.1	15	8	0
258	779000	83	3	1	5292.3	80.6	20	19	0
258	779000	83	4	1	7353.3	117.8	23	21	0
258	779000	83	5	1	23396.6	89.7	25	24	0
258	779000	83	6	1	28388.8	100.5	27	26	0
258	779000	83	7	1	37281.7	135.6	27	26	0
258	779000	83	8	1	61815.7	99.5	30	28	100
258	779000	83	9	1	70319.9	115.7	32	32	100
258	779000	83	10	1	85438.3	104.4	38	36	100
258	779000	83	11	1	95843.1	80.6	53	53	100
258	779000	83	12	1	97900.3	87.9	55	50	100
258	779000	83	13	1	102289	80.1	56	26	84.6
258	779000	83	14	1	104210	110.2	58	56	100
258	779000	83	15	1	116962	134.4	61	56	100
258	779000	83	16	1	140881	80	70	63	91.3
258	779000	83	17	1	142762	116	71	70	73.3
258	779000	83	18	1	158001	123.1	74	68	97.4
258	779000	83	19	1	176438	88.8	73	34	96.9
258	779000	83	20	1	181135	83	76	74	94.4
258	779000	83	21	1	183956	84.5	75	28	94.3
258	779000	83	22	1	187227	83.1	76	63	94.1
258	779000	83	23	1	190074	107.8	77	74	94.1
258	779000	83	24	1	201815	109.6	75	68	89.5
258	779000	83	25	1	214298	140.8	75	71	95
258	779000	83	26	1	241590	94.6	70	51	94.7
258	779000	83	27	1	248287	139.9	68	66	95.3
258	779000	83	28	1	275094	98	63	53	100
258	779000	83	29	1	283025	115.2	63	56	81.2
258	779000	83	30	1	297915	103.5	57	54	84.2
258	779000	83	31	1	307945	96.9	56	55	89.5
258	779000	83	32	1	315489	79.9	52	44	73.7
258	779000	83	33	1	317358	81.8	51	51	82.3
258	779000	83	34	1	319784	109	42	36	82.3
258	779000	83	35	1	332051	116.2	44	42	85.7
258	779000	83	36	1	347381	112.8	39	23	83.3
258	779000	83	37	1	361228	100.5	40	26	90
258	779000	83	38	1	370117	100.3	42	41	83.3
258	779000	83	39	1	378941	107.7	40	31	75
258	779000	83	40	1	390644	92	38	24	61.5
258	779000	83	41	1	396424	90.1	38	25	64.3
258	779000	83	42	1	401547	80.2	37	36	66.7
258	779000	83	43	1	403495	82.1	37	34	86.7
258	779000	83	44	1	406031	105.9	39	31	81.2
258	779000	83	45	1	417022	80.8	41	41	88.2
258	779000	83	46	1	419161	99.6	51	50	93.8
258	779000	83	47	1	427700	82.1	53	51	100
258	779000	83	48	1	430242	115.1	54	30	94.4
258	779000	83	49	1	445060	174.7	60	58	93.8
258	779000	83	50	1	492538	83.9	58	40	96.6
258	779000	83	51	1	495637	89.4	60	54	100
258	779000	83	52	1	500548	100.1	61	41	94.4
258	779000	83	53	1	509297	133.3	70	69	94.7
258	779000	83	54	1	532683	91.5	73	53	94.7
258	779000	83	55	1	538296	82	75	49	92.3
258	779000	83	56	1	540810	106.2	75	67	92.3
258	779000	83	57	1	551933	97.5	78	75	95.6
258	779000	83	58	1	559679	81.7	73	40	95.3
258	779000	83	59	1	562088	157.8	74	49	95.3
258	779000	83	60	1	598948	123	96	81	95.4
258	779000	83	61	1	617329	81	98	74	97.8
258	779000	83	62	1	619519	79.2	105	100	97.9
258	779000	83	63	1	621164	97.5	106	56	90
258	779000	83	64	1	628938	78.8	106	57	89.2
258	779000	83	65	1	630463	78.9	105	82	89.2
258	779000	83	66	1	632014	89.8	104	94	89.2
258	779000	83	67	1	637039	88.1	103	94	94.3
258	779000	83	68	1	641513	84.4	102	97	94.3
258	779000	83	69	1	644759	95.6	102	80	94.3
258	779000	83	70	1	651822	89.8	101	100	86.8
258	779000	83	71	1	656865	91.9	97	81	94.6
258	779000	83	72	1	662620	99.1	97	94	93.3
258	779000	83	73	1	670992	94.1	93	91	94.8
258	779000	83	74	1	677525	79.6	90	82	95.4
258	779000	83	75	1	679302	79.3	90	72	92.4
258	779000	83	76	1	680983	152.7	89	70	84.4
258	779000	83	77	1	714871	82.5	77	67	75.8
258	779000	83	78	1	717518	84.7	77	28	79.3
258	779000	83	79	1	720883	101.2	77	62	75.9
258	779000	83	80	1	730019	109.7	74	70	0
258	779000	83	81	1	742553	131.4	71	69	0
258	779000	83	82	1	764976	113.2	61	59	0
258	779000	83	83	1	778980	0	26	26	0
258	779000	83	84	0	779000	0	1	1	0
288	422486	51	1	1	20	114.9	33	33	0
288	422486	51	2	1	14748.9	91.6	37	33	0
288	422486	51	3	1	20393.1	87	38	31	0
288	422486	51	4	1	24479.4	85.4	39	27	0
288	422486	51	5	1	28064.9	97.9	40	39	0
288	422486	51	6	1	35957.7	98.9	43	39	0
288	422486	51	7	1	44228	117.3	44	37	0
288	422486	51	8	1	60047.2	161	50	47	96.8
288	422486	51	9	1	98831	91.9	57	40	97.2
288	422486	51	10	1	104568	82	64	62	100
288	422486	51	11	1	107064	80.8	65	60	100
288	422486	51	12	1	109202	87.3	66	59	75.6
288	422486	51	13	1	113404	89	69	49	100
288	422486	51	14	1	118161	112	73	44	100
288	422486	51	15	1	131651	81.1	82	72	100
288	422486	51	16	1	133867	84.6	84	51	100
288	422486	51	17	1	137178	125.1	87	83	100
288	422486	51	18	1	156560	81.5	92	75	96.7
288	422486	51	19	1	158899	79.9	93	87	96.9
288	422486	51	20	1	160740	80.7	95	70	97.3
288	422486	51	21	1	162833	117.3	97	94	100
288	422486	51	22	1	178632	80	94	86	90.7
288	422486	51	23	1	180520	105.7	93	83	88.9
288	422486	51	24	1	191422	105.9	96	82	94
288	422486	51	25	1	202423	96.7	98	62	95.8
288	422486	51	26	1	209884	96	102	98	96
288	422486	51	27	1	217078	107	103	86	92.3
288	422486	51	28	1	228525	96.5	109	104	92.7
288	422486	51	29	1	235910	114.3	108	78	94.2
288	422486	51	30	1	250391	115.6	108	100	94.3
288	422486	51	31	1	265434	125.9	111	104	94.7
288	422486	51	32	1	285212	110.5	105	101	94
288	422486	51	33	1	298077	79.9	98	68	95.4
288	422486	51	34	1	299943	82.8	97	72	95.4
288	422486	51	35	1	302703	101.7	97	87	95.3
288	422486	51	36	1	312064	83.7	91	60	93.7
288	422486	51	37	1	315109	107.7	91	78	93.6
288	422486	51	38	1	326836	83.7	86	52	87.1
288	422486	51	39	1	329883	85.8	84	71	91.9
288	422486	51	40	1	333583	109.6	84	64	95
288	422486	51	41	1	346101	83.1	81	59	96.6
288	422486	51	42	1	348943	92.7	80	68	93.2
288	422486	51	43	1	354964	98.7	78	67	90.9
288	422486	51	44	1	363168	115.4	75	50	85.3
288	422486	51	45	1	378124	88.1	70	66	0
288	422486	51	46	1	382572	109.7	65	39	0
288	422486	51	47	1	395130	106.8	61	60	0
288	422486	51	48	1	406499	105	57	55	0
288	422486	51	49	1	417123	81.6	53	46	0
288	422486	51	50	1	419487	83.5	50	47	0
288	422486	51	51	1	422466	0	30	30	0
288	422486	51	52	0	422486	0	1	1	0
116	1.19383e+06	128	1	1	20	109.1	33	33	0
116	1.19383e+06	128	2	1	12318.5	106.8	45	45	0
116	1.19383e+06	128	3	1	23681.9	129.5	55	51	0
116	1.19383e+06	128	4	1	45176.4	130.6	58	53	0
116	1.19383e+06	128	5	1	67228.2	84.9	60	48	53.3
116	1.19383e+06	128	6	1	70658	86	60	55	93.3
116	1.19383e+06	128	7	1	74442.4	80.9	60	54	89.6
116	1.19383e+06	128	8	1	76610.5	152.9	60	44	87.8
116	1.19383e+06	128	9	1	110598	100.1	63	59	94
116	1.19383e+06	128	10	1	119323	85.8	63	58	91.3
116	1.19383e+06	128	11	1	123018	115.8	63	53	97.6
116	1.19383e+06	128	12	1	138154	79.8	64	42	93.8
116	1.19383e+06	128	13	1	139965	89.1	66	53	87.5
116	1.19383e+06	128	14	1	144761	85.2	66	56	91.7
116	1.19383e+06	128	15	1	148285	96.9	64	64	91.7
116	1.19383e+06	128	16	1	155831	80.5	63	49	88.9
116	1.19383e+06	128	17	1	157857	118.1	61	52	100
116	1.19383e+06	128	18	1	174019	88.9	59	56	100
116	1.19383e+06	128	19	1	178763	79.8	54	33	100
116	1.19383e+06	128	20	1	180582	90.5	73	73	100
116	1.19383e+06	128	21	1	185838	91.4	56	39	100
116	1.19383e+06	128	22	1	191416	87.1	58	50	100
116	1.19383e+06	128	23	1	195537	116.1	57	53	100
116	1.19383e+06	128	24	1	210811	102.4	57	57	84.6
116	1.19383e+06	128	25	1	220426	81.7	55	50	77.8
116	1.19383e+06	128	26	1	222828	160.5	53	43	77.8
116	1.19383e+06	128	27	1	261318	100.8	61	57	100
116	1.19383e+06	128	28	1	270324	150.7	64	60	100
116	1.19383e+06	128	29	1	303078	154	66	65	97.1
116	1.19383e+06	128	30	1	337718	93.5	67	65	100
116	1.19383e+06	128	31	1	344049	96.2	68	54	97.5
116	1.19383e+06	128	32	1	351338	85.6	69	43	97.1
116	1.19383e+06	128	33	1	354973	79.8	69	51	96.8
116	1.19383e+06	128	34	1	356792	86.2	68	60	90.3
116	1.19383e+06	128	35	1	360620	95.1	67	34	93.6
116	1.19383e+06	128	36	1	367489	97.1	67	21	95.4
116	1.19383e+06	128	37	1	375098	106.7	71	69	96
116	1.19383e+06	128	38	1	386396	91.7	71	57	95.4
116	1.19383e+06	128	39	1	392093	86.6	72	70	89.5
116	1.19383e+06	128	40	1	396052	86	73	70	95.8
116	1.19383e+06	128	41	1	399823	88.6	73	64	96
116	1.19383e+06	128	42	1	404466	83.3	72	54	92.3
116	1.19383e+06	128	43	1	407356	101.4	74	66	96.3
116	1.19383e+06	128	44	1	416571	80.3	72	51	96.4
116	1.19383e+06	128	45	1	418534	104.3	74	72	96.4
116	1.19383e+06	128	46	1	428893	99	75	62	95.4
116	1.19383e+06	128	47	1	437218	102	80	76	95.2
116	1.19383e+06	128	48	1	446689	145.7	79	70	90
116	1.19383e+06	128	49	1	476598	81.4	80	71	94.7
116	1.19383e+06	128	50	1	478922	98.1	80	78	92.9
116	1.19383e+06	128	51	1	486894	85.5	78	60	90.2
116	1.19383e+06	128	52	1	490495	90.6	81	72	92.9
116	1.19383e+06	128	53	1	495794	152.5	75	74	97.8
116	1.19383e+06	128	54	1	529563	88.5	83	66	88.2
116	1.19383e+06	128	55	1	534170	79.3	82	58	82.8
116	1.19383e+06	128	56	1	535855	90	82	78	93.1
116	1.19383e+06	128	57	1	540956	122.1	80	79	90
116	1.19383e+06	128	58	1	558924	108	78	76	89.7
116	1.19383e+06	128	59	1	570763	108.4	72	69	89.7
116	1.19383e+06	128	60	1	582772	88.5	72	67	84.6
116	1.19383e+06	128	61	1	587352	137.9	71	61	93.1
116	1.19383e+06	128	62	1	613078	121.4	61	58	95.8
116	1.19383e+06	128	63	1	630710	97.6	73	71	96.3
116	1.19383e+06	128	64	1	638515	89.3	76	76	96.7
116	1.19383e+06	128	65	1	643394	84.2	71	71	96.9
116	1.19383e+06	128	66	1	646578	96.5	70	68	96.7
116	1.19383e+06	128	67	1	653982	94.9	70	67	96
116	1.19383e+06	128	68	1	660791	90	70	59	96
116	1.19383e+06	128	69	1	665905	92.9	70	56	96
116	1.19383e+06	128	70	1	672001	79.9	69	41	92.9
116	1.19383e+06	128	71	1	673846	81.6	72	69	92.9
116	1.19383e+06	128	72	1	676236	95.2	71	54	92.6
116	1.19383e+06	128	73	1	683166	92.6	72	48	91.7
116	1.19383e+06	128	74	1	689177	103.1	71	40	90
116	1.19383e+06	128	75	1	699072	88.2	76	65	91.9
116	1.19383e+06	128	76	1	703570	156.9	77	71	87.5
116	1.19383e+06	128	77	1	739928	111.7	82	80	97.2
116	1.19383e+06	128	78	1	753303	103.1	78	74	92.6
116	1.19383e+06	128	79	1	763186	87	78	67	93.1
116	1.19383e+06	128	80	1	767294	112.3	77	71	96.2
116	1.19383e+06	128	81	1	780909	125.9	70	52	90.9
116	1.19383e+06	128	82	1	800683	80	76	69	96.7
116	1.19383e+06	128	83	1	802555	96.4	71	58	90.6
116	1.19383e+06	128	84	1	809918	99.1	68	47	94.1
116	1.19383e+06	128	85	1	818278	82.5	72	60	94.4
116	1.19383e+06	128	86	1	820934	114	74	50	88.9
116	1.19383e+06	128	87	1	835312	124.9	79	77	88.2
116	1.19383e+06	128	88	1	854599	108.2	83	79	91.2
116	1.19383e+06	128	89	1	866530	79.5	83	78	90.2
116	1.19383e+06	128	90	1	868262	83.5	83	56	92.7
116	1.19383e+06	128	91	1	871225	104.3	84	80	90
116	1.19383e+06	128	92	1	881569	88.6	85	83	91.1
116	1.19383e+06	128	93	1	886187	81.9	85	80	90.5
116	1.19383e+06	128	94	1	888662	96.6	82	46	80.9
116	1.19383e+06	128	95	1	896083	117.3	81	70	93.3
116	1.19383e+06	128	96	1	911904	90.5	79	64	95.7
116	1.19383e+06	128	97	1	917192	106.4	81	78	95
116	1.19383e+06	128	98	1	928376	89.7	81	79	100
116	1.19383e+06	128	99	1	933386	87.8	79	42	94.3
116	1.19383e+06	128	100	1	937743	89.2	80	73	94.6
116	1.19383e+06	128	101	1	942572	116.3	78	74	94.7
116	1.19383e+06	128	102	1	957952	106.4	76	55	97.4
116	1.19383e+06	128	103	1	969157	117.2	77	72	97.4
116	1.19383e+06	128	104	1	984914	82.2	73	68	100
116	1.19383e+06	128	105	1	987481	149.8	75	70	97.4
116	1.19383e+06	128	106	1	1019724	92	73	61	97.1
116	1.19383e+06	128	107	1	1025497	80.3	75	34	100
116	1.19383e+06	128	108	1	1.02748e+06	79.9	78	43	100
116	1.19383e+06	128	109	1	1.02933e+06	80.1	79	71	100
116	1.19383e+06	128	110	1	1.03124e+06	109.6	81	55	100
116	1.19383e+06	128	111	1	1.04373e+06	88	85	81	100
116	1.19383e+06	128	112	1	1.04816e+06	88.4	84	70	97.3
116	1.19383e+06	128	113	1	1.05274e+06	84.1	81	75	97.3
116	1.19383e+06	128	114	1	1055895	100.6	79	78	97.3
116	1.19383e+06	128	115	1	1.06481e+06	82.1	77	63	96.8
116	1.19383e+06	128	116	1	1.06735e+06	93.8	78	37	96.8
116	1.19383e+06	128	117	1	1.07376e+06	84	75	65	96.8
116	1.19383e+06	128	118	1	1.07687e+06	130	75	71	97.4
116	1.19383e+06	128	119	1	1.0986e+06	96.6	67	31	97.4
116	1.19383e+06	128	120	1	1.10605e+06	94.4	65	64	98
116	1.19383e+06	128	121	1	1.1127e+06	142	64	64	96.1
116	1.19383e+06	128	122	1	1.1406e+06	93.5	58	45	0
116	1.19383e+06	128	123	1	1.14693e+06	84.3	57	52	0
116	1.19383e+06	128	124	1	1.15015e+06	94.2	55	54	0
116	1.19383e+06	128	125	1	1.1567e+06	98.5	51	48	0
116	1.19383e+06	128	126	1	1.16484e+06	85.5	50	28	0
116	1.19383e+06	128	127	1	1.16845e+06	137.2	50	49	0
116	1.19383e+06	128	128	1	1.19381e+06	0	39	39	0
116	1.19383e+06	128	129	0	1.19383e+06	0	1	1	0
385	613642	64	1	1	20	150.5	24	24	0
385	613642	64	2	1	32613.3	136.9	31	29	0
385	613642	64	3	1	57818.3	110.4	36	36	91.7
385	613642	64	4	1	70664.2	87.1	36	16	88
385	613642	64	5	1	74779.1	79.8	48	46	85.7
385	613642	64	6	1	76611.5	97	52	44	85.7
385	613642	64	7	1	84192.4	121.4	59	58	82.8
385	613642	64	8	1	101844	104.7	65	53	90.6
385	613642	64	9	1	112342	125.9	70	56	88.5
385	613642	64	10	1	132078	79.5	73	67	90.2
385	613642	64	11	1	133805	79	73	32	95.1
385	613642	64	12	1	135388	84.9	73	69	95.1
385	613642	64	13	1	138816	87.6	76	66	84.1
385	613642	64	14	1	143095	115.7	76	67	90.9
385	613642	64	15	1	158207	79.8	75	73	95.1
385	613642	64	16	1	160039	103.7	73	70	97.5
385	613642	64	17	1	170164	107.6	72	70	97.5
385	613642	64	18	1	181846	82.4	71	36	94.3
385	613642	64	19	1	184479	92.5	72	66	94.3
385	613642	64	20	1	190427	86.5	70	60	89.3
385	613642	64	21	1	194358	94.9	70	62	93.6
385	613642	64	22	1	201161	80.1	70	59	96.7
385	613642	64	23	1	203077	86.9	68	38	96.7
385	613642	64	24	1	207145	112.6	68	67	96.7
385	613642	64	25	1	220922	110.6	68	47	95.8
385	613642	64	26	1	233839	79.8	64	60	91.7
385	613642	64	27	1	235655	99.1	64	55	88
385	613642	64	28	1	244026	139.6	59	56	92.6
385	613642	64	29	1	270634	80.4	51	37	100
385	613642	64	30	1	272640	116.9	51	39	100
385	613642	64	31	1	288244	128.3	57	55	96.7
385	613642	64	32	1	309173	105.8	66	49	94.7
385	613642	64	33	1	320108	103.4	69	65	95
385	613642	64	34	1	330095	89	66	64	96
385	613642	64	35	1	334853	87.4	68	64	92
385	613642	64	36	1	339077	118.2	68	58	88
385	613642	64	37	1	355270	163.6	66	62	95.8
385	613642	64	38	1	395662	140.1	67	65	97.4
385	613642	64	39	1	422555	123.1	59	26	89.3
385	613642	64	40	1	440974	79.1	69	66	92.6
385	613642	64	41	1	442581	92.4	67	35	92.6
385	613642	64	42	1	448518	80.9	67	49	92.6
385	613642	64	43	1	450679	79.6	74	73	95
385	613642	64	44	1	452448	81.5	71	54	94.9
385	613642	64	45	1	454779	101.6	72	61	94.9
385	613642	64	46	1	464083	79.9	71	38	92.1
385	613642	64	47	1	465934	104.7	74	65	92.1
385	613642	64	48	1	476442	103.6	70	48	91.2
385	613642	64	49	1	486506	89.7	68	46	90.9
385	613642	64	50	1	491518	82.1	70	68	93.8
385	613642	64	51	1	494057	79.1	69	24	96.8
385	613642	64	52	1	495672	104	72	66	93.6
385	613642	64	53	1	505917	98	71	69	93.8
385	613642	64	54	1	513855	92.1	70	69	90.2
385	613642	64	55	1	519675	84.5	68	31	84.6
385	613642	64	56	1	522949	85.9	68	64	86.5
385	613642	64	57	1	526684	98.3	66	64	86.5
385	613642	64	58	1	534746	114	65	64	84.9
385	613642	64	59	1	549090	117.9	62	54	87.2
385	613642	64	60	1	565139	91.3	59	54	0
385	613642	64	61	1	570671	93	58	43	0
385	613642	64	62	1	576804	132.8	56	37	0
385	613642	64	63	1	599914	112.5	50	45	0
385	613642	64	64	1	613622	0	44	44	0
385	613642	64	65	0	613642	0	1	1	0
355	329158	40	1	1	20	122.5	39	39	0
355	329158	40	2	1	18184.9	83.6	51	47	0
355	329158	40	3	1	21171.7	88.2	53	27	0
355	329158	40	4	1	25681.8	80.2	54	31	0
355	329158	40	5	1	27627	95.1	56	54	0
355	329158	40	6	1	34517	88	57	49	0
355	329158	40	7	1	38939.9	90.8	57	53	0
355	329158	40	8	1	44312.7	108.7	58	45	0
355	329158	40	9	1	56422.6	79.9	60	57	100
355	329158	40	10	1	58286.7	79.8	60	45	95.1
355	329158	40	11	1	60118.7	92.6	61	59	92.7
355	329158	40	12	1	66130.6	101.5	61	39	92.5
355	329158	40	13	1	75395	121.5	64	41	94.4
355	329158	40	14	1	93098	95.9	69	60	88.2
355	329158	40	15	1	100285	90.8	71	65	91.9
355	329158	40	16	1	105653	93.1	75	52	91.9
355	329158	40	17	1	111833	86.6	79	77	92.3
355	329158	40	18	1	115804	101.9	81	76	94.9
355	329158	40	19	1	125222	79.8	84	80	82.3
355	329158	40	20	1	127062	82.8	82	62	84.8
355	329158	40	21	1	129812	113.1	84	83	87.5
355	329158	40	22	1	143784	156.6	82	78	90.9
355	329158	40	23	1	179947	141.7	83	80	100
355	329158	40	24	1	207700	147.4	75	61	90
355	329158	40	25	1	238590	83.6	70	66	90.7
355	329158	40	26	1	241580	83.3	68	62	91.1
355	329158	40	27	1	244500	98.2	67	62	91.1
355	329158	40	28	1	252511	93.5	63	47	92
355	329158	40	29	1	258823	84.7	62	38	89.1
355	329158	40	30	1	262183	99	62	60	67.4
355	329158	40	31	1	270486	93.1	60	55	90.9
355	329158	40	32	1	276654	88.3	56	41	0
355	329158	40	33	1	281164	79.2	53	41	0
355	329158	40	34	1	282804	78.6	53	34	0
355	329158	40	35	1	284256	79.1	53	30	0
355	329158	40	36	1	285868	80.9	53	15	0
355	329158	40	37	1	288032	118	53	53	0
355	329158	40	38	1	304134	106.3	52	50	0
355	329158	40	39	1	315273	112.8	47	46	0
355	329158	40	40	1	329138	0	32	32	0
355	329158	40	41	0	329158	0	1	1	0
120	1.23837e+06	119	1	1	20	234.5	8	8	0
120	1.23837e+06	119	2	1	41812.4	153	13	13	0
120	1.23837e+06	119	3	1	67580.5	104	30	30	80
120	1.23837e+06	119	4	1	77811.4	82.6	33	20	72.7
120	1.23837e+06	119	5	1	80508	84.1	35	22	72.7
120	1.23837e+06	119	6	1	83658.3	92.1	36	34	72.7
120	1.23837e+06	119	7	1	89481.7	80.9	42	32	72.7
120	1.23837e+06	119	8	1	91648.9	82.4	43	18	72.7
120	1.23837e+06	119	9	1	94262.7	82.9	46	32	72.7
120	1.23837e+06	119	10	1	97049.4	114.8	46	24	92.3
120	1.23837e+06	119	11	1	111761	108.4	49	47	92.9
120	1.23837e+06	119	12	1	123781	115.2	52	50	92.3
120	1.23837e+06	119	13	1	138680	105.2	54	49	78.9
120	1.23837e+06	119	14	1	149410	104	55	44	89.5
120	1.23837e+06	119	15	1	159663	91.2	56	46	94.9
120	1.23837e+06	119	16	1	165171	80.5	58	56	94.9
120	1.23837e+06	119	17	1	167216	90.2	59	25	90
120	1.23837e+06	119	18	1	172377	140.1	58	58	94.9
120	1.23837e+06	119	19	1	199269	112.4	57	55	95
120	1.23837e+06	119	20	1	212935	104.9	56	45	87
120	1.23837e+06	119	21	1	223541	107	61	57	100
120	1.23837e+06	119	22	1	234959	136.4	59	44	100
120	1.23837e+06	119	23	1	259947	82.8	56	33	100
120	1.23837e+06	119	24	1	262690	88.3	55	55	100
120	1.23837e+06	119	25	1	267221	105.9	56	54	88.2
120	1.23837e+06	119	26	1	278219	125.3	53	50	93.8
120	1.23837e+06	119	27	1	297675	147.1	51	48	95.2
120	1.23837e+06	119	28	1	328362	102.6	54	54	95
120	1.23837e+06	119	29	1	338054	105.1	53	41	91.3
120	1.23837e+06	119	30	1	348714	105.9	54	51	87
120	1.23837e+06	119	31	1	359713	89	56	55	92
120	1.23837e+06	119	32	1	364491	85.6	58	53	92
120	1.23837e+06	119	33	1	368135	122.9	58	38	95.8
120	1.23837e+06	119	34	1	386483	106.4	63	56	100
120	1.23837e+06	119	35	1	397694	91.6	63	58	100
120	1.23837e+06	119	36	1	403348	88.1	62	59	100
120	1.23837e+06	119	37	1	407817	183.6	61	57	96.6
120	1.23837e+06	119	38	1	461339	83.3	60	37	100
120	1.23837e+06	119	39	1	464236	96.8	63	58	100
120	1.23837e+06	119	40	1	471723	92.4	63	55	96.9
120	1.23837e+06	119	41	1	477637	81.9	60	58	96.9
120	1.23837e+06	119	42	1	480115	96.2	62	50	96.8
120	1.23837e+06	119	43	1	487398	123.4	63	60	100
120	1.23837e+06	119	44	1	505961	103	63	58	100
120	1.23837e+06	119	45	1	515796	82.1	66	56	100
120	1.23837e+06	119	46	1	518323	99.3	68	65	100
120	1.23837e+06	119	47	1	526770	106.9	66	63	90.6
120	1.23837e+06	119	48	1	538146	88.9	68	65	100
120	1.23837e+06	119	49	1	542881	138.5	69	66	100
120	1.23837e+06	119	50	1	568958	109.7	66	37	95.2
120	1.23837e+06	119	51	1	581516	79.8	69	67	100
120	1.23837e+06	119	52	1	583344	89.1	67	57	96.8
120	1.23837e+06	119	53	1	588144	109.9	72	71	96.8
120	1.23837e+06	119	54	1	600758	82.8	70	35	96.9
120	1.23837e+06	119	55	1	603504	78.3	70	44	94.1
120	1.23837e+06	119	56	1	604893	91.9	69	58	100
120	1.23837e+06	119	57	1	610660	121.6	72	70	97.1
120	1.23837e+06	119	58	1	628406	81.7	74	71	92.9
120	1.23837e+06	119	59	1	630819	105.8	77	69	92.6
120	1.23837e+06	119	60	1	641761	85.7	78	73	96.3
120	1.23837e+06	119	61	1	645434	138.8	77	69	97.1
120	1.23837e+06	119	62	1	671657	80.6	82	80	95.1
120	1.23837e+06	119	63	1	673711	124.6	80	72	97.4
120	1.23837e+06	119	64	1	692874	112	78	75	97.4
120	1.23837e+06	119	65	1	706358	122.8	76	70	100
120	1.23837e+06	119	66	1	724664	101.2	79	73	96.7
120	1.23837e+06	119	67	1	733807	90.1	78	62	97.1
120	1.23837e+06	119	68	1	738943	87.7	78	71	91.4
120	1.23837e+06	119	69	1	743257	132.4	78	73	94.1
120	1.23837e+06	119	70	1	766187	78.2	71	49	95.8
120	1.23837e+06	119	71	1	767535	80	72	55	96
120	1.23837e+06	119	72	1	769425	118.9	74	67	96
120	1.23837e+06	119	73	1	785959	80.4	67	37	91.7
120	1.23837e+06	119	74	1	787979	80	68	66	100
120	1.23837e+06	119	75	1	789856	99.3	65	53	100
120	1.23837e+06	119	76	1	798291	93.5	64	44	100
120	1.23837e+06	119	77	1	804603	119.3	67	67	100
120	1.23837e+06	119	78	1	821310	92.4	59	43	95.7
120	1.23837e+06	119	79	1	827234	140.1	64	63	96
120	1.23837e+06	119	80	1	854142	81.1	69	62	100
120	1.23837e+06	119	81	1	856369	105.9	72	70	100
120	1.23837e+06	119	82	1	867342	89.1	71	26	80
120	1.23837e+06	119	83	1	872146	100.8	74	73	86.7
120	1.23837e+06	119	84	1	881157	119.6	76	74	100
120	1.23837e+06	119	85	1	897993	90.8	76	74	100
120	1.23837e+06	119	86	1	903376	101.3	76	59	92.3
120	1.23837e+06	119	87	1	912566	137	77	74	95.7
120	1.23837e+06	119	88	1	937851	110.9	74	62	91.8
120	1.23837e+06	119	89	1	950895	115.8	81	72	97.9
120	1.23837e+06	119	90	1	966058	99.2	81	72	97.6
120	1.23837e+06	119	91	1	974447	79.6	78	49	100
120	1.23837e+06	119	92	1	976220	114.7	82	60	100
120	1.23837e+06	119	93	1	990886	131	79	77	100
120	1.23837e+06	119	94	1	1.0131e+06	130.2	85	84	95
120	1.23837e+06	119	95	1	1.03494e+06	79.8	75	70	100
120	1.23837e+06	119	96	1	1.03677e+06	81.6	77	67	100
120	1.23837e+06	119	97	1	1.03914e+06	117.4	82	80	100
120	1.23837e+06	119	98	1	1054968	80.7	78	73	94.4
120	1.23837e+06	119	99	1	1.05707e+06	120.3	79	73	91.9
120	1.23837e+06	119	100	1	1.07422e+06	80.6	80	57	92.1
120	1.23837e+06	119	101	1	1.0763e+06	112.6	83	76	92.7
120	1.23837e+06	119	102	1	1.09006e+06	88.6	89	81	89.5
120	1.23837e+06	119	103	1	1.0947e+06	82.7	89	68	90.9
120	1.23837e+06	119	104	1	1.09742e+06	119.9	87	47	91.1
120	1.23837e+06	119	105	1	1.11439e+06	80.3	86	67	98
120	1.23837e+06	119	106	1	1116358	78.4	84	46	95.9
120	1.23837e+06	119	107	1	1.11775e+06	80.3	83	81	95.9
120	1.23837e+06	119	108	1	1.11972e+06	87.7	83	64	97.9
120	1.23837e+06	119	109	1	1.12405e+06	106.3	82	78	97.8
120	1.23837e+06	119	110	1	1135204	144.7	82	67	94
120	1.23837e+06	119	111	1	1.16456e+06	89.3	77	71	96.8
120	1.23837e+06	119	112	1	1.16943e+06	100.2	76	75	96.9
120	1.23837e+06	119	113	1	1.17819e+06	90.2	75	58	86.5
120	1.23837e+06	119	114	1	1.18336e+06	146.4	74	70	11.5
120	1.23837e+06	119	115	1	1213682	88.6	68	59	28.6
120	1.23837e+06	119	116	1	1218326	113.1	67	61	28.6
120	1.23837e+06	119	117	1	1.23229e+06	87	63	60	0
120	1.23837e+06	119	118	1	1.23639e+06	80.2	60	52	0
120	1.23837e+06	119	119	1	1.23835e+06	0	42	40	0
120	1.23837e+06	119	120	0	1.23837e+06	0	1	1	0
363	590300	90	1	1	20	79.1	32	32	0
363	590300	90	2	1	1637.8	78	38	37	0
363	590300	90	3	1	2916	114.1	38	36	0
363	590300	90	4	1	17336.2	87.3	43	42	0
363	590300	90	5	1	21539.2	79.2	44	42	0
363	590300	90	6	1	23178.4	84.2	44	34	0
363	590300	90	7	1	26360.4	85.2	44	44	0
363	590300	90	8	1	29857.2	139.5	44	42	0
363	590300	90	9	1	56443.4	124.7	49	48	90.6
363	590300	90	10	1	75617.5	83.4	50	44	85.7
363	590300	90	11	1	78557.1	97	50	25	90.2
363	590300	90	12	1	86115.6	83.2	50	31	92.7
363	590300	90	13	1	88977.8	82.2	51	46	92.7
363	590300	90	14	1	91548.4	87.3	52	17	95
363	590300	90	15	1	95735.3	86.3	53	50	87.5
363	590300	90	16	1	99610.7	141.3	53	23	91.2
363	590300	90	17	1	127170	82	55	29	90.6
363	590300	90	18	1	129654	94.2	57	53	93.9
363	590300	90	19	1	136202	111.5	55	20	93.3
363	590300	90	20	1	149474	80	55	50	96.7
363	590300	90	21	1	151358	79.2	54	28	96.6
363	590300	90	22	1	153002	83.1	58	52	92.6
363	590300	90	23	1	155850	124.1	53	22	96
363	590300	90	24	1	174734	95.6	56	48	85.7
363	590300	90	25	1	181800	79.8	55	33	80
363	590300	90	26	1	183630	81.3	56	37	80.8
363	590300	90	27	1	185919	82	58	52	89.3
363	590300	90	28	1	188418	96.4	59	33	88
363	590300	90	29	1	195792	90.4	60	48	87.5
363	590300	90	30	1	201028	93.9	62	55	86.4
363	590300	90	31	1	207484	124	59	45	80.9
363	590300	90	32	1	226348	82.6	58	49	87.5
363	590300	90	33	1	229037	80.1	58	53	70.4
363	590300	90	34	1	230938	122.3	57	47	84.6
363	590300	90	35	1	249024	89.3	55	39	100
363	590300	90	36	1	253894	101	51	19	100
363	590300	90	37	1	262968	89.4	49	22	100
363	590300	90	38	1	267853	86.7	50	45	100
363	590300	90	39	1	271852	108.7	49	47	96.8
363	590300	90	40	1	283990	103.5	50	42	96.4
363	590300	90	41	1	294044	80	52	45	100
363	590300	90	42	1	295942	112	54	45	96.3
363	590300	90	43	1	309450	88.7	58	58	100
363	590300	90	44	1	314116	125.2	63	61	100
363	590300	90	45	1	333557	102.7	62	59	88.9
363	590300	90	46	1	343285	112.7	56	22	80
363	590300	90	47	1	357074	97.8	57	54	92.3
363	590300	90	48	1	364942	80.1	55	22	89.7
363	590300	90	49	1	366872	78.8	55	52	90.9
363	590300	90	50	1	368400	79.3	56	32	85.7
363	590300	90	51	1	370084	120	55	42	91.4
363	590300	90	52	1	387086	80.3	54	46	93.3
363	590300	90	53	1	389075	90.6	53	36	87.1
363	590300	90	54	1	394365	94.1	51	16	89.3
363	590300	90	55	1	400880	82.7	53	51	89.7
363	590300	90	56	1	403597	78.9	52	19	89.7
363	590300	90	57	1	405153	79.6	52	20	89.7
363	590300	90	58	1	406912	79.4	52	50	89.7
363	590300	90	59	1	408623	79.6	52	49	89.7
363	590300	90	60	1	410390	121.3	51	44	86.2
363	590300	90	61	1	427986	86.2	48	13	96.3
363	590300	90	62	1	431824	94.6	49	33	96.4
363	590300	90	63	1	438540	88.2	47	44	96.4
363	590300	90	64	1	443029	80.6	43	18	96.3
363	590300	90	65	1	445092	94.7	40	24	96.4
363	590300	90	66	1	451851	80.1	42	28	96.2
363	590300	90	67	1	453762	89.5	42	41	92.3
363	590300	90	68	1	458690	89.7	40	16	89.3
363	590300	90	69	1	463696	94.5	40	13	88.5
363	590300	90	70	1	470355	81.2	39	16	88.5
363	590300	90	71	1	472607	80.9	40	20	88.5
363	590300	90	72	1	474778	80.8	40	36	95.8
363	590300	90	73	1	476897	88.3	40	16	95.8
363	590300	90	74	1	481420	127.8	39	20	95.4
363	590300	90	75	1	502089	97.6	37	28	90.9
363	590300	90	76	1	509874	91.7	34	31	95.4
363	590300	90	77	1	515571	83.9	33	9	91.3
363	590300	90	78	1	518658	85.9	32	29	91.3
363	590300	90	79	1	522394	96.4	31	31	84.2
363	590300	90	80	1	529737	94.2	30	30	89.5
363	590300	90	81	1	536286	79.3	29	12	0
363	590300	90	82	1	537954	111.9	28	27	0
363	590300	90	83	1	551435	79	26	25	0
363	590300	90	84	1	553015	79.5	25	14	0
363	590300	90	85	1	554739	101.7	25	17	0
363	590300	90	86	1	564082	80.3	24	9	0
363	590300	90	87	1	566066	96	23	16	0
363	590300	90	88	1	573287	79.4	23	19	0
363	590300	90	89	1	575000	116.1	23	19	0
363	590300	90	90	1	590280	0	18	18	0
363	590300	90	91	0	590300	0	1	1	0
576	761763	99	1	1	20	142.9	8	8	66.7
576	761763	99	2	1	9100.2	132.4	9	9	100
576	761763	99	3	1	17521.4	132.5	9	9	75
576	761763	99	4	1	25974	105.1	9	9	75
576	761763	99	5	1	27500.9	119	11	9	100
576	761763	99	6	1	35707.4	116.4	12	11	100
576	761763	99	7	1	44712	108.8	13	12	60
576	761763	99	8	1	52679.3	110.8	13	12	60
576	761763	99	9	1	61313.2	102.1	15.8	14.8	62.5
576	761763	99	10	1	70625.6	99.6	17.8	17.8	75
576	761763	99	11	1	79161.8	100.8	18.8	16.8	75
576	761763	99	12	1	88163.7	98.9	17.8	13.8	75
576	761763	99	13	1	96455.9	99.9	17.8	15.8	75
576	761763	99	14	1	105119	101.6	19.8	18.8	77.8
576	761763	99	15	1	114436	99	20.8	19.8	77.8
576	761763	99	16	1	122747	100.9	21.8	21.8	90.4
576	761763	99	17	1	131764	99.6	21	18	90
576	761763	99	18	1	140317	99.9	28	28	90.9
576	761763	99	19	1	148966	99	27	25	83.3
576	761763	99	20	1	157274	101.5	25	24	90.9
576	761763	99	21	1	166558	99.4	27	27	85.7
576	761763	99	22	1	175037	98.3	28	27	88.9
576	761763	99	23	1	183083	78.6	28	27	80
576	761763	99	24	1	184549	96.2	27	16	80
576	761763	99	25	1	191843	99.7	27	26	80
576	761763	99	26	1	200438	101.2	28	27	93.8
576	761763	99	27	1	209605	98.3	30	29	94.1
576	761763	99	28	1	217645	102.1	29	25	100
576	761763	99	29	1	227127	98.2	23	23	78.9
576	761763	99	30	1	235159	99.6	23	21	81.2
576	761763	99	31	1	243695	100.6	24	23	82.3
576	761763	99	32	1	252604	99.3	24	23	87.5
576	761763	99	33	1	261019	100.2	24	24	88.2
576	761763	99	34	1	269787	99.6	25	25	100
576	761763	99	35	1	278316	99.8	24	23	100
576	761763	99	36	1	286946	99.8	23	21	100
576	761763	99	37	1	295550	97.3	20	19	100
576	761763	99	38	1	303223	78.6	20	18	90
576	761763	99	39	1	304682	97.8	20	15	80
576	761763	99	40	1	312570	99.4	21	21	88.9
576	761763	99	41	1	321034	98.4	22	22	85.7
576	761763	99	42	1	329115	78.2	22	18	87.5
576	761763	99	43	1	330455	94.5	22	18	87.5
576	761763	99	44	1	337143	78.3	21	14	85.7
576	761763	99	45	1	338509	98.3	21	18	71.4
576	761763	99	46	1	346573	99.3	23	23	75
576	761763	99	47	1	355004	100.5	22	22	85.7
576	761763	99	48	1	363904	98.8	19	18	83.3
576	761763	99	49	1	372162	99.3	24	23	83.3
576	761763	99	50	1	380592	99.6	24	21	75.1
576	761763	99	51	1	389125	100.1	26	24	87.6
576	761763	99	52	1	397869	97.4	26	25	87.6
576	761763	99	53	1	405596	78.5	27	22	81.9
576	761763	99	54	1	407038	95.3	29	22	91
576	761763	99	55	1	414008	78.3	29	21	100
576	761763	99	56	1	415375	98.1	28	26	100
576	761763	99	57	1	423361	98.6	30	29	90.9
576	761763	99	58	1	431541	100	30	29	100
576	761763	99	59	1	440246	98.4	31	31	94.4
576	761763	99	60	1	448336	100.8	32	31	94.4
576	761763	99	61	1	457331	99.6	32	31	100
576	761763	99	62	1	465892	98	36	36	94.7
576	761763	99	63	1	473851	100.2	36	35	94.7
576	761763	99	64	1	482607	100.1	35	33	94.7
576	761763	99	65	1	491354	98	36	32	94.1
576	761763	99	66	1	499292	101.1	38	37	94.4
576	761763	99	67	1	508418	99.3	37	34	93.3
576	761763	99	68	1	516840	98.8	37	37	100
576	761763	99	69	1	525086	97.8	34	34	100
576	761763	99	70	1	532939	78.2	34	30	94.4
576	761763	99	71	1	534300	98.1	34	30	94.4
576	761763	99	72	1	542276	99.4	34	30	94.4
576	761763	99	73	1	550734	97	33	29	94.4
576	761763	99	74	1	558321	78.4	34	23	94.4
576	761763	99	75	1	559728	96.5	33	30	94.7
576	761763	99	76	1	567103	101.2	30	28	88.2
576	761763	99	77	1	576251	98	29	28	93.8
576	761763	99	78	1	584181	99.9	31	29	92.9
576	761763	99	79	1	592822	99.9	31	27	92.3
576	761763	99	80	1	601489	99	33	29	90.9
576	761763	99	81	1	609800	99.4	34	31	92.3
576	761763	99	82	1	618284	100.8	33	31	91.7
576	761763	99	83	1	627287	99	31	30	100
576	761763	99	84	1	635615	98.8	29	26	100
576	761763	99	85	1	643842	100.9	27	26	93.3
576	761763	99	86	1	652864	99.4	27	26	100
576	761763	99	87	1	661314	97	26	24	100
576	761763	99	88	1	668886	99.6	26	25	91.7
576	761763	99	89	1	677422	100.2	24	21	100
576	761763	99	90	1	686196	99.6	24	24	100
576	761763	99	91	1	694748	100.3	24	24	100
576	761763	99	92	1	703566	97.5	24	23	77.8
576	761763	99	93	1	711339	101.1	21	20	100
576	761763	99	94	1	720464	98	18	18	83.4
576	761763	99	95	1	728427	100.7	16	16	0
576	761763	99	96	1	737370	106	14	14	0
576	761763	99	97	1	745740	109.5	13	12	0
576	761763	99	98	1	753952	112.7	12	11	0
576	761763	99	99	1	761743	0	11	10	0
576	761763	99	100	0	761763	0	1	1	0
27	1.54113e+06	174	1	1	20	92.2	49	49	0
27	1.54113e+06	174	2	1	5868.4	103.8	75	74	0
27	1.54113e+06	174	3	1	16024.9	81.5	79	73	0
27	1.54113e+06	174	4	1	18369	111	81	79	0
27	1.54113e+06	174	5	1	31437.9	97	85	85	0
27	1.54113e+06	174	6	1	39017.7	163.9	87	84	0
27	1.54113e+06	174	7	1	79607	92.7	94	88	97.2
27	1.54113e+06	174	8	1	85646.4	95.8	98	96	96.2
27	1.54113e+06	174	9	1	92789.2	90.2	100	93	95.2
27	1.54113e+06	174	10	1	97943.9	98.8	102	97	95.3
27	1.54113e+06	174	11	1	106178	111.7	104	99	96.1
27	1.54113e+06	174	12	1	119539	157.9	105	97	95.3
27	1.54113e+06	174	13	1	156487	86.1	111	105	96.2
27	1.54113e+06	174	14	1	160298	85	113	102	98.1
27	1.54113e+06	174	15	1	163728	96.8	112	94	98.1
27	1.54113e+06	174	16	1	171230	100.2	104	86	95.8
27	1.54113e+06	174	17	1	180008	88	104	77	95.2
27	1.54113e+06	174	18	1	184450	110.9	105	102	93.2
27	1.54113e+06	174	19	1	197500	86.1	97	92	94.4
27	1.54113e+06	174	20	1	201303	78.6	95	79	97.1
27	1.54113e+06	174	21	1	202771	85.5	94	46	96.7
27	1.54113e+06	174	22	1	206373	84.4	92	87	96.4
27	1.54113e+06	174	23	1	209626	105.4	91	67	96.4
27	1.54113e+06	174	24	1	220435	79.8	94	91	97.7
27	1.54113e+06	174	25	1	222264	81.4	92	61	100
27	1.54113e+06	174	26	1	224592	82.3	91	42	100
27	1.54113e+06	174	27	1	227171	94.4	93	85	100
27	1.54113e+06	174	28	1	233812	106.7	88	53	100
27	1.54113e+06	174	29	1	245109	79.6	87	84	97.7
27	1.54113e+06	174	30	1	246879	98.2	83	57	97.7
27	1.54113e+06	174	31	1	254893	80.8	86	84	91.7
27	1.54113e+06	174	32	1	257036	84.9	90	85	93.8
27	1.54113e+06	174	33	1	260464	98.7	88	74	94.9
27	1.54113e+06	174	34	1	268687	111.6	84	67	94.6
27	1.54113e+06	174	35	1	282009	105.4	83	69	95
27	1.54113e+06	174	36	1	292797	120.6	81	70	97.5
27	1.54113e+06	174	37	1	310091	86.5	81	75	94.6
27	1.54113e+06	174	38	1	314033	101.9	81	65	91.4
27	1.54113e+06	174	39	1	323440	100.6	81	76	92.1
27	1.54113e+06	174	40	1	332360	100.6	80	77	91.2
27	1.54113e+06	174	41	1	341291	78.9	78	34	93.6
27	1.54113e+06	174	42	1	342855	88.7	78	74	93.8
27	1.54113e+06	174	43	1	347504	93.8	76	31	92.9
27	1.54113e+06	174	44	1	353925	89.2	75	69	93.3
27	1.54113e+06	174	45	1	358758	94.1	71	69	93.1
27	1.54113e+06	174	46	1	365287	116	69	68	100
27	1.54113e+06	174	47	1	380510	92	70	65	100
27	1.54113e+06	174	48	1	386313	94.6	67	65	100
27	1.54113e+06	174	49	1	393007	109.5	64	52	100
27	1.54113e+06	174	50	1	405463	101.7	66	60	100
27	1.54113e+06	174	51	1	414798	88.6	64	61	100
27	1.54113e+06	174	52	1	419429	90.1	66	56	100
27	1.54113e+06	174	53	1	424573	91	65	51	96.9
27	1.54113e+06	174	54	1	430007	104.9	67	28	96.3
27	1.54113e+06	174	55	1	440583	101.7	63	57	100
27	1.54113e+06	174	56	1	449918	92.4	64	62	100
27	1.54113e+06	174	57	1	455840	120	65	44	95.4
27	1.54113e+06	174	58	1	472854	92.4	70	54	92
27	1.54113e+06	174	59	1	478795	81.8	73	69	96.7
27	1.54113e+06	174	60	1	481232	79.4	73	49	96.8
27	1.54113e+06	174	61	1	482944	79.8	72	59	96.9
27	1.54113e+06	174	62	1	484782	80.1	73	45	88.2
27	1.54113e+06	174	63	1	486693	113	74	69	97.1
27	1.54113e+06	174	64	1	500624	96.9	70	59	92.9
27	1.54113e+06	174	65	1	508146	116.2	72	69	96.6
27	1.54113e+06	174	66	1	523442	90	82	72	100
27	1.54113e+06	174	67	1	528560	122.2	84	79	100
27	1.54113e+06	174	68	1	546573	93.4	95	94	100
27	1.54113e+06	174	69	1	552848	125.9	96	95	100
27	1.54113e+06	174	70	1	572624	79	101	94	94.6
27	1.54113e+06	174	71	1	574201	88.1	104	76	94.6
27	1.54113e+06	174	72	1	578659	109.9	106	90	98
27	1.54113e+06	174	73	1	591296	110.4	105	101	92
27	1.54113e+06	174	74	1	604123	98.2	100	85	94.4
27	1.54113e+06	174	75	1	612160	89	104	96	93.4
27	1.54113e+06	174	76	1	616928	104.9	100	53	93.6
27	1.54113e+06	174	77	1	627500	85.3	97	47	90
27	1.54113e+06	174	78	1	631042	86.2	98	93	97.1
27	1.54113e+06	174	79	1	634869	94.9	100	82	98.5
27	1.54113e+06	174	80	1	641687	85.5	98	94	95.3
27	1.54113e+06	174	81	1	645294	85.5	95	83	95.2
27	1.54113e+06	174	82	1	648891	96.7	98	87	95.2
27	1.54113e+06	174	83	1	656371	107.8	96	64	95
27	1.54113e+06	174	84	1	668124	96.1	96	91	91.2
27	1.54113e+06	174	85	1	675367	107.6	96	84	91.2
27	1.54113e+06	174	86	1	687040	83.3	97	91	94.3
27	1.54113e+06	174	87	1	689946	79.8	98	49	93.9
27	1.54113e+06	174	88	1	691786	99	97	74	93.9
27	1.54113e+06	174	89	1	700114	96.4	96	72	90.3
27	1.54113e+06	174	90	1	707458	84.7	95	90	94.1
27	1.54113e+06	174	91	1	710794	95.9	92	89	94.1
27	1.54113e+06	174	92	1	717969	154.6	85	85	93.3
27	1.54113e+06	174	93	1	752931	127.4	65	46	95.8
27	1.54113e+06	174	94	1	773390	148.8	63	60	100
27	1.54113e+06	174	95	1	805021	142.6	66	65	87
27	1.54113e+06	174	96	1	833278	90.7	63	58	89.7
27	1.54113e+06	174	97	1	838623	80.8	63	51	89.7
27	1.54113e+06	174	98	1	840744	91.5	64	63	89.7
27	1.54113e+06	174	99	1	846354	94.4	62	55	92.3
27	1.54113e+06	174	100	1	852971	78.5	64	34	88
27	1.54113e+06	174	101	1	854405	79.2	66	52	88
27	1.54113e+06	174	102	1	856061	125.1	63	52	88
27	1.54113e+06	174	103	1	875415	111.5	65	60	92.6
27	1.54113e+06	174	104	1	888714	107.5	63	27	92
27	1.54113e+06	174	105	1	900334	85.4	71	69	93.9
27	1.54113e+06	174	106	1	903894	93.7	71	70	90.9
27	1.54113e+06	174	107	1	910279	90.8	74	69	88.2
27	1.54113e+06	174	108	1	915650	101.8	74	68	88.9
27	1.54113e+06	174	109	1	925046	122	77	71	80.6
27	1.54113e+06	174	110	1	942967	81.2	75	70	87.5
27	1.54113e+06	174	111	1	945218	112.1	75	61	87.5
27	1.54113e+06	174	112	1	958757	91	73	59	93.8
27	1.54113e+06	174	113	1	964195	105.9	71	45	93.8
27	1.54113e+06	174	114	1	975173	82.8	73	61	91.7
27	1.54113e+06	174	115	1	977921	99	73	66	80.6
27	1.54113e+06	174	116	1	986239	105.1	73	71	97.2
27	1.54113e+06	174	117	1	996892	101.8	72	60	95.4
27	1.54113e+06	174	118	1	1.00627e+06	134.3	77	66	100
27	1.54113e+06	174	119	1	1.03018e+06	100	83	75	100
27	1.54113e+06	174	120	1	1.03888e+06	97.8	85	71	100
27	1.54113e+06	174	121	1	1046740	83	89	81	96.7
27	1.54113e+06	174	122	1	1.04954e+06	79	88	82	96.6
27	1.54113e+06	174	123	1	1.05113e+06	145.5	83	70	96.6
27	1.54113e+06	174	124	1	1080953	100.4	84	82	94.4
27	1.54113e+06	174	125	1	1.08979e+06	95.3	81	78	97.5
27	1.54113e+06	174	126	1	1.09676e+06	92.5	82	79	95.2
27	1.54113e+06	174	127	1	1.10272e+06	116.4	77	33	97.5
27	1.54113e+06	174	128	1	1118116	89.1	80	70	97.6
27	1.54113e+06	174	129	1	1.12291e+06	114.2	81	78	97.6
27	1.54113e+06	174	130	1	1.13737e+06	90.3	86	84	100
27	1.54113e+06	174	131	1	1.14257e+06	101.3	86	81	100
27	1.54113e+06	174	132	1	1.15175e+06	111.9	82	79	100
27	1.54113e+06	174	133	1	1.16521e+06	104.3	86	83	93.8
27	1.54113e+06	174	134	1	1.17557e+06	97.1	86	83	94.4
27	1.54113e+06	174	135	1	1.18319e+06	117	91	86	100
27	1.54113e+06	174	136	1	1.19885e+06	119.5	90	80	94.4
27	1.54113e+06	174	137	1	1.21562e+06	129.2	92	87	90.9
27	1.54113e+06	174	138	1	1.237e+06	104.8	83	58	90.7
27	1.54113e+06	174	139	1	1.24754e+06	80.4	87	82	93.8
27	1.54113e+06	174	140	1	1249545	79.2	84	58	88.1
27	1.54113e+06	174	141	1	1.2512e+06	80.3	85	78	87.8
27	1.54113e+06	174	142	1	1.25319e+06	84.3	85	47	87.5
27	1.54113e+06	174	143	1	1256404	103.7	86	79	90.7
27	1.54113e+06	174	144	1	1.26653e+06	83.5	89	86	92.9
27	1.54113e+06	174	145	1	1.26951e+06	88.4	86	81	95.1
27	1.54113e+06	174	146	1	1.27406e+06	79.9	86	57	94.4
27	1.54113e+06	174	147	1	1.27591e+06	88.9	86	72	95
27	1.54113e+06	174	148	1	1.28064e+06	130.7	91	67	92.1
27	1.54113e+06	174	149	1	1.30273e+06	87.8	99	82	91.9
27	1.54113e+06	174	150	1	1.30711e+06	123.5	92	58	93.3
27	1.54113e+06	174	151	1	1.32571e+06	116.2	97	93	92.3
27	1.54113e+06	174	152	1	1.34103e+06	94.4	95	92	97.8
27	1.54113e+06	174	153	1	1.34768e+06	111.8	97	71	93
27	1.54113e+06	174	154	1	1.36109e+06	82.3	95	73	93.9
27	1.54113e+06	174	155	1	1.36367e+06	87.1	94	88	88.7
27	1.54113e+06	174	156	1	1.36781e+06	91	89	61	86.8
27	1.54113e+06	174	157	1	1.37325e+06	91.7	89	43	86.5
27	1.54113e+06	174	158	1	1.37895e+06	132	96	92	88.2
27	1.54113e+06	174	159	1	1.40166e+06	100.5	92	85	94.6
27	1.54113e+06	174	160	1	1.41053e+06	96.5	88	39	95.8
27	1.54113e+06	174	161	1	1.41794e+06	109.1	87	72	94.7
27	1.54113e+06	174	162	1	1.43024e+06	95.3	82	69	94.8
27	1.54113e+06	174	163	1	1.43719e+06	135.2	82	68	93.4
27	1.54113e+06	174	164	1	1.46153e+06	109.2	77	70	87
27	1.54113e+06	174	165	1	1473877	113.8	70	63	86.5
27	1.54113e+06	174	166	1	1.48815e+06	80	68	64	0
27	1.54113e+06	174	167	1	1.49003e+06	86.8	68	66	0
27	1.54113e+06	174	168	1	1.49405e+06	80.4	65	24	0
27	1.54113e+06	174	169	1	1.49606e+06	103.5	64	55	0
27	1.54113e+06	174	170	1	1.50609e+06	110.8	61	59	0
27	1.54113e+06	174	171	1	1.51907e+06	79.8	54	44	0
27	1.54113e+06	174	172	1	1.52088e+06	92.3	53	48	0
27	1.54113e+06	174	173	1	1526764	114	49	45	0
27	1.54113e+06	174	174	1	1.54111e+06	0	38	38	0
27	1.54113e+06	174	175	0	1.54113e+06	0	1	1	0
265	393661	48	1	1	20	103.1	64	64	0
265	393661	48	2	1	9902.8	88.2	72	69	0
265	393661	48	3	1	14396	113.1	75	72	0
265	393661	48	4	1	28363.2	108.5	76	73	0
265	393661	48	5	1	40405	112.9	77	76	0
265	393661	48	6	1	54306.6	99.7	79	64	0
265	393661	48	7	1	62901.6	81.5	81	78	92.5
265	393661	48	8	1	65246.9	85.6	81	47	94.4
265	393661	48	9	1	68895.7	105.2	84	77	95.9
265	393661	48	10	1	79601	87	88	83	94.7
265	393661	48	11	1	83710.9	81.5	90	89	96.1
265	393661	48	12	1	86041.4	89.5	90	69	93.5
265	393661	48	13	1	90969.6	103.7	90	83	95.9
265	393661	48	14	1	101096	112.2	91	73	90
265	393661	48	15	1	114679	92.7	91	44	88.2
265	393661	48	16	1	120712	79.8	92	65	89.5
265	393661	48	17	1	122543	92.1	96	95	89.5
265	393661	48	18	1	128373	101.6	96	81	95.2
265	393661	48	19	1	137672	99.7	97	96	88.5
265	393661	48	20	1	146256	101.4	101	97	92.3
265	393661	48	21	1	155496	91.2	111	103	92.6
265	393661	48	22	1	161016	79.9	85	66	93.1
265	393661	48	23	1	162877	115	88	85	93.1
265	393661	48	24	1	177688	114.9	89	84	96.9
265	393661	48	25	1	192453	123.8	92	81	92.9
265	393661	48	26	1	211229	101.2	99	96	98.1
265	393661	48	27	1	220375	102.2	105	98	92.4
265	393661	48	28	1	229924	91.8	110	99	92.7
265	393661	48	29	1	235648	91.5	116	63	93.1
265	393661	48	30	1	241269	86.6	115	63	93.1
265	393661	48	31	1	245242	92.5	114	107	94.5
265	393661	48	32	1	251216	84.6	114	103	93.2
265	393661	48	33	1	254539	109.2	112	108	91.8
265	393661	48	34	1	266866	80.4	110	91	93.2
265	393661	48	35	1	268884	107	107	82	93.4
265	393661	48	36	1	280305	116.8	105	102	93.9
265	393661	48	37	1	295892	95.5	104	87	94.3
265	393661	48	38	1	302926	89	102	79	93.9
265	393661	48	39	1	307694	85.2	98	75	96.1
265	393661	48	40	1	311214	145.6	97	85	95.6
265	393661	48	41	1	341089	98.8	93	61	0
265	393661	48	42	1	349316	87.9	91	86	0
265	393661	48	43	1	353694	81.9	89	69	0
265	393661	48	44	1	356161	97.6	88	81	0
265	393661	48	45	1	363957	103.5	82	67	0
265	393661	48	46	1	373992	106.7	78	74	0
265	393661	48	47	1	385312	99	71	69	0
265	393661	48	48	1	393641	0	51	51	0
265	393661	48	49	0	393661	0	1	1	0
253	609329	64	1	1	20	114.4	8	8	0
253	609329	64	2	1	2184.4	90.1	27	27	0
253	609329	64	3	1	7335.5	127.7	28	28	0
253	609329	64	4	1	27950.3	91.2	38	37	0
253	609329	64	5	1	33476.3	94.6	50	49	0
253	609329	64	6	1	40195.1	106	55	55	0
253	609329	64	7	1	51237.6	161.3	56	53	0
253	609329	64	8	1	90191.4	88.5	65	61	95.2
253	609329	64	9	1	94775.6	122.7	68	58	95.7
253	609329	64	10	1	113051	91.1	74	72	96
253	609329	64	11	1	118511	123.4	75	68	97.9
253	609329	64	12	1	137098	142.9	76	71	94.9
253	609329	64	13	1	165496	79.5	77	66	97.4
253	609329	64	14	1	167234	99.6	77	55	94.6
253	609329	64	15	1	175762	100.1	77	54	100
253	609329	64	16	1	184510	96.9	80	77	97.6
253	609329	64	17	1	192049	90.9	83	79	95.2
253	609329	64	18	1	197474	93.7	82	74	100
253	609329	64	19	1	203865	79.7	83	72	100
253	609329	64	20	1	205675	85.4	82	80	97.4
253	609329	64	21	1	209250	94.7	79	34	97.2
253	609329	64	22	1	216009	115.1	79	50	97.1
253	609329	64	23	1	230839	91.4	80	67	97.4
253	609329	64	24	1	236429	103.6	79	77	97.6
253	609329	64	25	1	246525	79.4	80	63	96.7
253	609329	64	26	1	248235	131.6	79	74	97.2
253	609329	64	27	1	270764	114.2	76	72	90.9
253	609329	64	28	1	285196	94.4	82	77	90.3
253	609329	64	29	1	291819	90.8	86	83	91.7
253	609329	64	30	1	297207	86.3	86	84	93.1
253	609329	64	31	1	301072	106.4	85	79	96.2
253	609329	64	32	1	312281	94.9	86	76	96.4
253	609329	64	33	1	319111	81.6	80	66	95.4
253	609329	64	34	1	321478	99.2	78	45	91.3
253	609329	64	35	1	329856	80.8	82	65	92
253	609329	64	36	1	331997	117.3	82	79	95.8
253	609329	64	37	1	347815	92.2	76	57	96.7
253	609329	64	38	1	353685	116.3	76	42	100
253	609329	64	39	1	369042	89.4	86	70	100
253	609329	64	40	1	373935	105.4	84	50	100
253	609329	64	41	1	384718	87.1	85	79	100
253	609329	64	42	1	388842	135	87	78	100
253	609329	64	43	1	413067	110.7	92	88	90.9
253	609329	64	44	1	426034	105.5	92	89	96.3
253	609329	64	45	1	436877	105.1	94	58	96
253	609329	64	46	1	447530	81.9	99	91	96.5
253	609329	64	47	1	449991	80	100	95	94.9
253	609329	64	48	1	451875	157.9	94	79	96.5
253	609329	64	49	1	488802	134.6	85	80	94.7
253	609329	64	50	1	512823	114.9	80	68	87.5
253	609329	64	51	1	527560	84.5	78	76	88.1
253	609329	64	52	1	530854	80.3	79	71	88.1
253	609329	64	53	1	532833	81.7	78	64	88.1
253	609329	64	54	1	535252	79.6	76	66	88.1
253	609329	64	55	1	537004	104.3	76	52	90.2
253	609329	64	56	1	547347	82	73	68	94.7
253	609329	64	57	1	549854	83.1	72	46	88.5
253	609329	64	58	1	552690	96.3	71	52	68.8
253	609329	64	59	1	560025	84.2	66	54	0
253	609329	64	60	1	563208	146.7	62	58	0
253	609329	64	61	1	593683	100	38	35	0
253	609329	64	62	1	602371	85	37	21	0
253	609329	64	63	1	605804	85.2	34	34	0
253	609329	64	64	1	609309	0	18	18	0
253	609329	64	65	0	609329	0	1	1	0
11	5.78104e+06	611	1	1	20	80.9	36	36	0
11	5.78104e+06	611	2	1	2180.1	104.2	39	38	0
11	5.78104e+06	611	3	1	12495.9	93.9	43	41	0
11	5.78104e+06	611	4	1	18963.5	83.2	47	34	0
11	5.78104e+06	611	5	1	21821.7	85.6	51	50	0
11	5.78104e+06	611	6	1	25460.1	95	53	36	0
11	5.78104e+06	611	7	1	32311	134	55	49	0
11	5.78104e+06	611	8	1	56033.3	80.2	61	57	92.3
11	5.78104e+06	611	9	1	57966.7	87.5	63	48	97.4
11	5.78104e+06	611	10	1	62224.7	113.9	65	65	97.5
11	5.78104e+06	611	11	1	76528.2	135.1	69	68	94
11	5.78104e+06	611	12	1	100834	79.9	74	64	95.7
11	5.78104e+06	611	13	1	102690	118.3	75	55	97.8
11	5.78104e+06	611	14	1	118937	85.9	79	69	100
11	5.78104e+06	611	15	1	122685	91.4	80	48	97.7
11	5.78104e+06	611	16	1	128279	113.3	81	74	95.4
11	5.78104e+06	611	17	1	142319	80.7	85	82	97.6
11	5.78104e+06	611	18	1	144432	87.3	84	45	97.6
11	5.78104e+06	611	19	1	148629	118.9	87	84	97.6
11	5.78104e+06	611	20	1	165133	85.8	81	71	100
11	5.78104e+06	611	21	1	168848	93.8	81	78	100
11	5.78104e+06	611	22	1	175284	119.4	82	75	97.1
11	5.78104e+06	611	23	1	192020	112.4	80	76	93.8
11	5.78104e+06	611	24	1	205704	83.7	76	54	100
11	5.78104e+06	611	25	1	208720	97.2	75	73	100
11	5.78104e+06	611	26	1	216353	132.2	74	68	100
11	5.78104e+06	611	27	1	239165	81	72	26	81.8
11	5.78104e+06	611	28	1	241346	89.2	82	68	87.9
11	5.78104e+06	611	29	1	246176	104.5	79	20	100
11	5.78104e+06	611	30	1	256611	80.7	81	79	100
11	5.78104e+06	611	31	1	258716	121.6	79	71	100
11	5.78104e+06	611	32	1	276458	121.5	78	74	97.6
11	5.78104e+06	611	33	1	294158	79.8	78	63	94.4
11	5.78104e+06	611	34	1	295984	145.2	79	76	91.7
11	5.78104e+06	611	35	1	325646	97.8	80	80	94.1
11	5.78104e+06	611	36	1	333507	109.3	80	68	97
11	5.78104e+06	611	37	1	345895	85.2	81	72	91.3
11	5.78104e+06	611	38	1	349390	97.6	79	76	88.5
11	5.78104e+06	611	39	1	357171	110.6	75	59	86.4
11	5.78104e+06	611	40	1	370105	86.2	71	67	90.9
11	5.78104e+06	611	41	1	373932	131.1	70	59	85.7
11	5.78104e+06	611	42	1	396239	79.6	70	69	91.7
11	5.78104e+06	611	43	1	398008	111.9	66	50	91.3
11	5.78104e+06	611	44	1	411454	135.6	64	57	91.3
11	5.78104e+06	611	45	1	435999	79.2	71	68	100
11	5.78104e+06	611	46	1	437630	80.1	68	45	100
11	5.78104e+06	611	47	1	439547	95	68	57	100
11	5.78104e+06	611	48	1	446390	107.5	66	58	100
11	5.78104e+06	611	49	1	458040	120.2	71	63	96.4
11	5.78104e+06	611	50	1	475133	115.3	74	71	93.6
11	5.78104e+06	611	51	1	490065	90	75	68	82.9
11	5.78104e+06	611	52	1	495175	90.2	75	54	97.7
11	5.78104e+06	611	53	1	500349	100	76	66	97.7
11	5.78104e+06	611	54	1	509052	125.2	77	60	97.5
11	5.78104e+06	611	55	1	528491	145.2	78	73	97.6
11	5.78104e+06	611	56	1	558168	103.9	80	73	90.6
11	5.78104e+06	611	57	1	568354	82.4	79	77	94.4
11	5.78104e+06	611	58	1	570991	111.2	80	78	97.1
11	5.78104e+06	611	59	1	584161	91	78	59	100
11	5.78104e+06	611	60	1	589608	92.1	76	57	100
11	5.78104e+06	611	61	1	595442	87.3	74	72	100
11	5.78104e+06	611	62	1	599636	99.9	75	73	100
11	5.78104e+06	611	63	1	608297	80.1	75	32	96.7
11	5.78104e+06	611	64	1	610224	136.9	77	71	96.7
11	5.78104e+06	611	65	1	635430	138.4	71	61	90.9
11	5.78104e+06	611	66	1	661437	93.6	71	47	97
11	5.78104e+06	611	67	1	667801	123.9	81	79	100
11	5.78104e+06	611	68	1	686605	117	81	76	94.6
11	5.78104e+06	611	69	1	702262	111.6	84	81	94.3
11	5.78104e+06	611	70	1	715579	86.6	83	61	97
11	5.78104e+06	611	71	1	719544	84.2	80	78	100
11	5.78104e+06	611	72	1	722725	79.2	80	57	77.3
11	5.78104e+06	611	73	1	724371	87.4	83	72	68.2
11	5.78104e+06	611	74	1	728590	108.6	84	81	89.5
11	5.78104e+06	611	75	1	740680	80.1	84	67	91.9
11	5.78104e+06	611	76	1	742587	109	84	78	97.4
11	5.78104e+06	611	77	1	754837	89.2	84	71	89.2
11	5.78104e+06	611	78	1	759677	93.9	80	76	97.3
11	5.78104e+06	611	79	1	766117	104.4	81	77	94.1
11	5.78104e+06	611	80	1	776496	83	84	75	94.1
11	5.78104e+06	611	81	1	779316	141.2	82	76	93.9
11	5.78104e+06	611	82	1	806782	111.7	77	66	100
11	5.78104e+06	611	83	1	820165	119.4	75	54	100
11	5.78104e+06	611	84	1	836912	108.5	78	73	100
11	5.78104e+06	611	85	1	848977	82	74	59	100
11	5.78104e+06	611	86	1	851465	82.5	74	65	100
11	5.78104e+06	611	87	1	854109	85.3	72	63	97.1
11	5.78104e+06	611	88	1	857638	90.7	73	67	93.8
11	5.78104e+06	611	89	1	862965	113.8	72	66	94.9
11	5.78104e+06	611	90	1	877236	152.9	74	71	91.4
11	5.78104e+06	611	91	1	911253	82.4	74	60	94.3
11	5.78104e+06	611	92	1	913884	101.6	71	54	94.4
11	5.78104e+06	611	93	1	923177	84.6	70	66	100
11	5.78104e+06	611	94	1	926496	100.1	71	69	100
11	5.78104e+06	611	95	1	935243	79.4	64	54	97.1
11	5.78104e+06	611	96	1	936938	113.8	61	48	94.1
11	5.78104e+06	611	97	1	951200	88.5	61	53	100
11	5.78104e+06	611	98	1	955802	103.5	61	43	100
11	5.78104e+06	611	99	1	965841	95.5	60	58	100
11	5.78104e+06	611	100	1	972856	85.8	59	58	100
11	5.78104e+06	611	101	1	976556	98.6	55	50	100
11	5.78104e+06	611	102	1	984724	96.2	57	54	100
11	5.78104e+06	611	103	1	992025	85.7	56	21	100
11	5.78104e+06	611	104	1	995682	127.8	57	56	95.8
11	5.78104e+06	611	105	1	1.01633e+06	80.3	50	35	95.7
11	5.78104e+06	611	106	1	1.01831e+06	86.6	50	38	95.7
11	5.78104e+06	611	107	1	1.02228e+06	97	55	42	95.4
11	5.78104e+06	611	108	1	1.02984e+06	101.8	61	57	95.2
11	5.78104e+06	611	109	1	1.03924e+06	96.9	61	58	90
11	5.78104e+06	611	110	1	1.04679e+06	93.6	63	59	90
11	5.78104e+06	611	111	1	1.05315e+06	131.6	62	44	100
11	5.78104e+06	611	112	1	1.0757e+06	81.6	69	66	100
11	5.78104e+06	611	113	1	1.07807e+06	84.9	73	68	100
11	5.78104e+06	611	114	1	1.0815e+06	100.5	72	51	86.7
11	5.78104e+06	611	115	1	1.09039e+06	105.5	71	69	86.5
11	5.78104e+06	611	116	1	1.10121e+06	133.7	71	62	87.5
11	5.78104e+06	611	117	1	1.1248e+06	107.1	78	78	90
11	5.78104e+06	611	118	1	1.13629e+06	97.7	78	67	100
11	5.78104e+06	611	119	1	1144116	86	76	73	100
11	5.78104e+06	611	120	1	1.14788e+06	81.7	76	76	100
11	5.78104e+06	611	121	1	1.15029e+06	84.3	74	42	97.4
11	5.78104e+06	611	122	1	1.15351e+06	114.5	74	63	94.9
11	5.78104e+06	611	123	1	1.16809e+06	91	76	50	90.3
11	5.78104e+06	611	124	1	1.17354e+06	146.5	79	76	87.9
11	5.78104e+06	611	125	1	1.20389e+06	99.6	79	76	97.4
11	5.78104e+06	611	126	1	1212448	93.2	76	47	97.4
11	5.78104e+06	611	127	1	1.21865e+06	113.9	75	60	100
11	5.78104e+06	611	128	1	1.23296e+06	79.6	74	65	92.9
11	5.78104e+06	611	129	1	1.23473e+06	82.9	73	64	95.2
11	5.78104e+06	611	130	1	1.23751e+06	99.7	72	48	92.9
11	5.78104e+06	611	131	1	1.24607e+06	112	73	66	92.1
11	5.78104e+06	611	132	1	1.25958e+06	91.5	72	56	92.3
11	5.78104e+06	611	133	1	1.2652e+06	84.2	78	74	92.1
11	5.78104e+06	611	134	1	1.26838e+06	81.6	79	76	92.3
11	5.78104e+06	611	135	1	1.27077e+06	87.9	78	29	92.3
11	5.78104e+06	611	136	1	1.27515e+06	129	81	79	92.9
11	5.78104e+06	611	137	1	1.29642e+06	117	82	79	90
11	5.78104e+06	611	138	1	1.31208e+06	82.5	81	73	94.9
11	5.78104e+06	611	139	1	1.31474e+06	120.3	83	80	92.3
11	5.78104e+06	611	140	1	1.3319e+06	119.2	84	81	85.4
11	5.78104e+06	611	141	1	1.34857e+06	109.8	83	70	91.4
11	5.78104e+06	611	142	1	1.36116e+06	109.8	81	75	92.1
11	5.78104e+06	611	143	1	1.37373e+06	110.9	79	65	100
11	5.78104e+06	611	144	1	1.38678e+06	114.2	70	66	100
11	5.78104e+06	611	145	1	1.40125e+06	101.5	65	57	90.9
11	5.78104e+06	611	146	1	1410499	78.1	67	58	97.1
11	5.78104e+06	611	147	1	1.4118e+06	105.4	68	63	100
11	5.78104e+06	611	148	1	1.42259e+06	95.3	67	57	97.3
11	5.78104e+06	611	149	1	1.42955e+06	112.7	65	63	100
11	5.78104e+06	611	150	1	1.44335e+06	82.7	67	33	100
11	5.78104e+06	611	151	1	1446053	147.7	69	66	100
11	5.78104e+06	611	152	1	1.4771e+06	92.8	72	60	100
11	5.78104e+06	611	153	1	1483173	83.9	75	72	100
11	5.78104e+06	611	154	1	1.48627e+06	166	76	59	96.8
11	5.78104e+06	611	155	1	1.52818e+06	89.7	77	70	90.2
11	5.78104e+06	611	156	1	1.53316e+06	89.7	77	75	97.9
11	5.78104e+06	611	157	1	1538177	125.8	77	75	98
11	5.78104e+06	611	158	1	1.5579e+06	83.7	79	70	97.8
11	5.78104e+06	611	159	1	1.56093e+06	130.9	81	80	96.7
11	5.78104e+06	611	160	1	1.5831e+06	87.9	84	68	93.6
11	5.78104e+06	611	161	1	1.58749e+06	82.8	80	70	97.3
11	5.78104e+06	611	162	1	1.59024e+06	110.4	83	74	100
11	5.78104e+06	611	163	1	1.60308e+06	97.9	83	66	100
11	5.78104e+06	611	164	1	1.61099e+06	81.3	81	56	91.7
11	5.78104e+06	611	165	1	1.61327e+06	158.8	82	77	89.7
11	5.78104e+06	611	166	1	1.65075e+06	85.5	77	71	95.4
11	5.78104e+06	611	167	1	1.65436e+06	98	74	71	100
11	5.78104e+06	611	168	1	1.66232e+06	105.9	77	77	100
11	5.78104e+06	611	169	1	1673324	142.6	72	63	96
11	5.78104e+06	611	170	1	1.70157e+06	137.3	66	66	100
11	5.78104e+06	611	171	1	1.72698e+06	81.6	70	69	96.9
11	5.78104e+06	611	172	1	1.72937e+06	106.8	68	62	96.9
11	5.78104e+06	611	173	1	1740739	86.3	70	32	97
11	5.78104e+06	611	174	1	1.74461e+06	86	69	61	94.1
11	5.78104e+06	611	175	1	1.74839e+06	80.7	73	71	97
11	5.78104e+06	611	176	1	1.75048e+06	90.2	72	48	96.9
11	5.78104e+06	611	177	1	1.75566e+06	106	74	69	93.1
11	5.78104e+06	611	178	1	1.76669e+06	119.8	77	60	84.6
11	5.78104e+06	611	179	1	1.78363e+06	130.3	79	76	90.9
11	5.78104e+06	611	180	1	1.80551e+06	106	80	73	94.3
11	5.78104e+06	611	181	1	1.81655e+06	118.9	76	72	93.1
11	5.78104e+06	611	182	1	1.83309e+06	95.1	74	66	100
11	5.78104e+06	611	183	1	1.83997e+06	102.4	76	67	100
11	5.78104e+06	611	184	1	1849599	94.3	74	57	100
11	5.78104e+06	611	185	1	1.85618e+06	84.3	73	40	93.9
11	5.78104e+06	611	186	1	1.85941e+06	79.8	75	72	93.6
11	5.78104e+06	611	187	1	1.86124e+06	84.1	76	71	97.3
11	5.78104e+06	611	188	1	1.86438e+06	80.8	78	76	94.7
11	5.78104e+06	611	189	1	1.86651e+06	79.8	79	70	94.6
11	5.78104e+06	611	190	1	1.86834e+06	123.5	80	59	91.4
11	5.78104e+06	611	191	1	1.88696e+06	90.2	80	59	89.3
11	5.78104e+06	611	192	1	1.89212e+06	87.4	83	82	100
11	5.78104e+06	611	193	1	1.89635e+06	79.2	83	70	90.6
11	5.78104e+06	611	194	1	1.898e+06	84.2	83	59	90.6
11	5.78104e+06	611	195	1	1.90118e+06	103.4	82	78	89.7
11	5.78104e+06	611	196	1	1.91119e+06	124.1	82	61	95.2
11	5.78104e+06	611	197	1	1.93009e+06	84.2	79	77	91.3
11	5.78104e+06	611	198	1	1.93328e+06	116	79	76	91.3
11	5.78104e+06	611	199	1	1.94851e+06	96.5	73	64	93.6
11	5.78104e+06	611	200	1	1.95591e+06	87.4	69	44	91.4
11	5.78104e+06	611	201	1	1.96015e+06	104.9	68	66	94.4
11	5.78104e+06	611	202	1	1970723	101.6	65	58	94.4
11	5.78104e+06	611	203	1	1.98002e+06	189.5	65	61	96.9
11	5.78104e+06	611	204	1	2.03772e+06	85.9	76	73	100
11	5.78104e+06	611	205	1	2041454	103.2	75	71	100
11	5.78104e+06	611	206	1	2.05136e+06	105.3	75	74	95.8
11	5.78104e+06	611	207	1	2.0621e+06	130.7	71	64	90.5
11	5.78104e+06	611	208	1	2.08417e+06	148.2	71	67	78.6
11	5.78104e+06	611	209	1	2.11546e+06	84.2	71	59	92.3
11	5.78104e+06	611	210	1	2.11866e+06	108.6	74	71	97.2
11	5.78104e+06	611	211	1	2.13077e+06	126.6	75	70	93.9
11	5.78104e+06	611	212	1	2.15086e+06	88.6	70	52	92.3
11	5.78104e+06	611	213	1	2.15548e+06	94.4	72	67	88.9
11	5.78104e+06	611	214	1	2.16213e+06	114.6	72	67	88.5
11	5.78104e+06	611	215	1	2.17673e+06	120.8	68	67	97.3
11	5.78104e+06	611	216	1	2.19413e+06	81.9	66	33	93.6
11	5.78104e+06	611	217	1	2.19661e+06	106.8	70	67	93.9
11	5.78104e+06	611	218	1	2.20796e+06	100.6	68	66	94.1
11	5.78104e+06	611	219	1	2.21688e+06	82.9	69	48	85.7
11	5.78104e+06	611	220	1	2.21966e+06	96.7	70	68	91.4
11	5.78104e+06	611	221	1	2.22713e+06	89	70	57	91.4
11	5.78104e+06	611	222	1	2.23191e+06	92.6	71	68	97.3
11	5.78104e+06	611	223	1	2.2379e+06	95.9	71	66	96.8
11	5.78104e+06	611	224	1	2.24509e+06	132.8	66	39	92
11	5.78104e+06	611	225	1	2268223	84.1	65	64	100
11	5.78104e+06	611	226	1	2.27138e+06	123.8	66	59	100
11	5.78104e+06	611	227	1	2.29014e+06	87.1	63	60	93.8
11	5.78104e+06	611	228	1	2.29427e+06	116.1	60	58	93.8
11	5.78104e+06	611	229	1	2.30952e+06	112.6	58	55	96.7
11	5.78104e+06	611	230	1	2.32326e+06	119.3	59	56	95.8
11	5.78104e+06	611	231	1	2339960	142	64	57	92.3
11	5.78104e+06	611	232	1	2.36785e+06	89.5	69	65	95.2
11	5.78104e+06	611	233	1	2.37277e+06	118.8	67	57	100
11	5.78104e+06	611	234	1	2.38925e+06	107.1	72	66	95.2
11	5.78104e+06	611	235	1	2400739	99.7	74	73	96.4
11	5.78104e+06	611	236	1	2409318	82.9	77	75	95.8
11	5.78104e+06	611	237	1	2.41209e+06	80	73	53	95.8
11	5.78104e+06	611	238	1	2.41396e+06	115.3	75	65	95.7
11	5.78104e+06	611	239	1	2.42888e+06	80	74	73	100
11	5.78104e+06	611	240	1	2.43077e+06	150.9	73	59	100
11	5.78104e+06	611	241	1	2.46363e+06	93.1	77	75	95.2
11	5.78104e+06	611	242	1	2.46981e+06	107.3	74	53	97.5
11	5.78104e+06	611	243	1	2.48135e+06	100.1	77	70	97.6
11	5.78104e+06	611	244	1	2.49008e+06	95.7	78	75	100
11	5.78104e+06	611	245	1	2.49719e+06	95.5	78	76	100
11	5.78104e+06	611	246	1	2.50423e+06	124.4	77	70	97
11	5.78104e+06	611	247	1	2523275	136.2	75	73	100
11	5.78104e+06	611	248	1	2.54814e+06	94.8	73	63	100
11	5.78104e+06	611	249	1	2.5549e+06	100	75	71	100
11	5.78104e+06	611	250	1	2.56358e+06	94.7	72	64	96.8
11	5.78104e+06	611	251	1	2.57031e+06	82.8	69	52	96.6
11	5.78104e+06	611	252	1	2.57305e+06	129.6	68	59	96.6
11	5.78104e+06	611	253	1	2.59457e+06	133.1	63	61	100
11	5.78104e+06	611	254	1	2.61785e+06	91	65	45	96.9
11	5.78104e+06	611	255	1	2.62331e+06	98.2	66	55	100
11	5.78104e+06	611	256	1	2631348	94.5	65	47	100
11	5.78104e+06	611	257	1	2.63802e+06	97	70	65	97.5
11	5.78104e+06	611	258	1	2.64559e+06	82	69	64	97.4
11	5.78104e+06	611	259	1	2.64809e+06	120.6	68	18	93.1
11	5.78104e+06	611	260	1	2.66538e+06	123.1	71	63	89.3
11	5.78104e+06	611	261	1	2.68382e+06	84.7	70	68	93.1
11	5.78104e+06	611	262	1	2.68716e+06	107.2	69	32	93.3
11	5.78104e+06	611	263	1	2.69869e+06	79.3	70	64	94.4
11	5.78104e+06	611	264	1	2.70036e+06	92.3	69	53	94.4
11	5.78104e+06	611	265	1	2.70624e+06	83.8	71	62	97
11	5.78104e+06	611	266	1	2.70929e+06	78	73	63	97
11	5.78104e+06	611	267	1	2.71057e+06	90.9	73	63	93.9
11	5.78104e+06	611	268	1	2.71597e+06	78.9	72	65	96.4
11	5.78104e+06	611	269	1	2.71753e+06	79.4	68	44	96.4
11	5.78104e+06	611	270	1	2.71925e+06	89.6	69	56	92.9
11	5.78104e+06	611	271	1	2.72421e+06	101	67	43	92.9
11	5.78104e+06	611	272	1	2.73328e+06	84.4	68	54	95.7
11	5.78104e+06	611	273	1	2.73655e+06	133.5	67	58	95.7
11	5.78104e+06	611	274	1	2.76001e+06	80	64	52	100
11	5.78104e+06	611	275	1	2.76189e+06	81.7	62	60	100
11	5.78104e+06	611	276	1	2.76429e+06	85.7	62	34	96.8
11	5.78104e+06	611	277	1	2.76796e+06	111.3	64	59	97
11	5.78104e+06	611	278	1	2.78115e+06	148.4	62	52	93.1
11	5.78104e+06	611	279	1	2.8126e+06	97.6	54	48	94.7
11	5.78104e+06	611	280	1	2.82038e+06	89.9	52	44	100
11	5.78104e+06	611	281	1	2.82544e+06	106	53	49	100
11	5.78104e+06	611	282	1	2.83649e+06	96.8	47	27	100
11	5.78104e+06	611	283	1	2.84398e+06	80.5	52	41	100
11	5.78104e+06	611	284	1	2.84602e+06	84.4	53	26	96.2
11	5.78104e+06	611	285	1	2.84927e+06	168.7	53	47	91.7
11	5.78104e+06	611	286	1	2.89286e+06	115.7	50	31	87.5
11	5.78104e+06	611	287	1	2.90798e+06	102.7	53	51	100
11	5.78104e+06	611	288	1	2917725	101.2	52	52	100
11	5.78104e+06	611	289	1	2.92687e+06	88.2	54	37	95.2
11	5.78104e+06	611	290	1	2931359	102.9	55	54	90.9
11	5.78104e+06	611	291	1	2.94117e+06	101.1	56	49	88.2
11	5.78104e+06	611	292	1	2.9503e+06	95.5	58	56	84
11	5.78104e+06	611	293	1	2.95732e+06	107.3	58	58	84
11	5.78104e+06	611	294	1	2.96887e+06	126.9	59	36	78.3
11	5.78104e+06	611	295	1	2.98912e+06	82.6	64	51	92.6
11	5.78104e+06	611	296	1	2.9918e+06	84.1	66	60	96.3
11	5.78104e+06	611	297	1	2.99495e+06	113	68	63	96.3
11	5.78104e+06	611	298	1	3.0089e+06	88.9	69	63	96.6
11	5.78104e+06	611	299	1	3.01364e+06	92.2	70	59	96.8
11	5.78104e+06	611	300	1	3.01951e+06	81.7	68	57	90.6
11	5.78104e+06	611	301	1	3.02192e+06	103.8	70	68	90.6
11	5.78104e+06	611	302	1	3.03208e+06	92.6	69	60	88.6
11	5.78104e+06	611	303	1	3.03808e+06	79.2	70	68	88.9
11	5.78104e+06	611	304	1	3.03972e+06	79.3	69	31	85.7
11	5.78104e+06	611	305	1	3041378	100.4	69	36	77.1
11	5.78104e+06	611	306	1	3.05022e+06	79.8	74	66	92.3
11	5.78104e+06	611	307	1	3.05206e+06	98.8	77	74	92.5
11	5.78104e+06	611	308	1	3060289	87	81	74	85.2
11	5.78104e+06	611	309	1	3.0644e+06	82.1	80	70	89.3
11	5.78104e+06	611	310	1	3.06693e+06	86.9	81	74	89.3
11	5.78104e+06	611	311	1	3.07099e+06	82.2	82	71	89.7
11	5.78104e+06	611	312	1	3.07354e+06	86.8	83	75	89.7
11	5.78104e+06	611	313	1	3.07758e+06	82.3	81	71	90
11	5.78104e+06	611	314	1	3.08016e+06	116.4	84	67	89.7
11	5.78104e+06	611	315	1	3.09556e+06	81.8	86	79	96.2
11	5.78104e+06	611	316	1	3.09801e+06	82.3	83	73	96.2
11	5.78104e+06	611	317	1	3.10059e+06	86.6	81	67	92.6
11	5.78104e+06	611	318	1	3.10457e+06	82.1	82	76	92.6
11	5.78104e+06	611	319	1	3.1071e+06	88.1	82	69	97.2
11	5.78104e+06	611	320	1	3.11155e+06	79.6	83	71	94.6
11	5.78104e+06	611	321	1	3.11333e+06	97.5	82	77	92.1
11	5.78104e+06	611	322	1	3.12107e+06	135.6	78	77	95.1
11	5.78104e+06	611	323	1	3.14565e+06	79.6	78	78	91.9
11	5.78104e+06	611	324	1	3.1474e+06	133.8	75	44	91.2
11	5.78104e+06	611	325	1	3.17104e+06	88	85	77	100
11	5.78104e+06	611	326	1	3.17546e+06	78.2	83	57	100
11	5.78104e+06	611	327	1	3176809	90.9	84	75	97.4
11	5.78104e+06	611	328	1	3.18223e+06	113.2	86	84	100
11	5.78104e+06	611	329	1	3.19624e+06	112.9	83	72	100
11	5.78104e+06	611	330	1	3.21011e+06	83.8	79	73	100
11	5.78104e+06	611	331	1	3.21316e+06	108	77	64	100
11	5.78104e+06	611	332	1	3.22499e+06	87	78	68	90.6
11	5.78104e+06	611	333	1	3.22909e+06	113.5	75	61	94.9
11	5.78104e+06	611	334	1	3.24324e+06	80	70	61	97
11	5.78104e+06	611	335	1	3.24512e+06	83.5	68	56	97
11	5.78104e+06	611	336	1	3.24808e+06	127.8	65	37	97
11	5.78104e+06	611	337	1	3.26874e+06	119.5	66	64	97.2
11	5.78104e+06	611	338	1	3.28554e+06	79.6	62	53	96
11	5.78104e+06	611	339	1	3.28732e+06	87.2	59	49	100
11	5.78104e+06	611	340	1	3.29148e+06	148.6	56	36	100
11	5.78104e+06	611	341	1	3.323e+06	80.9	58	44	95.4
11	5.78104e+06	611	342	1	3.32515e+06	87	60	56	100
11	5.78104e+06	611	343	1	3.32926e+06	88.2	56	44	100
11	5.78104e+06	611	344	1	3.33375e+06	128.8	55	53	100
11	5.78104e+06	611	345	1	3.3549e+06	93.2	53	51	100
11	5.78104e+06	611	346	1	3.3611e+06	97.3	51	25	95.8
11	5.78104e+06	611	347	1	3.36879e+06	86.9	55	29	90.5
11	5.78104e+06	611	348	1	3.37285e+06	84.4	58	51	100
11	5.78104e+06	611	349	1	3.37611e+06	134.6	58	52	94.7
11	5.78104e+06	611	350	1	3.40016e+06	86.3	61	54	95.7
11	5.78104e+06	611	351	1	3.40404e+06	93.3	61	31	88.9
[truncated: 43,794 more rows]
