# Supplementary material for: Sequencing and de novo assembly of a near complete indica rice genome
Source: Nat Commun. 2017 May 4;8:15324. doi: 10.1038/ncomms15324 (PMC5418594; doi:10.1038/ncomms15324)
Supplement: Supplementary Data 2 — Alignment of the genome maps to the final pseudomolecules. [file ncomms15324-s3.xlsx]

## Sheet: R498_Bionano_Alignment
Supplementary Data 2: Alignment of the genome maps to the final pseudomolecules.
Num	Chr	Start	End	Len	Map	Start	End	Len
1	Chr1	22827.5	658788	44361539	105	20	635630	635650			635960
2	Chr1	658788	1037506	44361539	217	20	377672	377692			378718
3	Chr1	1081195	1245117	44361539	441	20	164332	164352			163922
4	Chr1	1254663	1420855	44361539	453	20	165240	165260			166192
5	Chr1	1420855	3194632	44361539	50	20	1.76805e+06	1.76807e+06			1773777
6	Chr1	3194632	4404462	44361539	62	1.20408e+06	20	1.2041e+06			1209830
7	Chr1	4405681	8632216	44361539	1	4.2144e+06	20	4.21442e+06			4226535
8	Chr1	8632216	8913994	44361539	340	20	280830	280850			281778
9	Chr1	9030726	9.58346e+06	44361539	233	20	550472	550492			552732
10	Chr1	9749284	1.23866e+07	44361539	47	2.63396e+06	20	2.63398e+06			2.63731e+06
11	Chr1	1.23001e+07	12534954	44361539	1054	236156	20	236176			234858
12	Chr1	12536404	12749492	44361539	486	20	212900	212920			213088
13	Chr1	12749492	1.31896e+07	44361539	345	20	438960	438980			440094
14	Chr1	1.31896e+07	1.4554e+07	44361539	98	1366653	20	1366673			1364441
15	Chr1	1.4554e+07	14838257	44361539	423	283429	20	283449			284230
16	Chr1	14878385	17107660	44361539	15	2.23643e+06	20	2.23645e+06			2229275
17	Chr1	17115516	17396562	44361539	459	20	280475	284184			281046
18	Chr1	17274240	17693523	44361539	391	20	422029	422049			419283
19	Chr1	17693523	18455986	44361539	283	20	766297	766317			762463
20	Chr1	18445012	18987149	44361539	404	543365	20	543385			542137
21	Chr1	18999348	22092696	44361539	10	20	3.09601e+06	3.09603e+06			3093348
22	Chr1	22341322	22696016	44361539	408	20	355113	355133			354694
23	Chr1	22697182	23330904	44361539	268	20	632901	632921			633722
24	Chr1	23330904	24555143	44361539	57	20	1.22061e+06	1.22063e+06			1224239
25	Chr1	24560302	25059114	44361539	281	497433	20	497453			498812
26	Chr1	25059114	25600268	44361539	322	20	539179	539199			541154
27	Chr1	25600268	26004580	44361539	310	20	402364	402384			404312
28	Chr1	26004580	26833424	44361539	175	20	827147	827167			828844
29	Chr1	26834366	28360776	44361539	30	20	1.52238e+06	1.5224e+06			1526410
30	Chr1	28324002	28838052	44361539	321	511218	20	511238			514050
31	Chr1	28838052	30030556	44361539	114	20	1.18914e+06	1.18916e+06			1192504
32	Chr1	30039654	31592669	44361539	18	20	1.5489e+06	1.54892e+06			1553015
33	Chr1	31592669	33215263	44361539	71	20	1.61829e+06	1.61831e+06			1622594
34	Chr1	33229265	34272256	44361539	121	20	1.03891e+06	1.03893e+06			1042991
35	Chr1	34272256	34924432	44361539	211	649797	20	649817			652176
36	Chr1	34924432	36398564	44361539	55	20	1470651	1470671			1474132
37	Chr1	36500204	38219356	44361539	24	1.71395e+06	20	1.71397e+06			1719152
38	Chr1	38220940	39435808	44361539	111	20	1.21198e+06	1.212e+06			1214868
39	Chr1	39435808	39623832	44361539	398	20	187013	187033			188024
40	Chr1	39653944	40794942	44361539	210	20	1.1373e+06	1.13732e+06			1140998
41	Chr1	40794942	41207996	44361539	287	410935	20	410955			413054
42	Chr1	41207996	41524244	44361539	533	20	315736	315756			316248
43	Chr1	41533224	42985998	44361539	48	20	1.44711e+06	1.44713e+06			1452774
44	Chr1	42985998	43644314	44361539	124	656560	20	656580			658316
45	Chr1	43644314	44325328	44361539	158	20	678758	678778			681014
46	Chr2	11785	466815	37764328	192	20	454317	454337			455030
47	Chr2	607436	808216	37764328	388	199598	20	199618			200780
48	Chr2	775926	1019968	37764328	313	20	242663	242683			244042
49	Chr2	1034024	1612076	37764328	218	574998	20	575018			578052
50	Chr2	1638052	2.43487e+06	37764328	269	20	796658	796678			796814
51	Chr2	2.43487e+06	3687026	37764328	64	20	1.24774e+06	1.24776e+06			1.25216e+06
52	Chr2	3687026	5.12496e+06	37764328	87	20	1.42897e+06	1.42899e+06			1.43793e+06
53	Chr2	5.12496e+06	6.42104e+06	37764328	97	1.29077e+06	20	1.29079e+06			1296087
54	Chr2	6.43004e+06	7101726	37764328	317	20	670513	670533			671688
55	Chr2	7209687	7660971	37764328	372	20	450495	450515			451284
56	Chr2	7612817	7780774	37764328	733	167520	20	167540			167957
57	Chr2	7784691	8.6992e+06	37764328	219	913896	20	913916			914510
58	Chr2	8771652	9796800	37764328	122	1.02336e+06	20	1.02338e+06			1025148
59	Chr2	9803578	1.06096e+07	37764328	264	807047	20	807067			806058
60	Chr2	1.06096e+07	1.11013e+07	37764328	239	20	491008	491028			491627
61	Chr2	1.11103e+07	11806055	37764328	156	694509	20	694529			695796
62	Chr2	1.18166e+07	1.25334e+07	37764328	187	717175	20	717195			716748
63	Chr2	12685311	13511830	37764328	174	20	827377	827397			826519
64	Chr2	13517503	13671445	37764328	466	154240	20	154260			153942
65	Chr2	13738367	1.39414e+07	37764328	487	62057.7	266129	266149			203066
66	Chr2	13895002	1.49355e+07	37764328	129	20	1.04458e+06	1.0446e+06			1.04045e+06
67	Chr2	1.49355e+07	1.55028e+07	37764328	255	569723	20	569743			567325
68	Chr2	15504187	17762769	37764328	17	2.25891e+06	20	2.25893e+06			2258582
69	Chr2	17763652	18281694	37764328	228	518040	20	518060			518042
70	Chr2	18677152	19039683	37764328	382	362331	20	362351			362531
71	Chr2	19039683	20018300	37764328	125	978750	20	978770			978617
72	Chr2	20033506	20482162	37764328	336	447907	20	447927			448656
73	Chr2	20482162	21175166	37764328	277	20	691569	691589			693004
74	Chr2	21175166	21450086	37764328	443	20	274099	274119			274920
75	Chr2	21450086	21880464	37764328	353	20	430958	430978			430378
76	Chr2	21882165	22349714	37764328	315	465450	20	465470			467549
77	Chr2	22320654	22585674	37764328	433	262977	20	262997			265020
78	Chr2	22731318	23213954	37764328	251	20	481584	481604			482636
79	Chr2	23215666	23459338	37764328	387	20	243580	243600			243672
80	Chr2	23459338	23697368	37764328	417	20	236345	236365			238030
81	Chr2	23657230	23987223	37764328	463	328427	20	328447			329993
82	Chr2	23987223	25049904	37764328	63	20	1.06018e+06	1.0602e+06			1062681
83	Chr2	25051500	25465044	37764328	344	20	412178	412198			413544
84	Chr2	25465044	25685091	37764328	483	20	219491	219511			220047
85	Chr2	25789817	26588920	37764328	230	799449	20	799469			799103
86	Chr2	26695736	27118834	37764328	288	20	422466	422486			423098
87	Chr2	27120356	27414721	37764328	416	20	292532	292552			294365
88	Chr2	27414721	30013162	37764328	44	20	2590924	2590944			2598441
89	Chr2	30013162	30449523	37764328	242	435165	20	435185			436361
90	Chr2	30451492	32305429	37764328	13	20	1.85121e+06	1.85123e+06			1853937
91	Chr2	32317050	33498774	37764328	73	1.17733e+06	20	1.17735e+06			1181724
92	Chr2	33498774	33730492	37764328	429	20	230740	230760			231718
93	Chr2	33860608	34162708	37764328	358	20	300871	300891			302100
94	Chr2	34196750	35176400	37764328	78	977859	20	977879			979650
95	Chr2	35176400	35642960	37764328	324	463591	20	463611			466560
96	Chr2	35747866	36330474	37764328	343	20	589178	589198			582608
97	Chr2	36330474	36686564	37764328	341	20	354906	354926			356090
98	Chr2	36686564	37448584	37764328	183	759458	20	759478			762020
99	Chr2	37448584	37737556	37764328	224	20	288978	288998			288972
100	Chr3	73580.5	1311365	39691490	79	1233547	20	1233567			1.23778e+06
101	Chr3	1.44529e+06	2078877	39691490	204	20	630637	630657			633588
102	Chr3	2080068	2733722	39691490	235	651691	20	651711			653654
103	Chr3	2.73501e+06	4255264	39691490	45	20	1.51288e+06	1.5129e+06			1.52025e+06
104	Chr3	4255264	4736686	39691490	243	478706	20	478726			481422
105	Chr3	4737887	4942672	39691490	1176	204884	20	204904			204785
106	Chr3	4947710	5303780	39691490	222	354828	20	354848			356070
107	Chr3	5303780	6184100	39691490	133	875924	20	875944			880320
108	Chr3	6184100	6.72764e+06	39691490	325	540845	20	540865			543542
109	Chr3	6.72764e+06	7.31021e+06	39691490	256	581396	20	581416			582569
110	Chr3	7.41992e+06	7622398	39691490	415	202332	20	202352			202480
111	Chr3	7623253	8721750	39691490	95	20	1.12747e+06	1.12749e+06			1098497
112	Chr3	8728253	10515290	39691490	34	20	1.78087e+06	1.78089e+06			1787037
113	Chr3	10626228	1.16379e+07	39691490	69	1.00619e+06	20	1.00621e+06			1.01164e+06
114	Chr3	1.16379e+07	12523208	39691490	153	882068	20	882088			885340
115	Chr3	12546929	13852025	39691490	103	20	1.30398e+06	1.304e+06			1305096
116	Chr3	13849579	13987332	39691490	500	193034	54024.2	310325			137753
117	Chr3	14153901	14327305	39691490	481	20	174006	174026			173404
118	Chr3	14339247	1.59229e+07	39691490	52	20	1.58048e+06	1.5805e+06			1.58363e+06
119	Chr3	1.59229e+07	16922958	39691490	254	20	997970	997990			1.00008e+06
120	Chr3	16922958	17236441	39691490	431	312584	20	312604			313483
121	Chr3	17237354	17666072	39691490	337	20	428171	428191			428718
122	Chr3	17666072	18832494	39691490	90	1.16531e+06	20	1.16533e+06			1166422
123	Chr3	18833060	19161468	39691490	355	329138	20	329158			328408
124	Chr3	19161468	20227358	39691490	194	20	1.07102e+06	1.07104e+06			1065890
125	Chr3	20227358	21191376	39691490	212	971019	20	971039			964018
126	Chr3	21229878	22605144	39691490	127	20	1.38032e+06	1.38034e+06			1375266
127	Chr3	22605144	24378690	39691490	56	1.77732e+06	20	1.77734e+06			1773546
128	Chr3	24378690	25584174	39691490	214	1.2073e+06	20	1.20732e+06			1205484
129	Chr3	25584174	27127169	39691490	66	1.54065e+06	20	1.54067e+06			1542995
130	Chr3	27127169	27436094	39691490	497	20	308723	308743			308925
131	Chr3	27467592	31050884	39691490	2	20	3.57795e+06	3.57797e+06			3583292
132	Chr3	31209159	31566278	39691490	366	354376	20	354396			357119
133	Chr3	31566278	31951445	39691490	278	20	382824	382844			385167
134	Chr3	31974634	32807510	39691490	191	828330	20	828350			832876
135	Chr3	32855854	34052120	39691490	116	20	1.19381e+06	1.19383e+06			1196266
136	Chr3	34052934	34338532	39691490	369	284784	20	284804			285598
137	Chr3	34355654	34683880	39691490	271	326879	20	326899			328226
138	Chr3	34683880	37197048	39691490	4	2.50331e+06	20	2.50333e+06			2513168
139	Chr3	37198660	39681200	39691490	28	2.60632e+06	20	2.60634e+06			2482540
140	Chr4	23524	274290	35849732	411	251209	20	251229			250766
141	Chr4	274827	1120734	35849732	118	848752	20	848772			845907
142	Chr4	1120734	1303204	35849732	410	20	182613	182633			182470
143	Chr4	1313614	1649169	35849732	402	334543	20	334563			335555
144	Chr4	1649169	2648443	35849732	295	20	999783	999803			999274
145	Chr4	2734611	3.78057e+06	35849732	291	1.05086e+06	20	1.05088e+06			1.04596e+06
146	Chr4	3.78956e+06	4145167	35849732	413	20	355945	355965			355602
147	Chr4	4198377	4647750	35849732	376	450697	20	450717			449373
148	Chr4	4609989	5071437	35849732	309	20	461195	461215			461448
149	Chr4	5071437	6130876	35849732	301	1061713	20	1061733			1059439
150	Chr4	6.13814e+06	6.96889e+06	35849732	161	20	832334	832354			830750
151	Chr4	6978932	7.80352e+06	35849732	177	830002	20	830022			824590
152	Chr4	7.80352e+06	8037968	35849732	484	235280	20	235300			234446
153	Chr4	8050443	8.34888e+06	35849732	425	20	298777	298797			298432
154	Chr4	8.35788e+06	8917840	35849732	284	561608	20	561628			559964
155	Chr4	8917840	10145152	35849732	131	1.70607e+06	472973	1.70609e+06			1227312
156	Chr4	10289245	1.04891e+07	35849732	384	263671	464485	464505			199838
157	Chr4	1.04891e+07	12349683	35849732	26	1.8692e+06	20	1.86922e+06			1.8606e+06
158	Chr4	12349683	1.40624e+07	35849732	80	1.7166e+06	20	1.71662e+06			1.71272e+06
159	Chr4	14089018	17553131	35849732	35	20	3.46703e+06	3.46705e+06			3464113
160	Chr4	17553870	19492327	35849732	176	20	1.93436e+06	1.93438e+06			1938457
161	Chr4	19494204	20110452	35849732	385	20	613622	613642			616248
162	Chr4	20111976	20411999	35849732	468	20	297958	297978			300023
163	Chr4	20411999	22059682	35849732	25	20	1.64167e+06	1.64169e+06			1647683
164	Chr4	22059682	22429252	35849732	289	367595	20	367615			369570
165	Chr4	22561931	23932464	35849732	152	1.36754e+06	20	1.36756e+06			1370533
166	Chr4	23965900	24162818	35849732	460	196197	20	196217			196918
167	Chr4	24312048	25513756	35849732	67	1.19748e+06	20	1.1975e+06			1201708
168	Chr4	25518428	25908793	35849732	314	20	389201	389221			390365
169	Chr4	26048116	26315195	35849732	464	266986	20	267006			267079
170	Chr4	26255260	26628490	35849732	407	20	371220	371240			373230
171	Chr4	26633576	27120056	35849732	272	486940	20	486960			486480
172	Chr4	27129140	27581240	35849732	339	20	450259	450279			452100
173	Chr4	27599484	28057890	35849732	296	20	457398	457418			458406
174	Chr4	28036952	29088799	35849732	112	20	1.0485e+06	1.04852e+06			1051847
175	Chr4	29088799	30432126	35849732	41	1.34137e+06	20	1.34139e+06			1343327
176	Chr4	30432126	33208142	35849732	6	20	2.76568e+06	2.7657e+06			2776016
177	Chr4	33227934	33775556	35849732	259	20	546628	546648			547622
178	Chr4	33848994	34580548	35849732	173	727943	20	727963			731554
179	Chr4	34813436	35832016	35849732	60	1.01774e+06	20	1.01776e+06			1018580
180	Chr5	35585	297832	31237231	293	262117	20	262137			262247
181	Chr5	280465	1.75492e+06	31237231	21	1.4687e+06	20	1.46872e+06			1.47446e+06
182	Chr5	1768103	2330691	31237231	350	561125	20	561145			562588
183	Chr5	2263353	3505997	31237231	120	20	1.23835e+06	1.23837e+06			1242644
184	Chr5	3580896	3814487	31237231	378	232702	20	232722			233591
185	Chr5	3818000	6782155	31237231	54	2.96868e+06	20	2.9687e+06			2964155
186	Chr5	6897575	7573520	31237231	298	20	674877	674897			675945
187	Chr5	7581194	8665901	31237231	155	1.0842e+06	20	1.08422e+06			1084707
188	Chr5	8.6695e+06	10264479	31237231	77	1.60173e+06	20	1.60175e+06			1.59498e+06
189	Chr5	10196285	11522625	31237231	250	1.33338e+06	20	1.36515e+06			1326340
190	Chr5	11522625	12700159	31237231	134	20	1.22554e+06	1.22556e+06			1177534
191	Chr5	12659722	1.30481e+07	31237231	448	20	389591	389611			388388
192	Chr5	1.30481e+07	1.33711e+07	31237231	351	20	322823	322843			322974
193	Chr5	1.33711e+07	16079497	31237231	12	20	2.72653e+06	2.72655e+06			2.70841e+06
194	Chr5	16192464	18484349	31237231	19	20	2.35863e+06	2.35865e+06			2291885
195	Chr5	18484349	20053268	31237231	42	1.56735e+06	20	1.56737e+06			1568919
196	Chr5	20053780	20468400	31237231	438	20	414403	414423			414620
197	Chr5	20480152	20972763	31237231	236	493427	20	493447			492611
198	Chr5	21010003	22296988	31237231	104	20	1.28351e+06	1.28353e+06			1286985
199	Chr5	22318896	23939330	31237231	37	13023.1	1.63121e+06	1.63123e+06			1620434
200	Chr5	24095988	25414168	31237231	38	1.31368e+06	20	1.3137e+06			1318180
201	Chr5	25418841	26278391	31237231	185	20	856922	856942			859550
202	Chr5	26287392	27374848	31237231	106	1.08422e+06	20	1.08424e+06			1087456
203	Chr5	27376900	27771524	31237231	265	393641	20	393661			394624
204	Chr5	27772993	28015516	31237231	367	20	241716	241736			242523
205	Chr5	28159150	28571852	31237231	393	20	410912	410932			412702
206	Chr5	28576682	29289838	31237231	171	710776	20	710796			713156
207	Chr5	29248124	30059628	31237231	164	20	809168	809188			811504
208	Chr5	30139818	31195384	31237231	74	1.22195e+06	169185	1.22197e+06			1055566
209	Chr6	17501	318334	32465040	234	300935	20	300955			300833
210	Chr6	318334	1425452	32465040	46	1.10525e+06	20	1.10527e+06			1107118
211	Chr6	1425452	2316369	32465040	126	20	886163	886183			890917
212	Chr6	2316369	3748761	32465040	92	20	1.43018e+06	1.4302e+06			1432392
213	Chr6	3748761	4054474	32465040	442	305586	20	305606			305713
214	Chr6	4.02069e+06	5303774	32465040	65	1.2778e+06	20	1.27782e+06			1.28308e+06
215	Chr6	5372743	7355311	32465040	36	20	1.97859e+06	1.97861e+06			1982568
216	Chr6	7.35637e+06	7968059	32465040	253	609309	20	609329			611692
217	Chr6	8105916	9.4422e+06	32465040	149	20	1.33378e+06	1.3338e+06			1.33628e+06
218	Chr6	9443429	11313893	32465040	100	20	1877969	1877989			1870464
219	Chr6	11282750	12898915	32465040	119	20	1.61905e+06	1.61907e+06			1616165
220	Chr6	1.29382e+07	13328581	32465040	389	20	391430	391450			390424
221	Chr6	13328581	14067127	32465040	311	739218	20	739238			738546
222	Chr6	14126891	14991215	32465040	160	865952	20	865972			864324
223	Chr6	14983696	1.54505e+07	32465040	328	20	468853	468873			466852
224	Chr6	15537771	17576738	32465040	75	2.05111e+06	20	2.05113e+06			2038967
225	Chr6	17576738	17743193	32465040	527	166304	20	166324			166455
226	Chr6	17744396	18040620	32465040	485	296446	20	296466			296224
227	Chr6	18040620	20334738	32465040	101	2.32316e+06	20	2.32318e+06			2294118
228	Chr6	20353721	20995375	32465040	207	20	640935	640955			641654
229	Chr6	21195910	22234020	32465040	202	20	1.0365e+06	1.03652e+06			1038110
230	Chr6	22234020	23452014	32465040	59	1.21985e+06	20	1.21987e+06			1217994
231	Chr6	23452794	24341880	32465040	213	20	892365	892385			889086
232	Chr6	24341880	26105285	32465040	20	20	1.75857e+06	1.75859e+06			1763405
233	Chr6	26106448	26323508	32465040	394	20	217482	217502			217060
234	Chr6	26402030	27793904	32465040	170	20	1.3897e+06	1.38972e+06			1391874
235	Chr6	27793904	28549110	32465040	113	753961	20	753981			755206
236	Chr6	28549110	29461699	32465040	102	909776	20	909796			912589
237	Chr6	29463698	30025432	32465040	157	20	559962	559982			561734
238	Chr6	30074320	30841564	32465040	180	20	764583	764603			767244
239	Chr6	30843282	31367152	32465040	252	522746	20	522766			523870
240	Chr6	31367152	31689196	32465040	186	320341	20	320361			322044
241	Chr6	31691161	32449124	32465040	72	756780	20	756800			757963
242	Chr7	14261	611350	30277827	226	600032	20	600052			597088
243	Chr7	611350	830658	30277827	450	20	217921	217941			219308
244	Chr7	830658	2.66416e+06	30277827	110	20	1.82862e+06	1.82864e+06			1.83351e+06
245	Chr7	2.66416e+06	3587933	30277827	215	20	921851	921871			923770
246	Chr7	3606739	4331658	30277827	229	20	721122	721142			724919
247	Chr7	4362573	4784963	30277827	306	421429	20	421449			422390
248	Chr7	4784963	6324637	30277827	58	1.53518e+06	20	1.5352e+06			1539674
249	Chr7	6324637	6.62803e+06	30277827	427	20	304598	304618			303392
250	Chr7	6630082	7535732	30277827	200	20	905586	905606			905650
251	Chr7	7537292	8311176	30277827	145	776375	20	776395			773884
252	Chr7	8311176	9.44031e+06	30277827	142	1.12961e+06	20	1.12963e+06			1.12913e+06
253	Chr7	9.44031e+06	9.81138e+06	30277827	401	372506	20	372526			371076
254	Chr7	9.8204e+06	1.09755e+07	30277827	154	1.15869e+06	20	1.15871e+06			1155132
255	Chr7	1.09845e+07	11603117	30277827	168	620057	20	620077			618596
256	Chr7	1.16115e+07	1.22282e+07	30277827	197	618205	20	618225			616705
257	Chr7	1.22372e+07	12673276	30277827	303	488216	49641.3	488236			436058
258	Chr7	12729287	13414873	30277827	247	687738	20	687758			685586
259	Chr7	13414873	13890075	30277827	439	472400	20	472420			475202
260	Chr7	13835169	1.57336e+07	30277827	148	1.902e+06	20	1.90202e+06			1.89845e+06
261	Chr7	1.57336e+07	15952181	30277827	383	20	218445	218465			218566
262	Chr7	15985045	16288264	30277827	386	304536	20	304556			303219
263	Chr7	16376897	17613204	30277827	115	1.29413e+06	20	1.29415e+06			1236307
264	Chr7	17613204	18988331	30277827	108	20	1.37201e+06	1.37203e+06			1375127
265	Chr7	18988331	19588336	30277827	302	20	598340	598360			600005
266	Chr7	19699668	21387312	30277827	70	1.68192e+06	20	1.68194e+06			1687644
267	Chr7	21462545	21824908	30277827	292	361761	20	361781			362363
268	Chr7	21865802	22219010	30277827	246	362190	20	414810			353208
269	Chr7	22219010	22943716	30277827	189	20	721866	721886			724706
270	Chr7	22943716	24143320	30277827	83	20	1.19548e+06	1.1955e+06			1199604
271	Chr7	24143320	25875114	30277827	33	1.72669e+06	20	1.72671e+06			1731794
272	Chr7	25875114	27743154	30277827	23	1.86238e+06	20	1.8624e+06			1868040
273	Chr7	27743154	27963020	30277827	428	20	219496	219516			219866
274	Chr7	28122428	28400357	30277827	432	275878	20	275898			277929
275	Chr7	28400357	28622163	30277827	348	20	220262	220282			221806
276	Chr7	28619030	29466814	30277827	135	846328	20	846348			847784
277	Chr7	29466814	30253788	30277827	147	20	785629	785649			786974
278	Chr8	18495	482131	29952003	206	463951	20	463971			463636
279	Chr8	507603	1.36755e+06	29952003	137	20	856662	856682			859946
280	Chr8	1.39297e+06	5596385	29952003	16	20	4.1924e+06	4.19242e+06			4.20341e+06
281	Chr8	5615105	7.20469e+06	29952003	140	1.63327e+06	20	1.63329e+06			1.58959e+06
282	Chr8	7285302	7.48705e+06	29952003	363	387086	590280	590300			201752
283	Chr8	7.55927e+06	7805415	29952003	424	245569	20	245589			246146
284	Chr8	7876706	8.0273e+06	29952003	568	20	150595	150615			150594
285	Chr8	8.0273e+06	8973805	29952003	220	943475	20	943495			946506
286	Chr8	8973805	10236050	29952003	3	1.26072e+06	20	1.26074e+06			1262245
287	Chr8	10213838	1.30133e+07	29952003	767	2.8089e+06	20	2.80892e+06			2.79946e+06
288	Chr8	1.30133e+07	13377385	29952003	232	20	365270	365290			364088
289	Chr8	13377385	1.41187e+07	29952003	334	20	744532	744552			741332
290	Chr8	14119825	14659149	29952003	300	541779	20	541799			539324
291	Chr8	14795035	1.55348e+07	29952003	959	743283	20	743303			739806
292	Chr8	1.55348e+07	16616325	29952003	141	20	1.08213e+06	1.08215e+06			1.08148e+06
293	Chr8	1.66266e+07	19075152	29952003	14	20	2.49062e+06	2.49064e+06			2.44855e+06
294	Chr8	19108494	22365090	29952003	5	20	3.25564e+06	3.25566e+06			3256596
295	Chr8	22375177	23597280	29952003	85	1.2208e+06	20	1.22082e+06			1222103
296	Chr8	23610730	24770068	29952003	117	20	1.15949e+06	1.15951e+06			1159338
297	Chr8	24972696	25303536	29952003	422	330460	20	330480			330840
298	Chr8	25313576	25718898	29952003	260	403424	20	403444			405322
299	Chr8	25718898	26005725	29952003	354	20	285284	285304			286827
300	Chr8	26005725	26505844	29952003	267	20	497433	497453			500119
301	Chr8	26507884	27010817	29952003	240	503518	20	503538			502933
302	Chr8	27010817	27644701	29952003	193	632981	20	633001			633884
303	Chr8	27769063	29932121	29952003	31	20	2.15975e+06	2.37086e+06			2163058
304	Chr9	15670	219214	24760661	530	515968	722361	722381			203544
305	Chr9	219214	1183336	24760661	198	966436	20	966456			964122
306	Chr9	1186398	2416864	24760661	86	20	1.23718e+06	1.2372e+06			1230466
307	Chr9	2416864	4681035	24760661	89	20	2.2688e+06	2.26882e+06			2264171
308	Chr9	4693605	5.52118e+06	24760661	162	20	829840	829860			827574
309	Chr9	5.52118e+06	6888673	24760661	208	20	1.36981e+06	1.36983e+06			1.36749e+06
310	Chr9	6888673	8.05748e+06	24760661	201	1.16979e+06	20	1.16981e+06			1.16881e+06
311	Chr9	8.16238e+06	9046340	24760661	190	20	884950	884970			883958
312	Chr9	8964101	1.04522e+07	24760661	93	1491385	20	1491405			1.48805e+06
313	Chr9	1.05609e+07	1.0762e+07	24760661	426	202558	20	202578			201060
314	Chr9	1.07742e+07	12917253	24760661	68	20	2.14308e+06	2.1431e+06			2.14306e+06
315	Chr9	12943842	13203386	24760661	455	20	259203	259223			259544
316	Chr9	1.32176e+07	13853726	24760661	231	635040	20	635060			636124
317	Chr9	13853726	14194680	24760661	405	20	341229	341249			340954
318	Chr9	1.41862e+07	1.45047e+07	24760661	454	20	317425	317445			318444
319	Chr9	14509474	1.54118e+07	24760661	39	1.23465e+06	20	1.23467e+06			902338
320	Chr9	14901561	1.54118e+07	24760661	418	20	953751	953771			510250
321	Chr9	1.55041e+07	15744855	24760661	326	239958	20	239978			240788
322	Chr9	15904111	1.65338e+07	24760661	357	20	628824	628844			629642
323	Chr9	16637762	17014001	24760661	249	20	375078	375098			376239
324	Chr9	17014001	17769682	24760661	199	20	753666	753686			755681
325	Chr9	17776888	18442575	24760661	178	664291	20	664311			665687
326	Chr9	18523824	19024500	24760661	248	499034	20	499054			500676
327	Chr9	19064632	19204612	24760661	444	140191	20	140211			139980
328	Chr9	19211248	21059351	24760661	29	20	1.84033e+06	1.84035e+06			1848103
329	Chr9	21190974	21869645	24760661	279	20	840112	840132			678671
330	Chr9	21869645	22058150	24760661	400	20	187092	187112			188505
331	Chr9	22065372	22272612	24760661	409	20	206112	206132			207240
332	Chr9	22272612	22993028	24760661	172	20	715697	715717			720416
333	Chr9	23000464	23318655	24760661	333	20	317724	317744			318191
334	Chr9	23418948	24107269	24760661	143	685601	20	685621			688321
335	Chr9	24107269	24732396	24760661	166	20	624717	624737			625127
336	Chr10	15702	108794	25582588	509	408818	314610	675003			93092
337	Chr10	15702	108794	25582588	517	396184	489881	711272			93092
338	Chr10	15702	115554	25582588	493	111386	213105	758959			99852
339	Chr10	15702	115554	25582588	508	528929	628935	628955			99852
340	Chr10	15702	115554	25582588	566	245406	144003	648390			99852
341	Chr10	15702	116685	25582588	305	178018	280379	887977			100983
342	Chr10	15702	116685	25582588	362	630984	529034	716456			100983
343	Chr10	15702	116685	25582588	380	557809	658842	658862			100983
344	Chr10	15702	116685	25582588	397	101231	20	632484			100983
345	Chr10	15702	116685	25582588	421	690038	791013	791033			100983
346	Chr10	15702	116685	25582588	445	235213	336548	719620			100983
347	Chr10	15702	116685	25582588	456	100971	20	774782			100983
348	Chr10	15702	116685	25582588	458	279083	176975	784808			100983
349	Chr10	15702	116685	25582588	475	412717	310334	590679			100983
350	Chr10	15702	116685	25582588	491	281081	179137	651325			100983
351	Chr10	15702	116685	25582588	499	134760	237282	731064			100983
352	Chr10	15702	116685	25582588	526	581707	682871	682891			100983
353	Chr10	15702	116685	25582588	529	484965	382868	729540			100983
354	Chr10	15702	116685	25582588	539	312097	210241	685191			100983
355	Chr10	15702	116685	25582588	547	380947	482450	713878			100983
356	Chr10	15702	116685	25582588	559	588262	690073	690093			100983
357	Chr10	15702	116685	25582588	569	614692	715727	715747			100983
358	Chr10	15702	116685	25582588	576	235159	338509	761763			100983
359	Chr10	15702	116685	25582588	585	280453	178372	778448			100983
360	Chr10	15702	795975	25582588	167	377327	1.23635e+06	1.23637e+06			780273
361	Chr10	795975	1454213	25582588	270	658924	20	658944			658238
362	Chr10	1465068	2221864	25582588	245	20	755951	755971			756796
363	Chr10	2241578	3.6288e+06	25582588	82	20	1.38797e+06	1.38799e+06			1.38722e+06
364	Chr10	3.6288e+06	4.00921e+06	25582588	330	20	381953	381973			380409
365	Chr10	4.00921e+06	4.42896e+06	25582588	299	418467	20	418487			419748
366	Chr10	4.42896e+06	4599626	25582588	471	170036	20	170056			170666
367	Chr10	4601076	10356207	25582588	11	20	5.78102e+06	5.78104e+06			5755131
368	Chr10	10851154	1.16253e+07	25582588	123	425794	1.20387e+06	1.20389e+06			774174
369	Chr10	1.16427e+07	1.21236e+07	25582588	319	480633	20	480653			480899
370	Chr10	1.21236e+07	12747362	25582588	286	20	626118	626138			623788
371	Chr10	12747362	12953559	25582588	501	20	206923	206943			206197
372	Chr10	1.29547e+07	13263462	25582588	392	308167	20	308187			308798
373	Chr10	13263462	14894161	25582588	274	20	1.6342e+06	1.63422e+06			1630699
374	Chr10	15082167	16840994	25582588	61	20	1.75472e+06	1.75474e+06			1758827
375	Chr10	16852864	17829270	25582588	138	20	975677	975697			976406
376	Chr10	17839916	18030054	25582588	490	20	189147	189167			190138
377	Chr10	18030054	19499681	25582588	130	1.46585e+06	20	1.46587e+06			1469627
378	Chr10	19501107	20358869	25582588	184	20	853150	853170			857762
379	Chr10	20358869	22206629	25582588	22	20	1.84043e+06	1.84045e+06			1847760
380	Chr10	22315356	22726689	25582588	349	20	411058	411078			411333
381	Chr10	22735612	23228996	25582588	282	492620	20	492640			493384
382	Chr10	23228996	23670248	25582588	329	20	438493	438513			441252
383	Chr10	23694153	24188195	25582588	223	20	492083	492103			494042
384	Chr10	24188195	24969851	25582588	258	20	778980	779000			781656
385	Chr10	24969851	25400900	25582588	262	594499	164008	594519			431049
386	Chr11	35918	898425	31778392	132	861327	20	936269			862507
387	Chr11	911614	1747781	31778392	165	835390	20	835410			836167
388	Chr11	1747781	2.44637e+06	31778392	169	20	696129	696149			698590
389	Chr11	2.44637e+06	2.86063e+06	31778392	368	412574	20	412594			414256
390	Chr11	2.86063e+06	3.94311e+06	31778392	107	1.08024e+06	20	1.08026e+06			1082480
391	Chr11	3.95527e+06	5550765	31778392	182	1.59033e+06	20	1.59035e+06			1.5955e+06
392	Chr11	5550765	8.27235e+06	31778392	8	20	2.7176e+06	2.71762e+06			2.72159e+06
393	Chr11	8466406	9.38228e+06	31778392	139	20	917096	917116			915878
394	Chr11	9.51644e+06	1.05741e+07	31778392	151	1060494	20	1060514			1057638
395	Chr11	1.05741e+07	12181820	31778392	53	1622181	20	1622201			1.60774e+06
396	Chr11	12181820	12666867	31778392	280	486984	20	487004			485047
397	Chr11	12809833	13162415	31778392	390	202381	556962	614539			352582
398	Chr11	13245875	13714320	31778392	395	20	470397	470417			468445
399	Chr11	14073668	1.50617e+07	31778392	146	79473.4	1.07455e+06	1.07457e+06			988004
400	Chr11	1.50617e+07	1.67502e+07	31778392	84	20	1.70175e+06	1.70177e+06			1688503
401	Chr11	16875313	17442115	31778392	308	570857	20	570877			566802
402	Chr11	17442115	18062620	31778392	216	20	621587	621607			620505
403	Chr11	18071624	19682273	31778392	88	20	1.61166e+06	1.61168e+06			1610649
404	Chr11	19724428	20160891	31778392	347	20	437708	437728			436463
405	Chr11	20277622	21139342	31778392	196	861235	20	861255			861720
406	Chr11	21139342	23036376	31778392	40	1.89576e+06	20	1.89578e+06			1897034
407	Chr11	23046436	24506694	31778392	94	1.46181e+06	20	1.46183e+06			1460258
408	Chr11	24514687	25292042	31778392	858	776212	20	776232			777355
409	Chr11	25399096	25594204	31778392	399	20	194860	194880			195108
410	Chr11	25596128	26674070	31778392	144	20	1.07512e+06	1.07514e+06			1077942
411	Chr11	26683412	27651498	31778392	150	967240	20	967260			968086
412	Chr11	27663340	29290608	31778392	43	20	1.62365e+06	1.62367e+06			1627268
413	Chr11	29420890	29789728	31778392	331	20	369440	369460			368838
414	Chr11	29806612	30622267	31778392	128	20	816734	816754			815655
415	Chr11	30641895	31763408	31778392	99	1.25461e+06	129357	1.25463e+06			1121513
416	Chr12	41706	793972	26601357	188	20	753606	753626			752266
417	Chr12	793972	1500476	26601357	159	20	705351	705371			706504
418	Chr12	1500476	3044266	26601357	27	20	1.54111e+06	1.54113e+06			1543790
419	Chr12	3198112	3.67746e+06	26601357	237	477062	20	477082			479346
420	Chr12	3.67746e+06	4.10268e+06	26601357	316	423238	20	423258			425221
421	Chr12	4.10268e+06	5.18109e+06	26601357	91	20	1077628	1077648			1078411
422	Chr12	5.18109e+06	6482626	26601357	205	20	1.30192e+06	1.30194e+06			1.30154e+06
423	Chr12	6483608	6706387	26601357	436	222645	20	222665			222779
424	Chr12	6706387	7551720	26601357	273	844945	20	844965			845333
425	Chr12	7551720	7747204	26601357	462	20	196535	196555			195484
426	Chr12	7747204	8485456	26601357	365	738094	20	738114			738252
427	Chr12	8559505	8827602	26601357	285	279962	548405	548425			268097
428	Chr12	8827602	12071751	26601357	7	3.25349e+06	20	3.25351e+06			3244149
429	Chr12	12147364	12697875	26601357	377	568220	16819.7	568240			550511
430	Chr12	12765691	13026151	26601357	449	260931	20	260951			260460
431	Chr12	13019273	14875198	26601357	49	20	1.85965e+06	1.85967e+06			1855925
432	Chr12	14885654	16471805	26601357	136	20	1.60109e+06	1.60111e+06			1586151
433	Chr12	16471805	16837610	26601357	318	367290	20	367310			365805
434	Chr12	16837610	17270960	26601357	406	544643	111460	544663			433350
435	Chr12	17210653	20478528	26601357	9	3.26346e+06	20	3.26348e+06			3267875
436	Chr12	20510978	20739121	26601357	434	20	229372	229392			228143
437	Chr12	20876468	22480154	26601357	32	20	1.60322e+06	1.60324e+06			1603686
438	Chr12	22480154	22765884	26601357	320	20	284716	284736			285730
439	Chr12	22799540	23497528	26601357	338	696853	20	696873			697988
440	Chr12	23506411	23810874	26601357	371	304557	20	304577			304463
441	Chr12	23810874	24764208	26601357	209	20	952205	952225			953334
442	Chr12	24938420	25063102	26601357	489	20	124049	124069			124682
443	Chr12	25246438	26331280	26601357	163	20	1.08128e+06	1.0813e+06			1084842
444	Chr12	26331280	26577780	26601357	294	529782	283905	529802			246500
445	Chr13	328490	446902	527116	1365	117324	20	117344			118412
446	Chr14	2152.5	133225	134546	307	158698	29450.9	405270			131072
