# Supplementary material for: Sequencing and de novo assembly of a near complete indica rice genome
Source: Nat Commun. 2017 May 4;8:15324. doi: 10.1038/ncomms15324 (PMC5418594; doi:10.1038/ncomms15324)
Supplement: Supplementary Data 3 — cpDNAs and mtDNAs in R498 and Nip. [file ncomms15324-s4.xlsx]

## Sheet: Sheet1
Supplementary Data 3: cpDNAs and mtDNAs in R498 and Nip.
Genome	chrM/C	ChrM/C_Start	ChrM/C_End	Chr	Chr_Start	Chr_End	chain	Identity	Block_Len
R498	chrM/0_527116	416717	417804	Chr1	18158230	18159335	1	95.85	1087
R498	chrM/0_527116	497229	498298	Chr1	18158230	18159330	1	94.66	1069
R498	chrM/0_527116	135576	137581	Chr1	23072107	23074119	0	98.71	2005
R498	chrM/0_527116	39922	41927	Chr1	23072107	23074119	0	98.71	2005
R498	chrM/0_527116	389290	392963	Chr10	3265137	3268779	1	97.03	3673
R498	chrM/0_527116	470273	473840	Chr10	3265137	3268779	1	93.93	3567
R498	chrM/0_527116	298420	302803	Chr10	22071983	22076399	0	98.53	4383
R498	chrM/0_527116	210747	219053	Chr11	22744437	22752583	1	96.57	8306
R498	chrM/0_527116	158660	159963	Chr11	22745462	22746765	0	98.93	1303
R498	chrM/0_527116	201530	209361	Chr11	22756905	22764740	1	98.94	7831
R498	chrM/0_527116	198938	201235	Chr11	22815569	22817862	1	99.09	2297
R498	chrM/0_527116	398391	399480	Chr2	8821066	8822155	0	100	1089
R498	chrM/0_527116	479172	480233	Chr2	8821066	8822155	0	97.25	1061
R498	chrM/0_527116	298420	302481	Chr3	13906530	13910624	1	98.51	4061
R498	chrM/0_527116	130820	132366	Chr4	5003562	5005118	0	95.59	1546
R498	chrM/0_527116	35167	36713	Chr4	5003562	5005118	0	95.59	1546
R498	chrM/0_527116	136567	137581	Chr4	14065121	14066135	1	99.41	1014
R498	chrM/0_527116	40913	41927	Chr4	14065121	14066135	1	99.41	1014
R498	chrM/0_527116	170825	174171	Chr4	33204018	33207234	1	95.28	3346
R498	chrM/0_527116	303411	305072	Chr5	13214809	13216470	1	99.22	1661
R498	chrM/0_527116	419933	431972	Chr5	14891443	14903492	0	99.88	12039
R498	chrM/0_527116	289021	296060	Chr5	14891443	14898492	0	99.82	7039
R498	chrM/0_527116	500412	503665	Chr5	14891443	14894698	0	99.94	3253
R498	chrM/0_527116	260504	284136	Chr5	14906927	14930498	1	99.72	23632
R498	chrM/0_527116	130936	132481	Chr6	971832	973390	0	96.29	1545
R498	chrM/0_527116	35283	36828	Chr6	971832	973390	0	96.29	1545
R498	chrM/0_527116	373304	374531	Chr6	6284980	6286207	0	100	1227
R498	chrM/0_527116	448599	454227	Chr6	6303866	6309494	0	99.98	5628
R498	chrM/0_527116	367511	373138	Chr6	6303866	6309494	0	99.98	5627
R498	chrM/0_527116	69895	84895	Chr6	6309495	6324465	1	99.8	15000
R498	chrM/0_527116	354271	364266	Chr6	6324999	6334994	1	99.8	9995
R498	chrM/0_527116	435359	445354	Chr6	6324999	6334994	1	99.8	9995
R498	chrM/0_527116	186809	189446	Chr6	6344540	6347176	0	99.89	2637
R498	chrM/0_527116	109929	111589	Chr6	6348398	6350058	0	100	1660
R498	chrM/0_527116	14300	15959	Chr6	6348398	6350058	0	99.94	1659
R498	chrM/0_527116	506527	508185	Chr6	6348398	6350058	1	99.88	1658
R498	chrM/0_527116	340521	351755	Chr6	6351903	6363136	0	99.99	11234
R498	chrM/0_527116	433330	434702	Chr6	6363306	6364678	1	99.93	1372
R498	chrM/0_527116	352242	353614	Chr6	6363306	6364678	1	99.93	1372
R498	chrM/0_527116	314526	340058	Chr6	6365384	6390888	1	99.89	25532
R498	chrM/0_527116	231311	253963	Chr6	6391448	6414010	1	99.44	22652
R498	chrM/0_527116	501836	503665	Chr6	6412181	6414010	1	100	1829
R498	chrM/0_527116	449870	455021	Chr6	6417503	6422653	1	99.96	5151
R498	chrM/0_527116	368782	373932	Chr6	6417503	6422653	1	99.96	5150
R498	chrM/0_527116	181028	182298	Chr6	6429969	6431239	0	100	1270
R498	chrM/0_527116	132963	136011	Chr6	6435884	6438932	0	99.93	3048
R498	chrM/0_527116	37310	40357	Chr6	6435884	6438932	0	99.9	3047
R498	chrM/0_527116	164359	170833	Chr6	6441100	6447575	1	99.97	6474
R498	chrM/0_527116	410073	412014	Chr6	6447898	6449839	1	100	1941
R498	chrM/0_527116	490643	492557	Chr6	6447898	6449839	1	98.56	1914
R498	chrM/0_527116	10960	11963	Chr6	8876845	8877847	0	99.7	1003
R498	chrM/0_527116	106589	107592	Chr6	8876845	8877847	0	99.7	1003
R498	chrM/0_527116	50627	60602	Chr6	12151408	12161432	0	98.09	9975
R498	chrM/0_527116	146281	151620	Chr6	12151408	12156799	0	97.89	5339
R498	chrM/0_527116	201718	206468	Chr6	12162138	12166889	0	98.51	4750
R498	chrM/0_527116	206466	212474	Chr6	12167125	12173123	0	97.36	6008
Nip	chrM/0_490520	439174	445429	Chr1	33516234	33522489	0	99.95	6255
Nip	chrM/0_490520	358087	364342	Chr1	33516234	33522489	0	99.95	6255
Nip	chrM/0_490520	445461	450448	Chr1	33534666	33539651	1	99.92	4987
Nip	chrM/0_490520	364374	369361	Chr1	33534666	33539651	1	99.92	4987
Nip	chrM/0_490520	460275	462145	Chr1	33543807	33545677	0	99.84	1870
Nip	chrM/0_490520	379188	381058	Chr1	33543807	33545677	0	99.84	1870
Nip	chrM/0_490520	482345	483473	Chr1	33545697	33546825	0	100	1128
Nip	chrM/0_490520	159244	160372	Chr1	33545697	33546825	0	100	1128
Nip	chrM/0_490520	222721	226353	Chr1	33549357	33552998	1	99.64	3632
Nip	chrM/0_490520	27864	29383	Chr1	33553179	33554742	0	93.39	1519
Nip	chrM/0_490520	122391	123910	Chr1	33553179	33554742	0	93.39	1519
Nip	chrM/0_490520	382638	387766	Chr1	33582427	33587555	1	99.94	5128
Nip	chrM/0_490520	463725	467565	Chr1	33583714	33587555	1	99.9	3840
Nip	chrM/0_490520	378809	382495	Chr10	2755954	2759524	1	94.8	3686
Nip	chrM/0_490520	459896	463582	Chr10	2755954	2759524	1	94.8	3686
Nip	chrM/0_490520	287933	294586	Chr10	10826134	10832848	1	97.35	6653
Nip	chrM/0_490520	438442	439681	Chr10	10851120	10852382	0	77.85	1239
Nip	chrM/0_490520	357355	358594	Chr10	10851120	10852382	0	77.85	1239
Nip	chrM/0_490520	122361	125187	Chr10	10860183	10863065	0	95.09	2826
Nip	chrM/0_490520	27834	30660	Chr10	10860183	10863065	0	95.09	2826
Nip	chrM/0_490520	438442	439869	Chr10	20468353	20469803	1	78.82	1427
Nip	chrM/0_490520	357355	358782	Chr10	20468353	20469803	1	78.82	1427
Nip	chrM/0_490520	122361	125071	Chr12	5613116	5615884	0	94.78	2710
Nip	chrM/0_490520	27834	30544	Chr12	5613116	5615884	0	94.78	2710
Nip	chrM/0_490520	463735	466410	Chr12	8526780	8529508	0	96.59	2675
Nip	chrM/0_490520	116630	121366	Chr12	8529624	8534363	1	98.57	4736
Nip	chrM/0_490520	22103	26839	Chr12	8529624	8534363	1	98.57	4736
Nip	chrM/0_490520	18053	23237	Chr12	8540330	8545522	0	98.52	5184
Nip	chrM/0_490520	112580	117764	Chr12	8540330	8545522	0	98.52	5184
Nip	chrM/0_490520	148199	149502	Chr12	8558243	8559544	0	98.24	1303
Nip	chrM/0_490520	336511	341789	Chr12	20459865	20465153	0	99.47	5278
Nip	chrM/0_490520	177831	190726	Chr12	20473873	20486763	0	99.88	12895
Nip	chrM/0_490520	313326	317387	Chr12	20497846	20501908	1	99.73	4061
Nip	chrM/0_490520	51835	92237	Chr12	20501902	20542302	1	99.85	40402
Nip	chrM/0_490520	42803	51835	Chr12	20543421	20552452	1	99.31	9032
Nip	chrM/0_490520	137330	141160	Chr12	20548622	20552452	1	99.9	3830
Nip	chrM/0_490520	40090	46697	Chr12	20553453	20560059	1	99.21	6607
Nip	chrM/0_490520	134617	141160	Chr12	20553516	20560059	1	99.94	6543
Nip	chrM/0_490520	165164	183215	Chr12	20572674	20590729	0	99.83	18051
Nip	chrM/0_490520	488265	490520	Chr12	20572674	20574931	0	99.29	2255
Nip	chrM/0_490520	183211	208532	Chr12	20602808	20628006	0	99.11	25321
Nip	chrM/0_490520	471300	472598	Chr12	20625708	20627005	1	99.92	1298
Nip	chrM/0_490520	148199	149497	Chr12	20625708	20627005	1	99.92	1298
Nip	chrM/0_490520	212838	223311	Chr12	20628012	20638484	0	99.66	10473
Nip	chrM/0_490520	273639	285572	Chr12	20629687	20641603	0	99.57	11933
Nip	chrM/0_490520	409281	421493	Chr12	20634398	20646603	0	99.69	12212
Nip	chrM/0_490520	254621	273647	Chr12	20650038	20669055	1	99.82	19026
Nip	chrM/0_490520	6111	7395	Chr12	20669057	20670341	1	100	1284
Nip	chrM/0_490520	100638	101922	Chr12	20669057	20670341	1	100	1284
Nip	chrM/0_490520	488265	490520	Chr12	20670338	20672595	0	99.34	2255
Nip	chrM/0_490520	175795	189870	Chr12	20691566	20705637	0	99.86	14075
Nip	chrM/0_490520	288272	294586	Chr2	14271181	14277575	0	98.03	6314
Nip	chrM/0_490520	438442	439869	Chr4	9112861	9114311	0	78.75	1427
Nip	chrM/0_490520	357355	358782	Chr4	9112861	9114311	0	78.75	1427
Nip	chrM/0_490520	357355	358782	Chr4	9133357	9134808	0	78.7	1427
Nip	chrM/0_490520	438442	439869	Chr4	9133357	9134808	0	78.7	1427
Nip	chrM/0_490520	125097	127121	Chr4	9137461	9139493	1	99.16	2024
Nip	chrM/0_490520	30570	32594	Chr4	9137461	9139493	1	99.16	2024
Nip	chrM/0_490520	30570	32594	Chr4	9152082	9154114	0	99.16	2024
Nip	chrM/0_490520	125097	127121	Chr4	9152082	9154114	0	99.16	2024
Nip	chrM/0_490520	287933	294586	Chr4	9186465	9193213	1	97.99	6653
Nip	chrM/0_490520	307350	310221	Chr4	32883375	32886240	0	97.39	2871
Nip	chrM/0_490520	310420	312464	Chr4	32886237	32888245	0	97.56	2044
Nip	chrM/0_490520	160364	164494	Chr4	32888491	32892503	1	96.44	4130
Nip	chrM/0_490520	483465	487595	Chr4	32888491	32892503	1	96.44	4130
Nip	chrM/0_490520	122361	125187	Chr6	23586785	23589667	1	94.66	2826
Nip	chrM/0_490520	27834	30660	Chr6	23586785	23589667	1	94.66	2826
Nip	chrM/0_490520	30570	32594	Chr7	14242574	14244606	0	99.16	2024
Nip	chrM/0_490520	125097	127121	Chr7	14242574	14244606	0	99.16	2024
Nip	chrM/0_490520	30570	32594	Chr8	9260637	9262669	0	99.11	2024
Nip	chrM/0_490520	125097	127121	Chr8	9260637	9262669	0	99.11	2024
Nip	chrM/0_490520	30697	32594	Chr8	22325871	22327776	1	99.16	1897
Nip	chrM/0_490520	125224	127121	Chr8	22325871	22327776	1	99.16	1897
Nip	chrM/0_490520	402189	408105	Chr9	4691178	4697087	1	99.22	5916
Nip	chrM/0_490520	336260	338795	Chr9	4697035	4699571	0	99.41	2535
Nip	chrM/0_490520	338793	347402	Chr9	4702747	4711369	0	99.41	8609
Nip	chrM/0_490520	421500	428489	Chr9	4704366	4711369	0	99.36	6989
Nip	chrM/0_490520	347397	356450	Chr9	4723429	4732446	0	98.81	9053
Nip	chrM/0_490520	428484	437537	Chr9	4723429	4732446	0	98.81	9053
Nip	chrM/0_490520	125097	127121	Chr9	14505574	14507606	0	99.16	2024
Nip	chrM/0_490520	30570	32594	Chr9	14505574	14507606	0	99.16	2024
R498	chrC/0_134546	13852	27744	Chr4	14044429	14058320	1	99.9	13891
R498	chrC/0_134546	99906	108396	Chr1	18152429	18160911	1	99.61	8482
R498	chrC/0_134546	6014	13840	Chr4	14058320	14066135	0	99.71	7815
Nip	chrC/0_134525	1	101391	Chr10	10807195	10908477	0	99.23	101282
Nip	chrC/0_134525	101278	134525	Chr10	10887687	10920944	1	99.47	33257
Nip	chrC/0_134525	98923	118635	Chr12	5615886	5635545	0	98.63	19659
