# Supplementary material for: Sequencing and de novo assembly of a near complete indica rice genome
Source: Nat Commun. 2017 May 4;8:15324. doi: 10.1038/ncomms15324 (PMC5418594; doi:10.1038/ncomms15324)
Supplement: Supplementary Data 4 — Genome positions of PAVs (=100 bp) between R498 and Nip. [file ncomms15324-s5.xlsx]

## Sheet: R498-Nip PVs
Supplementary Data 4: Genome positions of PAVs (≥100 bp) between R498 and Nip.
Nip	Start	End	Gap Len	PV Length	R498	Start	End	Gap Len	PV Length
Chr8	16675001	16871564	196563	155654	Chr8	17394889	17999011	604122	484886
Chr2	17677375	17775828	98453	88500	Chr2	18312583	18832097	519514	394225
Chr4	8126405	8211625	85220	65243	Chr4	7226404	7617039	390635	311906
Chr1	13719778	13770012	50234	30948	Chr1	13812181	14196732	384551	307054
Chr7	15968759	15982369	13610	12678	Chr7	16354030	16689818	335788	302450
Chr9	7646893	7724121	77228	51001	Chr9	8501326	8841416	340090	290122
Chr6	21674160	21713677	39517	29586	Chr6	22472356	22834513	362157	269130
Chr2	24319809	24380384	60575	53698	Chr2	25656639	26102751	446112	264844
Chr10	4190937	4226570	35633	27952	Chr10	4803822	5102105	298283	247784
Chr11	8977627	8986803	9176	4781	Chr11	8846252	9146149	299897	235451
Chr10	817272	837662	20390	19418	Chr10	1054676	1308152	253476	232073
Chr9	2730001	2880001	150000	133454	Chr9	3062375	3360287	297912	231942
Chr4	8427658	8462772	35114	29010	Chr4	7849387	8109335	259948	226535
Chr6	22703447	22795001	91554	73829	Chr6	23891545	24137352	245807	212952
Chr3	13458080	13500652	42572	29731	Chr3	13833491	14078941	245450	201988
Chr2	15257991	15260001	2010	4	Chr2	15594402	15811851	217449	190103
Chr2	14308626	14315001	6375	188	Chr2	14236823	14485455	248632	189985
Chr5	4502379	4535001	32622	15685	Chr5	4508920	4711365	202445	176956
Chr3	22833218	22845104	11886	8902	Chr3	25273361	25451081	177720	175130
Chr4	10364486	10425001	60515	31708	Chr4	10037880	10300946	263066	170601
Chr11	20995001	21024025	29024	27779	Chr11	23458642	23665880	207238	165322
Chr11	28439088	28462264	23176	23176	Chr11	30932109	31111111	179002	165181
Chr8	14250001	14252068	2067	189	Chr8	14856605	15024462	167857	156070
Chr12	15575001	15656475	81474	34191	Chr12	15159493	15358701	199208	144729
Chr10	15198921	14206765	-992156	0	Chr10	15911976	16153140	241164	143383
Chr12	22773174	22855001	81827	59182	Chr12	21534105	21757222	223117	139700
Chr3	19544628	19565013	20385	17173	Chr3	20996480	21172148	175668	138885
Chr11	15136975	15161123	24148	13891	Chr11	16981775	17173331	191556	136187
Chr8	7520001	7540001	20000	3218	Chr8	7511932	7662759	150827	135325
Chr5	16160001	16167243	7242	2242	Chr5	16856986	17028771	171785	133580
Chr6	6418998	6420001	1003	0	Chr6	6280417	6481773	201356	131832
Chr2	24288615	24373556	84941	67833	Chr2	25428706	25570396	141690	129782
Chr1	21415001	21547972	132971	114238	Chr1	22184640	22340690	156050	127189
Chr9	10956775	10964680	7905	7905	Chr9	12042954	12211235	168281	122941
Chr11	12179030	12310031	131001	72784	Chr11	12794162	12948046	153884	119951
Chr9	9670001	9778208	108207	89088	Chr9	10858928	10995400	136472	119563
Chr7	14948800	14957576	8776	8776	Chr7	14984766	15102796	118030	112951
Chr11	8885001	8925804	40803	31885	Chr11	8636628	8776807	140179	112279
Chr7	21168157	21175001	6844	6844	Chr7	21677344	21789874	112530	112055
Chr12	12187710	12193841	6131	6131	Chr12	11240746	11382260	141514	111789
Chr11	24563389	24621445	58056	51300	Chr11	27097113	27220124	123011	111364
Chr3	19145001	19113547	-31454	0	Chr3	20418592	20539059	120467	110796
Chr10	7773158	7780001	6843	1845	Chr10	8529728	8658206	128478	107638
Chr10	16336629	16385090	48461	42830	Chr10	18159722	18270814	111092	106887
Chr12	12087942	12166100	78158	71173	Chr12	11124330	11235072	110742	106582
Chr6	23008824	23023378	14554	14554	Chr6	24315955	24435279	119324	104366
Chr4	3589262	3609029	19767	19767	Chr4	3145626	3261137	115511	104121
Chr4	12955001	12965001	10000	9286	Chr4	12626889	12765979	139090	101028
Chr2	18266889	18274140	7251	7251	Chr2	19333375	19469503	136128	100789
Chr10	1633662	1644111	10449	9659	Chr10	2058414	2157538	99124	98526
Chr11	25781647	25787455	5808	3973	Chr11	28261763	28373129	111366	97782
Chr12	16076756	16140010	63254	52506	Chr12	15695319	15838856	143537	97685
Chr4	18002401	18013988	11587	11587	Chr4	17978369	18089122	110753	96405
Chr11	23441867	23553186	111319	105489	Chr11	26024486	26121640	97154	95509
Chr7	15438923	15512222	73299	64571	Chr7	15689645	15803070	113425	95256
Chr11	26090001	26090001	0	0	Chr11	28821440	28961132	139692	93609
Chr9	2457550	2460001	2451	2451	Chr9	2657975	2762347	104372	92278
Chr12	15436142	15454617	18475	15157	Chr12	14845181	14961396	116215	92018
Chr8	12528755	12562285	33530	10793	Chr8	12546776	12652514	105738	89939
Chr9	11324147	11360222	36075	24636	Chr9	12577354	12667257	89903	89326
Chr11	25789053	25801972	12919	12919	Chr11	28374661	28466455	91794	88756
Chr7	16671075	16747394	76319	52570	Chr7	17385331	17489965	104634	88490
Chr11	21099199	21103371	4172	3570	Chr11	23762860	23888097	125237	88041
Chr2	12772012	12777327	5315	5315	Chr2	12608788	12706178	97390	87868
Chr9	19925557	19940160	14603	8908	Chr9	21451117	21559877	108760	87594
Chr12	10803146	10830001	26855	25360	Chr12	9899042	10028766	129724	87294
Chr1	17119870	17140001	20131	18036	Chr1	17531686	17635379	103693	87200
Chr6	14580001	14570001	-10000	0	Chr6	16638986	16730671	91685	86671
Chr11	20190491	20315429	124938	91768	Chr11	22695264	22819441	124177	85435
Chr3	7935001	7936172	1171	0	Chr3	8136945	8234654	97709	84734
Chr3	16367102	16406625	39523	16122	Chr3	17096589	17184993	88404	84036
Chr10	1037818	1082272	44454	28342	Chr10	1490520	1591656	101136	82149
Chr7	15078204	15204122	125918	98714	Chr7	15252471	15338133	85662	81724
Chr8	17477712	17510872	33160	33160	Chr8	18777423	18879158	101735	81593
Chr7	28583960	28585001	1041	0	Chr7	28997723	29102597	104874	81068
Chr4	2085001	2220832	135831	101205	Chr4	2162918	2292534	129616	81036
Chr10	7719740	7750730	30990	5950	Chr10	8373125	8488688	115563	79644
Chr4	2282795	2250001	-32794	0	Chr4	2171508	2261864	90356	79351
Chr8	26955001	26971792	16791	3093	Chr8	28273758	28357250	83492	77686
Chr11	9383752	9396316	12564	2497	Chr11	9650068	9746117	96049	77162
Chr9	10381891	10480491	98600	83970	Chr9	11637656	11716697	79041	76915
Chr9	6265001	6265278	277	277	Chr9	6979697	7112953	133256	76674
Chr11	17507809	17556083	48274	32028	Chr11	19709911	19804266	94355	76454
Chr3	25418535	25440873	22338	12845	Chr3	28139421	28239453	100032	75929
Chr3	22736639	22740398	3759	3759	Chr3	25079441	25169734	90293	75830
Chr3	9055001	9060001	5000	58	Chr3	9323374	9407725	84351	75065
Chr3	19560001	19580001	20000	13447	Chr3	21178585	21279017	100432	75055
Chr4	8349418	8423705	74287	53884	Chr4	7765465	7845377	79912	73532
Chr10	8230001	8267884	37883	17323	Chr10	9292355	9396009	103654	73239
Chr3	29215001	29215001	0	0	Chr3	32155604	32238599	82995	71592
Chr1	21660001	21661999	1998	1998	Chr1	22443006	22523109	80103	71421
Chr1	40902733	40905001	2268	2268	Chr1	41909826	41982192	72366	70565
Chr11	14370001	14355750	-14251	0	Chr11	16203812	16280702	76890	70136
Chr7	1454356	1500871	46515	29745	Chr7	1518989	1606662	87673	69861
Chr1	29860001	29866614	6613	1447	Chr1	30812944	30912863	99919	68881
Chr8	6420001	6427328	7327	2318	Chr8	6373762	6487241	113479	68755
Chr7	11168878	11170001	1123	1123	Chr7	11460152	11541555	81403	67835
Chr4	12428118	12505724	77606	55158	Chr4	12265088	12333224	68136	67613
Chr4	8463848	8475001	11153	1161	Chr4	8110459	8185653	75194	66392
Chr1	14857805	14880001	22196	8076	Chr1	15338962	15424254	85292	66007
Chr11	19762597	19772527	9930	8877	Chr11	22178873	22246328	67455	65802
Chr4	23645001	23660001	15000	2548	Chr4	23711517	23795547	84030	65443
Chr12	11465001	11715573	250572	143968	Chr12	10812688	10890307	77619	64108
Chr7	9679134	9695001	15867	9646	Chr7	9834380	9909051	74671	63841
Chr9	22310001	22313337	3336	3336	Chr9	24013155	24096772	83617	63261
Chr10	5165001	5166130	1129	1129	Chr10	5852621	5921917	69296	63197
Chr6	22545001	22655871	110870	107513	Chr6	23753864	23818487	64623	63083
Chr4	22098844	22100001	1157	1157	Chr4	22130707	22195204	64497	63083
Chr10	225001	280659	55658	17029	Chr10	385145	460461	75316	63054
Chr11	27498206	27553432	55226	47950	Chr11	30256152	30319443	63291	61077
Chr2	11800001	11860001	60000	44388	Chr2	11523712	11590587	66875	60306
Chr8	7620001	7620001	0	0	Chr8	7740100	7810348	70248	59936
Chr7	17984602	17987762	3160	3160	Chr7	18713234	18776455	63221	59919
Chr1	13584973	13712901	127928	102181	Chr1	13720527	13798026	77499	59873
Chr11	13405001	13411589	6588	1000	Chr11	14770923	14838334	67411	59861
Chr4	6790001	6825001	35000	23389	Chr4	6295391	6364195	68804	59795
Chr4	1413806	1585001	171195	137018	Chr4	1596332	1660451	64119	59678
Chr5	19290001	19292042	2041	2041	Chr5	20508611	20573923	65312	59384
Chr10	17420001	17431095	11094	2663	Chr10	19371997	19432663	60666	59324
Chr10	5720001	5720001	0	0	Chr10	6461762	6530613	68851	59238
Chr9	9877509	9910534	33025	33025	Chr9	11101641	11194765	93124	59084
Chr7	15043227	15070035	26808	24512	Chr7	15161805	15244359	82554	59065
Chr4	29029631	29065001	35370	524	Chr4	29215334	29279439	64105	58778
Chr11	26584876	26742598	157722	84129	Chr11	29562303	29629259	66956	58728
Chr4	752233	800001	47768	15730	Chr4	818453	879284	60831	58685
Chr10	11555001	11564435	9434	9434	Chr10	13203443	13266947	63504	58515
Chr8	13977714	13982115	4401	634	Chr8	14472577	14534680	62103	58416
Chr4	13530001	13550829	20828	9883	Chr4	13487992	13557240	69248	58117
Chr4	35463349	35480001	16652	6405	Chr4	35712289	35786788	74499	57540
Chr4	7533065	7536456	3391	2	Chr4	6922990	6988482	65492	57210
Chr9	21723363	21725001	1638	8	Chr9	23359025	23422934	63909	57098
Chr8	12619932	12620989	1057	565	Chr8	12722135	12793255	71120	56915
Chr7	11386712	11435001	48289	37840	Chr7	11724469	11784989	60520	56902
Chr11	3114085	3155001	40916	39265	Chr11	3041273	3124582	83309	56849
Chr8	1513223	1515443	2220	2220	Chr8	1378598	1441589	62991	56779
Chr4	13260001	13262381	2380	2380	Chr4	13158012	13229896	71884	56525
Chr10	8120001	8200001	80000	30363	Chr10	8991218	9075046	83828	56421
Chr11	14455001	14432115	-22886	0	Chr11	16018432	16115547	97115	56083
Chr8	5033069	5067429	34360	30897	Chr8	4866157	4922178	56021	56021
Chr3	7792822	7795001	2179	0	Chr3	7930513	8000128	69615	55982
Chr2	17612535	17676272	63737	49942	Chr2	18244905	18311468	66563	55758
Chr7	13987058	14107977	120919	85323	Chr7	14450993	14538516	87523	55751
Chr6	19505001	19506329	1328	0	Chr6	20182841	20296790	113949	54955
Chr10	3400001	3400861	860	385	Chr10	3984345	4054169	69824	54847
Chr2	15275001	15275383	382	0	Chr2	15823738	15893387	69649	54319
Chr5	17752288	17773801	21513	21513	Chr5	18800964	18860239	59275	54258
Chr12	20087450	20090151	2701	2701	Chr12	19257940	19335195	77255	54103
Chr12	15219577	15240650	21073	15655	Chr12	14626083	14696922	70839	54018
Chr10	60001	62517	2516	210	Chr10	157492	223334	65842	54011
Chr8	16648422	16668958	20536	13699	Chr8	17225025	17300768	75743	53956
Chr9	5322799	5326319	3520	3520	Chr9	5912555	6008831	96276	53902
Chr1	15726063	15780449	54386	29685	Chr1	16138236	16196456	58220	53737
Chr10	7465001	7475001	10000	5535	Chr10	8003503	8062267	58764	53590
Chr10	16419970	16425001	5031	3774	Chr10	18288271	18343418	55147	53485
Chr1	21549008	21623824	74816	73099	Chr1	22341753	22417731	75978	53380
Chr4	31652845	31661119	8274	4810	Chr4	32034157	32097611	63454	53121
Chr1	34442614	34445225	2611	2611	Chr1	35419925	35478885	58960	52861
Chr8	2778923	2780001	1078	0	Chr8	2745703	2806235	60532	52487
Chr7	9755001	9782005	27004	5677	Chr7	9949342	10014775	65433	52283
Chr7	15424280	15450061	25781	25052	Chr7	15595729	15647794	52065	52065
Chr11	5926448	5978417	51969	42685	Chr11	5936067	6008210	72143	52052
Chr11	9379632	9390939	11307	1691	Chr11	9570597	9636119	65522	51864
Chr10	12730001	12735001	5000	1648	Chr10	14607329	14683122	75793	51556
Chr5	17603049	17605001	1952	379	Chr5	18575955	18654355	78400	51338
Chr12	10985001	10986029	1028	1028	Chr12	10258578	10325575	66997	51079
Chr8	11812860	11815851	2991	0	Chr8	11761598	11823381	61783	50717
Chr8	20290001	20305001	15000	1149	Chr8	21643329	21700254	56925	50680
Chr7	21416215	21428902	12687	12687	Chr7	22059013	22113816	54803	50215
Chr3	18795001	18797400	2399	0	Chr3	19756205	19815360	59155	50153
Chr12	9885001	9890001	5000	1438	Chr12	8751895	8820323	68428	50015
Chr11	21104485	21143007	38522	25258	Chr11	23889215	23969953	80738	49931
Chr2	12782213	12805547	23334	17724	Chr2	12711290	12771460	60170	49710
Chr3	22158694	22160010	1316	1316	Chr3	24418346	24472552	54206	49676
Chr4	17728440	17768788	40348	34894	Chr4	17673869	17751112	77243	49345
Chr7	16532217	16537385	5168	172	Chr7	17179459	17253268	73809	49259
Chr12	22258599	22261230	2631	294	Chr12	21009198	21070768	61570	49104
Chr3	20630001	20631297	1296	266	Chr3	22603236	22672040	68804	48746
Chr4	6640001	6660001	20000	17141	Chr4	6160123	6217968	57845	48325
Chr6	15850001	15856190	6189	1465	Chr6	14779439	14840378	60939	48225
Chr4	8485001	8497197	12196	2203	Chr4	8196120	8253155	57035	47861
Chr11	28409321	28451463	42142	37373	Chr11	30880254	30928083	47829	47829
Chr1	16944997	16990001	45004	35251	Chr1	17364543	17426003	61460	47562
Chr2	11418064	11420001	1937	14	Chr2	11076066	11148502	72436	47442
Chr5	4333072	4347491	14419	9321	Chr5	4313460	4378361	64901	47384
Chr5	4558078	4560001	1923	255	Chr5	4736809	4807592	70783	47170
Chr6	21703538	21685001	-18537	0	Chr6	22395882	22456190	60308	47167
Chr7	7313374	7316864	3490	179	Chr7	7198840	7267651	68811	47005
Chr6	16570001	16562762	-7239	0	Chr6	13957396	14009133	51737	46765
Chr2	17852777	17862173	9396	9396	Chr2	18891944	18940954	49010	46721
Chr10	4080001	4095914	15913	7274	Chr10	4714943	4763867	48924	46622
Chr12	10324479	10325001	522	0	Chr12	9370621	9443026	72405	46523
Chr9	7498658	7500001	1343	6	Chr9	8356133	8407016	50883	46444
Chr5	6939903	6943020	3117	3117	Chr5	7159813	7205839	46026	46026
Chr9	13604494	13606666	2172	2172	Chr9	14931407	15004834	73427	45925
Chr10	795912	807609	11697	10218	Chr10	979196	1027653	48457	45886
Chr2	29315001	29316244	1243	237	Chr2	31005249	31060117	54868	45735
Chr11	7272486	7315405	42919	22273	Chr11	7076365	7135328	58963	45699
Chr7	22705001	22715001	10000	353	Chr7	23333888	23395257	61369	45635
Chr9	249974	257717	7743	4685	Chr9	154126	202770	48644	45622
Chr7	11970001	12025001	55000	4881	Chr7	12493633	12560516	66883	45528
Chr8	17381048	17385282	4234	4234	Chr8	18637433	18693087	55654	45347
Chr10	18840001	18840001	0	0	Chr10	20986674	21063855	77181	45302
Chr4	5214254	5241430	27176	26620	Chr4	4802631	4849703	47072	45021
Chr4	14262184	14320001	57817	2817	Chr4	14276530	14379615	103085	45018
Chr10	16434152	16455882	21730	13675	Chr10	18369059	18428758	59699	44983
Chr9	6121435	6165844	44409	21025	Chr9	6792801	6849476	56675	44929
Chr3	13356970	13401390	44420	19877	Chr3	13748028	13802487	54459	44894
Chr11	12068946	12115001	46055	25132	Chr11	12730624	12787333	56709	44301
Chr1	14194054	14210446	16392	16392	Chr1	14625834	14673908	48074	43989
Chr11	21254782	21271882	17100	17100	Chr11	24051288	24102698	51410	43775
Chr9	4229670	4250293	20623	20253	Chr9	4845200	4905574	60374	43739
Chr8	13675001	13675815	814	0	Chr8	13963393	14011334	47941	43473
Chr3	13765001	13766665	1664	0	Chr3	14303589	14350373	46784	43341
Chr6	29547697	29551633	3936	2371	Chr6	30878344	30931912	53568	43267
Chr11	18435001	18435001	0	0	Chr11	20735783	20802412	66629	42916
Chr11	14490001	14465342	-24659	0	Chr11	15905080	15955559	50479	42727
Chr12	10314100	10321919	7819	7819	Chr12	9313807	9368055	54248	42635
Chr1	3061731	3078519	16788	16788	Chr1	3045527	3100653	55126	42571
Chr6	15730001	15722052	-7949	0	Chr6	14478404	14532341	53937	42515
Chr12	8748930	8778204	29274	25580	Chr12	7643426	7694850	51424	42410
Chr10	12280001	12280001	0	0	Chr10	14011266	14078305	67039	42326
Chr3	19439410	19440990	1580	107	Chr3	20833194	20896905	63711	42292
Chr11	8225001	8243417	18416	13919	Chr11	7975042	8028304	53262	42201
Chr6	18879909	18880001	92	92	Chr6	19531611	19599240	67629	42176
Chr1	13817038	13837365	20327	6637	Chr1	14246918	14299963	53045	41902
Chr12	12194539	12195112	573	573	Chr12	11382944	11427197	44253	41712
Chr7	11519295	11521719	2424	1449	Chr7	11850982	11912154	61172	41674
Chr6	22404501	22407001	2500	0	Chr6	23501928	23549976	48048	41671
Chr9	5852475	5855001	2526	0	Chr9	6432951	6485688	52737	41554
Chr4	8699212	8706251	7039	23	Chr4	8498421	8565455	67034	41351
Chr1	2018820	2021356	2536	2536	Chr1	1986606	2031514	44908	41172
Chr11	4188192	4175164	-13028	0	Chr11	4198637	4243355	44718	41039
Chr3	21958278	21961912	3634	1365	Chr3	24144200	24188223	44023	41035
Chr11	17490001	17492894	2893	2893	Chr11	19665552	19706343	40791	40791
Chr6	22954888	22958598	3710	3710	Chr6	24215090	24265291	50201	40755
Chr8	13874855	13875001	146	146	Chr8	14329752	14383187	53435	40658
Chr12	9645001	9757830	112829	75541	Chr12	8552223	8602207	49984	40568
Chr8	6715001	6705001	-10000	0	Chr8	6945594	6993297	47703	40543
Chr9	3357892	3366509	8617	8617	Chr9	3823313	3867505	44192	40531
Chr2	14838769	14845001	6232	1314	Chr2	15048499	15122663	74164	40484
Chr12	16712953	16872782	159829	103447	Chr12	16362545	16414492	51947	40266
Chr10	6728803	6736050	7247	7247	Chr10	7414932	7469373	54441	40263
Chr7	10033524	10058457	24933	18856	Chr7	10176766	10222279	45513	40141
Chr4	12400001	12406842	6841	6231	Chr4	12202765	12248161	45396	39970
Chr10	6623160	6635001	11841	7241	Chr10	7278306	7320383	42077	39886
Chr8	7250001	7226356	-23645	0	Chr8	7196127	7249635	53508	39640
Chr2	7203689	7210001	6312	410	Chr2	7246050	7313182	67132	39624
Chr1	17782395	17787397	5002	962	Chr1	18348968	18408510	59542	39576
Chr6	23652351	23685004	32653	30280	Chr6	24975780	25038401	62621	39560
Chr11	16759725	16766410	6685	6685	Chr11	18879626	18922225	42599	39553
Chr6	18822836	18830169	7333	2540	Chr6	19414908	19463343	48435	39418
Chr10	3098910	3113715	14805	14133	Chr10	3753536	3794012	40476	39354
Chr6	22028987	22052246	23259	22546	Chr6	23118366	23165837	47471	39214
Chr3	19909105	19910001	896	0	Chr3	21631587	21678295	46708	39213
Chr9	4762905	4765001	2096	965	Chr9	5337832	5391496	53664	39093
Chr6	12843817	12846011	2194	1010	Chr6	12490384	12532228	41844	39010
Chr11	3887669	3891895	4226	0	Chr11	3798792	3858540	59748	38984
Chr11	26504521	26510969	6448	6448	Chr11	29421584	29485050	63466	38981
Chr11	17805001	17817707	12706	7678	Chr11	20064251	20109587	45336	38850
Chr12	25706933	25717875	10942	10597	Chr12	24699492	24740454	40962	38814
Chr11	6073903	6080508	6605	6605	Chr11	6086029	6125817	39788	38769
Chr2	33159252	33160001	749	104	Chr2	34899162	34944415	45253	38768
Chr11	28697567	28175810	-521757	0	Chr11	31141862	31191157	49295	38764
Chr4	5381167	5415475	34308	15219	Chr4	4957685	5005270	47585	38677
Chr9	4603636	4625001	21365	12420	Chr9	5244129	5299211	55082	38443
Chr2	29147055	29185001	37946	10625	Chr2	30814364	30877192	62828	38276
Chr6	15685001	15676946	-8055	0	Chr6	15227984	15267448	39464	38237
Chr3	18817593	18855047	37454	14397	Chr3	19852131	19917860	65729	38022
Chr7	17903662	17907175	3513	3513	Chr7	18629611	18667477	37866	37866
Chr3	16214854	16246603	31749	17253	Chr3	16893402	16943169	49767	37723
Chr11	13323594	13327066	3472	0	Chr11	14644139	14686997	42858	37562
Chr11	22644266	22645001	735	735	Chr11	25228841	25267922	39081	37386
Chr11	5809172	5796671	-12501	0	Chr11	5742632	5788803	46171	37285
Chr2	25350001	25356363	6362	6362	Chr2	27018367	27057459	39092	37235
Chr12	10873155	10892040	18885	17543	Chr12	10086865	10127616	40751	37215
Chr11	26808359	26876259	67900	50630	Chr11	29587072	29632438	45366	37138
Chr1	21392978	21440661	47683	47370	Chr1	22111068	22159637	48569	37078
Chr11	11504049	11508181	4132	2639	Chr11	12067200	12111072	43872	37056
Chr8	2858130	2885001	26871	17597	Chr8	2866781	2905853	39072	36990
Chr6	14495001	14450001	-45000	0	Chr6	16821315	16867591	46276	36911
Chr9	3694537	3700001	5464	0	Chr9	4252923	4296393	43470	36898
Chr3	14090001	14095001	5000	5000	Chr3	14681833	14722741	40908	36846
Chr4	8816998	8831345	14347	1243	Chr4	8734550	8807013	72463	36805
Chr10	10997732	11003442	5710	4378	Chr10	12630580	12673087	42507	36695
Chr7	10893493	10911987	18494	13763	Chr7	11117884	11157227	39343	36631
Chr9	10547328	10733861	186533	108842	Chr9	11756402	11807604	51202	36618
Chr12	14678840	14681595	2755	923	Chr12	13889837	13929758	39921	36397
Chr8	16394393	16398490	4097	4097	Chr8	16949066	16986366	37300	36375
Chr10	9345001	9348687	3686	2423	Chr10	10724071	10772975	48904	36356
Chr7	13825001	13835001	10000	2997	Chr7	14210735	14263980	53245	36298
Chr6	24889815	24895276	5461	5160	Chr6	26208347	26251876	43529	36144
Chr12	19869835	19884781	14946	14508	Chr12	19049734	19096001	46267	36136
Chr7	15690001	15691843	1842	1842	Chr7	15995980	16039980	44000	35891
Chr7	21282974	21288642	5668	5668	Chr7	21885215	21925279	40064	35725
Chr11	17150001	17140001	-10000	0	Chr11	19276116	19319688	43572	35623
Chr7	12135001	12135001	0	0	Chr7	12681123	12716726	35603	35603
Chr6	15825001	15827164	2163	0	Chr6	14714933	14753813	38880	35418
Chr7	6785001	6786843	1842	578	Chr7	6700851	6737415	36564	35300
Chr1	23643409	23652376	8967	8254	Chr1	24591728	24628419	36691	34984
Chr10	12285001	12295007	10006	1431	Chr10	14083341	14133872	50531	34851
Chr10	8530001	8536225	6224	2878	Chr10	9620988	9668463	47475	34735
Chr11	14195001	14202394	7393	0	Chr11	15637272	15690590	53318	34639
Chr4	10060001	10060830	829	0	Chr4	9859511	9897260	37749	34588
Chr8	16704541	16680001	-24540	0	Chr8	17333535	17380601	47066	34514
Chr12	16157532	16165001	7469	4896	Chr12	15850950	15906089	55139	34507
Chr2	9109851	9115989	6138	4998	Chr2	9154213	9189708	35495	34431
Chr7	5273841	5303300	29459	25453	Chr7	5277015	5315232	38217	34399
Chr1	23140001	23141539	1538	0	Chr1	24052690	24090976	38286	34308
Chr5	14215001	14225001	10000	2895	Chr5	14609352	14653928	44576	34303
Chr12	8482843	8746166	263323	228508	Chr12	7602579	7640640	38061	34273
Chr12	5394890	5435613	40723	37321	Chr12	5063181	5108060	44879	34263
Chr9	269439	285001	15562	15562	Chr9	221867	257929	36062	34173
Chr7	7732741	7735195	2454	1064	Chr7	7766905	7808831	41926	34052
Chr12	15487494	15495001	7507	0	Chr12	15035152	15090534	55382	33977
Chr4	29320001	29321587	1586	0	Chr4	29574537	29617444	42907	33972
Chr1	13584973	12810071	-774902	0	Chr1	13720527	13768947	48420	33932
Chr9	18903307	18905001	1694	1694	Chr9	20413914	20451062	37148	33690
Chr8	9413538	9450812	37274	32118	Chr8	9448119	9483198	35079	33632
Chr3	20069259	20072607	3348	2606	Chr3	21877116	21915476	38360	33625
Chr6	10390001	10390001	0	0	Chr6	10134041	10180237	46196	33618
Chr11	8375001	8405001	30000	66	Chr11	8184993	8231991	46998	33612
Chr12	16023871	16041591	17720	13513	Chr12	15589751	15653336	63585	33489
Chr11	16427906	16440127	12221	11234	Chr11	18503259	18549630	46371	33146
Chr4	7554071	7555001	930	135	Chr4	7018395	7054404	36009	32992
Chr4	13913270	13921468	8198	3229	Chr4	13906956	13955266	48310	32877
Chr11	6545001	6600025	55024	48897	Chr11	6541934	6574792	32858	32858
Chr4	14545001	14580001	35000	6263	Chr4	14509574	14577368	67794	32816
Chr6	14105001	14095001	-10000	0	Chr6	17390026	17430824	40798	32792
Chr9	11105001	11111480	6479	1479	Chr9	12300967	12351902	50935	32754
Chr12	15340001	15404081	64080	52523	Chr12	14779188	14822759	43571	32703
Chr7	5678416	5680001	1585	0	Chr7	5678834	5715837	37003	32678
Chr1	1994328	1995491	1163	1163	Chr1	1928129	1968431	40302	32602
Chr1	28992874	29041868	48994	37891	Chr1	29996358	30028908	32550	32550
Chr1	41143669	41145001	1332	717	Chr1	42230575	42265395	34820	32391
Chr7	13875001	13880001	5000	243	Chr7	14308339	14354297	45958	32349
Chr10	11050001	11051101	1100	1	Chr10	12710510	12754267	43757	32344
Chr11	5826541	5835001	8460	7918	Chr11	5816352	5849387	33035	32191
Chr10	9525001	9525395	394	0	Chr10	11283135	11318883	35748	32188
Chr4	10645001	10647221	2220	0	Chr4	10436063	10473513	37450	32098
Chr2	28900001	28901621	1620	0	Chr2	30561235	30594842	33607	31982
Chr11	15062015	15065001	2986	1383	Chr11	16874257	16913026	38769	31903
Chr7	15451674	15440001	-11673	0	Chr7	15649417	15682181	32764	31787
Chr10	10533330	10562300	28970	28970	Chr10	12249839	12287620	37781	31780
Chr8	15181825	15192455	10630	2843	Chr8	15808903	15843689	34786	31770
Chr8	7300001	7270601	-29400	0	Chr8	7124903	7172280	47377	31758
Chr4	11064827	11055001	-9826	0	Chr4	10929038	10968499	39461	31748
Chr2	13650001	13755001	105000	88626	Chr2	13683835	13716348	32513	31678
Chr11	16755001	16755713	712	712	Chr11	18835790	18875592	39802	31671
Chr6	20559406	20565599	6193	1883	Chr6	21221724	21265939	44215	31668
Chr7	21276800	21280001	3201	3201	Chr7	21850769	21882308	31539	31539
Chr7	27138448	27141996	3548	3548	Chr7	27829887	27861674	31787	31417
Chr8	5279735	5289058	9323	9323	Chr8	5130296	5171981	41685	31347
Chr12	9996536	10010001	13465	13465	Chr12	8916821	8948122	31301	31301
Chr6	18833081	18840785	7704	4076	Chr6	19466348	19515462	49114	31257
Chr1	2837749	2840001	2252	1759	Chr1	2810782	2851200	40418	31117
Chr10	8014627	8038488	23861	19663	Chr10	8830450	8870948	40498	31114
Chr8	12969988	12995070	25082	24056	Chr8	13295335	13334125	38790	31085
Chr11	4822267	4826427	4160	5	Chr11	4840303	4901736	61433	31065
Chr3	21799448	21805001	5553	2954	Chr3	23978168	24015842	37674	31027
Chr10	10497552	10502161	4609	4609	Chr10	12202461	12242048	39587	31012
Chr5	17785001	17785001	0	0	Chr5	18872910	18905240	32330	30982
Chr8	11114000	11125001	11001	2829	Chr8	11099885	11138111	38226	30901
Chr8	14600001	14600205	204	204	Chr8	15322644	15354580	31936	30877
Chr10	7625001	7615001	-10000	0	Chr10	8266312	8304858	38546	30854
Chr6	15992258	15995001	2743	0	Chr6	14973737	15012447	38710	30827
Chr7	15316216	15322593	6377	6377	Chr7	15451388	15489139	37751	30793
Chr10	3295001	3270653	-24348	0	Chr10	3872428	3902935	30507	30507
Chr6	14140001	14120001	-20000	0	Chr6	17308595	17345124	36529	30475
Chr11	16670001	16700001	30000	14481	Chr11	18731007	18770600	39593	30388
Chr9	6196152	6202898	6746	6314	Chr9	6878316	6912566	34250	30212
Chr9	1665001	1670001	5000	706	Chr9	1725558	1761643	36085	30033
Chr8	23139061	23145001	5940	90	Chr8	24583420	24629245	45825	30031
Chr1	2491547	2476488	-15059	0	Chr1	2440373	2472136	31763	30001
Chr4	9850001	9870001	20000	10399	Chr4	9617730	9652674	34944	29886
Chr8	8334036	8341081	7045	1608	Chr8	8429099	8460191	31092	29860
Chr1	10783202	10797427	14225	2753	Chr1	10935676	10966234	30558	29793
Chr11	17425001	17425062	61	0	Chr11	19561668	19604479	42811	29771
Chr11	6616060	6621658	5598	5598	Chr11	6639242	6674879	35637	29711
Chr10	1782888	1785001	2113	0	Chr10	2301474	2333270	31796	29683
Chr4	13595001	13601937	6936	3122	Chr4	13619480	13660414	40934	29584
Chr4	5895001	5896406	1405	17	Chr4	5422674	5468372	45698	29544
Chr7	3459022	3460001	979	0	Chr7	3392550	3431104	38554	29528
Chr3	18859140	18870001	10861	5481	Chr3	19921765	19970619	48854	29451
Chr1	31858716	31860001	1285	253	Chr1	32894418	32924820	30402	29380
Chr8	22761951	22765638	3687	523	Chr8	24136363	24176645	40282	29343
Chr1	1820001	1832557	12556	2866	Chr1	1718505	1765596	47091	29342
Chr6	16440001	16430001	-10000	0	Chr6	14187030	14225024	37994	29306
Chr11	22384932	22418392	33460	21043	Chr11	24910065	24947901	37836	29255
Chr4	13250001	13252598	2597	2597	Chr4	13119266	13150652	31386	29231
Chr8	12085001	12085876	875	0	Chr8	12091737	12125129	33392	29229
Chr11	10905001	10910001	5000	1944	Chr11	11325591	11359843	34252	29184
Chr6	14680001	14666533	-13468	0	Chr6	16477530	16507948	30418	29159
Chr4	11351386	11377672	26286	13100	Chr4	11251982	11286684	34702	29121
Chr12	11458429	11463170	4741	4241	Chr12	10776438	10810856	34418	29082
Chr10	11059351	11067295	7944	6836	Chr10	12762666	12797145	34479	29041
Chr5	2107222	2110055	2833	2833	Chr5	2182673	2219720	37047	29005
Chr1	34395001	34397663	2662	198	Chr1	35334345	35375979	41634	28950
Chr11	9413169	9415001	1832	0	Chr11	9765560	9806864	41304	28847
Chr10	14623610	14625001	1391	1391	Chr10	16536961	16567203	30242	28781
Chr7	20845001	20873537	28536	15289	Chr7	21335420	21367755	32335	28779
Chr6	16174352	15375001	-799351	0	Chr6	15739314	15768886	29572	28655
Chr6	12118757	12135852	17095	9399	Chr6	11813473	11842097	28624	28624
Chr8	13865001	13865680	679	0	Chr8	14276198	14309705	33507	28580
Chr12	9153145	9160001	6856	5363	Chr12	8064145	8094447	30302	28506
Chr7	17287259	17296554	9295	8912	Chr7	18083863	18114791	30928	28427
Chr1	21809350	21810001	651	651	Chr1	22671905	22709965	38060	28386
Chr7	16573407	16585001	11594	7395	Chr7	17277075	17310043	32968	28382
Chr12	17040001	17041706	1705	0	Chr12	16535410	16582023	46613	28373
Chr12	8811415	8815659	4244	2672	Chr12	7739862	7768801	28939	28345
Chr4	1285001	1330009	45008	38777	Chr4	1543216	1573075	29859	28174
Chr6	12538697	12552858	14161	9507	Chr6	12178422	12210115	31693	28063
Chr7	7582973	7587024	4051	2028	Chr7	7577635	7616853	39218	28005
Chr5	6885001	6920001	35000	34013	Chr5	7115613	7143519	27906	27906
Chr10	9938155	9940001	1846	17	Chr10	11647002	11677782	30780	27853
Chr9	7724997	7742322	17325	17004	Chr9	8842311	8870773	28462	27816
Chr9	11993563	12007970	14407	12598	Chr9	13259967	13290363	30396	27765
Chr11	3184132	3211391	27259	16963	Chr11	3142497	3179419	36922	27706
Chr6	29825001	29827247	2246	0	Chr6	31203837	31243284	39447	27598
Chr8	11993648	11996328	2680	2680	Chr8	12013944	12041518	27574	27574
Chr12	14969720	14960001	-9719	0	Chr12	14303086	14341193	38107	27549
Chr3	1512774	1515001	2227	2227	Chr3	1532842	1569737	36895	27533
Chr6	14240001	14230001	-10000	0	Chr6	17148880	17198936	50056	27529
Chr1	3226932	3235886	8954	3971	Chr1	3176727	3204228	27501	27501
Chr12	9282404	9285001	2597	30	Chr12	8192612	8223788	31176	27484
Chr2	18142776	18211399	68623	52493	Chr2	19247537	19276430	28893	27478
Chr5	29019695	29020001	306	306	Chr5	30362189	30401232	39043	27468
Chr11	8614319	8760001	145682	120531	Chr11	8441864	8470145	28281	27424
Chr4	29230001	29235001	5000	1685	Chr4	29465675	29505155	39480	27374
Chr4	8273078	8277034	3956	2276	Chr4	7670298	7699717	29419	27340
Chr4	627336	640001	12665	11774	Chr4	681130	709322	28192	27292
Chr5	24850001	24851909	1908	1908	Chr5	26163466	26192481	29015	27215
Chr8	17323290	17325783	2493	1077	Chr8	18493245	18554211	60966	27155
Chr4	14238193	14260001	21808	21808	Chr4	14222445	14274266	51821	27140
Chr11	22434213	22437615	3402	3402	Chr11	24968945	24995987	27042	27042
Chr8	6140001	6140001	0	0	Chr8	6011572	6069218	57646	26890
Chr6	19140001	19145001	5000	0	Chr6	19782222	19814484	32262	26870
Chr12	12277789	12281885	4096	3600	Chr12	11485145	11564303	79158	26620
Chr1	14715001	14722386	7385	6953	Chr1	15163002	15193573	30571	26491
Chr10	3032811	3036382	3571	3571	Chr10	3605502	3633177	27675	26459
Chr12	21857675	21867772	10097	9269	Chr12	20573094	20608515	35421	26432
Chr10	12382977	12392600	9623	7439	Chr10	14304466	14338013	33547	26428
Chr8	10448320	10452049	3729	482	Chr8	10411455	10447806	36351	26393
Chr9	9558409	9560823	2414	326	Chr9	10744842	10775009	30167	26270
Chr4	9085001	9222218	137217	58576	Chr4	9022385	9053223	30838	26242
Chr9	15538004	15545001	6997	6997	Chr9	16866603	16892827	26224	26224
Chr1	42363782	42366593	2811	2178	Chr1	43495177	43522747	27570	26176
Chr7	16749943	16766231	16288	6072	Chr7	17492453	17518974	26521	26169
Chr12	13179016	13192211	13195	11032	Chr12	12453968	12486857	32889	26123
Chr7	10515001	10517582	2581	0	Chr7	10602318	10642133	39815	26068
Chr7	21381152	21407596	26444	26444	Chr7	22026085	22052145	26060	26060
Chr1	16543305	16545597	2292	684	Chr1	17079534	17109242	29708	26049
Chr11	26918097	26920790	2693	2693	Chr11	29639015	29676936	37921	26033
Chr4	943602	945001	1399	0	Chr4	1196567	1224546	27979	26004
Chr5	1781681	1785136	3455	3455	Chr5	1794567	1822974	28407	25990
Chr12	17777745	17781565	3820	2147	Chr12	17287263	17332407	45144	25981
Chr2	35113438	35120843	7405	5611	Chr2	36897138	36929532	32394	25856
Chr3	19688369	19700001	11632	55	Chr3	21390587	21428193	37606	25839
Chr3	28240001	28240376	375	0	Chr3	31122909	31152249	29340	25738
Chr11	13295001	13300383	5382	5000	Chr11	14554972	14587753	32781	25727
Chr12	14450001	14450001	0	0	Chr12	13600599	13626324	25725	25725
Chr8	3230001	3230001	0	0	Chr8	3263252	3295723	32471	25714
Chr9	3829187	3830001	814	0	Chr9	4459097	4486619	27522	25699
Chr1	17814143	17816367	2224	62	Chr1	18437295	18466768	29473	25690
Chr8	9545001	9555755	10754	10028	Chr8	9559808	9588303	28495	25660
Chr10	10715001	10726342	11341	10929	Chr10	12446434	12477454	31020	25614
Chr11	9933693	9965001	31308	26374	Chr11	10346189	10375489	29300	25601
Chr12	567857	607483	39626	31617	Chr12	657476	683041	25565	25565
Chr8	12705001	12707376	2375	70	Chr8	12878562	12915340	36778	25437
Chr8	12638023	12640001	1978	0	Chr8	12810388	12851259	40871	25408
Chr4	11738416	11740001	1585	1585	Chr4	11638390	11666203	27813	25383
Chr10	2960001	2960650	649	213	Chr10	3486686	3526191	39505	25361
Chr4	9260001	9262105	2104	0	Chr4	9065652	9107504	41852	25303
Chr11	22602397	22605001	2604	2604	Chr11	25157323	25185960	28637	25297
Chr9	21701832	21706729	4897	0	Chr9	23308989	23341850	32861	25287
Chr5	8394367	8396032	1665	728	Chr5	8736459	8771260	34801	25222
Chr3	13940001	13940472	471	0	Chr3	14493735	14524277	30542	25222
Chr12	18957783	19055638	97855	70525	Chr12	18251534	18276726	25192	25192
Chr10	17090001	17105001	15000	1134	Chr10	19007445	19045429	37984	25179
Chr10	4991788	5164132	172344	106786	Chr10	5823620	5851746	28126	25169
Chr3	22430001	22430681	680	0	Chr3	24747819	24781693	33874	25168
Chr11	4487141	4503509	16368	12975	Chr11	4526732	4557885	31153	25004
Chr7	10577908	10590341	12433	10977	Chr7	10703252	10746525	43273	24994
Chr9	16660001	16662023	2022	0	Chr9	18035288	18063094	27806	24987
Chr1	32955001	32955311	310	0	Chr1	34025997	34054833	28836	24982
Chr5	25129851	25130001	150	150	Chr5	26492883	26519026	26143	24966
Chr3	18753809	18755781	1972	5	Chr3	19636593	19663518	26925	24960
Chr12	7451322	7461712	10390	10390	Chr12	6644295	6669153	24858	24858
Chr7	11624430	11625001	571	0	Chr7	12059322	12085796	26474	24847
Chr4	17940887	18001554	60667	53492	Chr4	17908914	17977522	68608	24822
Chr6	12399207	12401049	1842	1842	Chr6	12059597	12085321	25724	24815
Chr8	6477570	6501585	24015	17536	Chr8	6569032	6604215	35183	24763
Chr12	18017333	18020001	2668	2211	Chr12	17573406	17598615	25209	24752
Chr4	10962103	10975001	12898	7138	Chr4	10811518	10841667	30149	24745
Chr6	19322229	19325001	2772	1	Chr6	19969648	20008229	38581	24725
Chr6	16595001	16585001	-10000	0	Chr6	13882221	13933418	51197	24642
Chr4	27893981	27896954	2973	0	Chr4	28048545	28081200	32655	24549
Chr4	5436911	5472709	35798	30798	Chr4	5022938	5048236	25298	24500
Chr3	19932428	19935001	2573	1993	Chr3	21712774	21737852	25078	24493
Chr7	10770001	10781670	11669	6878	Chr7	10955119	10994279	39160	24479
Chr2	22815001	22815717	716	0	Chr2	23995742	24022328	26586	24475
Chr11	14279241	14283594	4353	3920	Chr11	15745142	15774119	28977	24469
Chr9	5130001	5136370	6369	2049	Chr9	5695119	5725542	30423	24461
Chr12	7034364	7045001	10637	2295	Chr12	6154954	6186290	31336	24381
Chr7	21013354	21020001	6647	3964	Chr7	21513024	21556830	43806	24344
Chr11	8784062	8787869	3807	1114	Chr11	8508430	8536995	28565	24336
Chr8	2215001	2226469	11468	2559	Chr8	2132096	2157794	25698	24331
Chr9	7532030	7535001	2971	0	Chr9	8442964	8470494	27530	24295
Chr1	34090001	34091301	1300	0	Chr1	35009059	35035039	25980	24283
Chr5	23886835	23900001	13166	5826	Chr5	25228496	25260773	32277	24266
Chr12	12284563	12302655	18092	10468	Chr12	11566952	11596462	29510	24264
Chr3	19407302	19411399	4097	9	Chr3	20761070	20799829	38759	24258
Chr5	1797681	1825327	27646	9330	Chr5	1835450	1867752	32302	24206
Chr1	30895001	30895617	616	0	Chr1	31924567	31949286	24719	24098
Chr3	27930001	27935091	5090	90	Chr3	30773673	30804884	31211	24073
Chr6	7282944	7306308	23364	12681	Chr6	7379341	7408189	28848	24060
Chr11	25865001	25877618	12617	12184	Chr11	28540278	28564856	24578	24056
Chr11	26751816	26742598	-9218	0	Chr11	29601179	29629259	28080	24042
Chr7	17912121	17945512	33391	22389	Chr7	18672412	18698447	26035	24005
Chr4	29643934	29645001	1067	0	Chr4	29986587	30018526	31939	24005
Chr9	1593141	1595001	1860	13	Chr9	1634199	1660045	25846	23998
Chr7	26777211	26780103	2892	2892	Chr7	27397660	27425407	27747	23985
Chr6	16365001	16355094	-9907	0	Chr6	14299419	14338498	39079	23886
Chr8	11628323	11630001	1678	0	Chr8	11567132	11592662	25530	23846
Chr6	8289383	8290001	618	0	Chr6	8337550	8365958	28408	23806
Chr11	8045001	8046051	1050	0	Chr11	7839289	7864087	24798	23742
Chr12	19554280	19555001	721	0	Chr12	18738003	18765878	27875	23735
Chr9	11072763	11081707	8944	7238	Chr9	12241525	12272318	30793	23618
Chr8	23283525	23285689	2164	941	Chr8	24747692	24782277	34585	23618
Chr12	17283315	17301955	18640	5612	Chr12	16765896	16791771	25875	23594
Chr3	19835001	19860001	25000	4718	Chr3	21547041	21580999	33958	23585
Chr12	19825	21934	2109	176	Chr12	92502	118889	26387	23571
Chr11	14470001	14460756	-9245	0	Chr11	15960304	15984216	23912	23565
Chr10	15257134	15300001	42867	35092	Chr10	17089495	17123661	34166	23551
Chr11	3961434	3987442	26008	7860	Chr11	3933298	3983295	49997	23548
Chr3	18779426	18785001	5575	3998	Chr3	19700811	19746168	45357	23506
Chr4	32238933	32240001	1068	0	Chr4	32584140	32608718	24578	23504
Chr4	3651117	3680001	28884	18679	Chr4	3317900	3359466	41566	23417
Chr11	9763560	9770001	6441	9	Chr11	10057045	10102428	45383	23374
Chr1	42655772	42685920	30148	29719	Chr1	43790810	43819024	28214	23317
Chr11	9859209	9932698	73489	65643	Chr11	10321952	10345151	23199	23199
Chr7	26410001	26410063	62	62	Chr7	26974469	27027041	52572	23176
Chr2	7163486	7167242	3756	2447	Chr2	7195110	7219540	24430	23122
Chr6	13405001	13395001	-10000	0	Chr6	18230986	18256477	25491	23077
Chr3	12385001	12387013	2012	2012	Chr3	12721464	12748428	26964	23048
Chr7	24508742	24512336	3594	3201	Chr7	25170406	25193422	23016	23016
Chr12	16061247	16075403	14156	13488	Chr12	15670612	15693987	23375	23014
Chr10	810001	815535	5534	5534	Chr10	1030009	1052987	22978	22978
Chr6	22525001	22530818	5817	0	Chr6	23700012	23727602	27590	22978
Chr1	13580001	13582256	2255	2255	Chr1	13694885	13717821	22936	22936
Chr10	4941756	4946547	4791	4791	Chr10	5742730	5775888	33158	22903
Chr3	18189725	18191145	1420	1420	Chr3	19027897	19050786	22889	22889
Chr1	18245001	18246743	1742	0	Chr1	18977344	19006021	28677	22887
Chr4	22653930	22661115	7185	1030	Chr4	22762280	22789841	27561	22878
Chr11	23216643	23220001	3358	2471	Chr11	25781353	25804750	23397	22877
Chr12	16383714	16391238	7524	3323	Chr12	16122644	16159506	36862	22818
Chr11	9280001	9280656	655	277	Chr11	9456273	9483539	27266	22801
Chr6	4446605	4480423	33818	32016	Chr6	4271072	4293862	22790	22790
Chr2	35102163	35111400	9237	6877	Chr2	36866517	36895127	28610	22786
Chr1	10149417	10150001	584	6	Chr1	10275048	10302487	27439	22732
Chr12	11775001	11816732	41731	31465	Chr12	10974494	11002403	27909	22658
Chr6	25520001	25510001	-10000	0	Chr6	26920632	26943746	23114	22625
Chr1	19024257	19025001	744	744	Chr1	19749603	19775680	26077	22541
Chr7	17887730	17902461	14731	7362	Chr7	18605890	18628404	22514	22514
Chr8	1494755	1500997	6242	6242	Chr8	1341789	1366700	24911	22503
Chr6	14795001	14775016	-19985	0	Chr6	16315140	16343269	28129	22478
Chr2	13613473	13640001	26528	26528	Chr2	13648907	13678115	29208	22452
Chr3	20620001	20621039	1038	0	Chr3	22546768	22583277	36509	22380
Chr12	10185001	10187921	2920	0	Chr12	9108104	9167441	59337	22339
Chr9	5677517	5765306	87789	55433	Chr9	6303735	6327892	24157	22306
Chr9	507360	531368	24008	4703	Chr9	436599	469436	32837	22298
Chr2	8053441	8055380	1939	1939	Chr2	8158128	8181440	23312	22278
Chr5	19310001	19310087	86	86	Chr5	20603072	20625910	22838	22241
Chr2	32480001	32485004	5003	2811	Chr2	34200848	34225238	24390	22198
Chr6	15455001	15475001	20000	15587	Chr6	15651484	15674577	23093	22185
Chr2	14908741	14920001	11260	1835	Chr2	15194698	15219020	24322	22159
Chr1	37339720	37340001	281	281	Chr1	38243583	38273838	30255	22149
Chr1	27784412	27795001	10589	1156	Chr1	28760026	28788861	28835	22103
Chr11	18322688	18359685	36997	31351	Chr11	20607482	20631291	23809	22081
Chr11	21973161	21977897	4736	2675	Chr11	24600178	24624837	24659	22080
Chr9	22294164	22303677	9513	8676	Chr9	23983131	24006760	23629	22075
Chr2	21650001	21657004	7003	1361	Chr2	22875420	22911112	35692	22058
Chr12	23600001	23601099	1098	0	Chr12	22453198	22482126	28928	21988
Chr11	18998107	19010566	12459	4942	Chr11	21372444	21408943	36499	21927
Chr2	27037730	27040001	2271	0	Chr2	28653879	28682574	28695	21906
Chr1	16260001	16261425	1424	29	Chr1	16713077	16743323	30246	21882
Chr9	15584259	15587914	3655	3655	Chr9	16929180	16951034	21854	21854
Chr9	22456574	22486009	29435	16372	Chr9	24247197	24269495	22298	21838
Chr5	8390001	8390940	939	0	Chr5	8708764	8733045	24281	21807
Chr11	21028710	21032717	4007	4007	Chr11	23668558	23690277	21719	21719
Chr3	1429406	1430001	595	0	Chr3	1421461	1452962	31501	21694
Chr4	24647913	24650001	2088	0	Chr4	24723939	24764291	40352	21690
Chr7	13330001	13333134	3133	3133	Chr7	13700564	13723729	23165	21651
Chr12	13547465	13550423	2958	0	Chr12	12698656	12740932	42276	21650
Chr12	10079138	10080001	863	863	Chr12	9009516	9032254	22738	21649
Chr12	18566525	18577874	11349	11349	Chr12	17924125	17945729	21604	21604
Chr7	16218184	16221913	3729	1480	Chr7	16879682	16911457	31775	21599
Chr1	16820001	16910425	90424	61853	Chr1	17337409	17360200	22791	21590
Chr12	17215001	17215137	136	136	Chr12	16644742	16683688	38946	21501
Chr3	11042892	11045606	2714	3	Chr3	11355299	11379033	23734	21455
Chr11	10404199	10405001	802	0	Chr11	10770264	10793274	23010	21437
Chr7	5480001	5482701	2700	0	Chr7	5459816	5484974	25158	21417
Chr7	17070001	17070507	506	8	Chr7	17825847	17861374	35527	21400
Chr1	1490001	1490078	77	77	Chr1	1357492	1387648	30156	21372
Chr5	21623515	21625129	1614	128	Chr5	22977626	23002506	24880	21310
Chr7	11585001	11590001	5000	3072	Chr7	11992078	12014249	22171	21300
Chr7	4287236	4293229	5993	5993	Chr7	4258248	4279525	21277	21277
Chr11	27598004	27645001	46997	11081	Chr11	30392639	30418750	26111	21263
Chr10	12175001	12176479	1478	5	Chr10	13868581	13897861	29280	21245
Chr4	12310001	12312448	2447	33	Chr4	12113565	12139998	26433	21230
Chr1	28589985	28590001	16	16	Chr1	29580403	29605588	25185	21227
Chr12	7108653	7112028	3375	3375	Chr12	6237964	6262214	24250	21218
Chr9	5885001	5891704	6703	0	Chr9	6515725	6547073	31348	21183
Chr4	21098071	21148246	50175	36113	Chr4	21177722	21200349	22627	21119
Chr12	13964044	13968041	3997	2461	Chr12	13149520	13175354	25834	21056
Chr2	16784558	16792148	7590	136	Chr2	17370168	17406799	36631	21028
Chr4	8510001	8513416	3415	1940	Chr4	8276378	8299939	23561	21026
Chr12	9050001	9055001	5000	3	Chr12	7967564	7995066	27502	21021
Chr4	7370001	7370001	0	0	Chr4	6779468	6800477	21009	21009
Chr11	23733896	23747430	13534	12576	Chr11	26300716	26321702	20986	20986
Chr6	14403162	14395001	-8161	0	Chr6	16954661	16990968	36307	20928
Chr10	14439132	14440618	1486	869	Chr10	16333759	16355958	22199	20907
Chr6	13893969	13885050	-8919	0	Chr6	17638676	17664371	25695	20896
Chr11	13257779	13265001	7222	1410	Chr11	14491553	14524874	33321	20863
Chr1	547952	550001	2049	2049	Chr1	552532	580536	28004	20831
Chr8	16998943	17026307	27364	8999	Chr8	18114203	18138969	24766	20789
Chr5	18367292	18371380	4088	1822	Chr5	19485985	19517664	31679	20783
Chr11	20175001	20177783	2782	6	Chr11	22654716	22679680	24964	20778
Chr8	6470001	6475351	5350	3684	Chr8	6543125	6566816	23691	20772
Chr9	1968319	1976356	8037	0	Chr9	2104012	2146726	42714	20759
Chr9	810001	810038	37	37	Chr9	719045	741959	22914	20736
Chr11	21081956	21085001	3045	3045	Chr11	23728160	23748859	20699	20699
Chr8	15680001	15680161	160	160	Chr8	16340217	16363669	23452	20698
Chr10	17700001	17701250	1249	0	Chr10	19727107	19749465	22358	20688
Chr8	16977785	16981318	3533	3533	Chr8	18075751	18096438	20687	20687
Chr11	18398089	18407661	9572	4519	Chr11	20643091	20712938	69847	20680
Chr4	10500001	10585001	85000	57397	Chr4	10344583	10367178	22595	20658
Chr11	17613222	17616588	3366	3366	Chr11	19878790	19900783	21993	20657
Chr10	6315001	6345177	30176	7158	Chr10	7001709	7025740	24031	20636
Chr12	20108155	20366600	258445	198918	Chr12	19353276	19378513	25237	20630
Chr11	14458749	14451288	-7461	0	Chr11	15990812	16014742	23930	20613
Chr7	15680001	15681328	1327	0	Chr7	15950079	15973453	23374	20581
Chr9	1703839	1705001	1162	1	Chr9	1787848	1809516	21668	20507
Chr4	2408748	2412198	3450	233	Chr4	2357246	2389365	32119	20490
Chr2	6240001	6241660	1659	0	Chr2	6229030	6251172	22142	20482
Chr1	15991381	16003148	11767	10685	Chr1	16442752	16465356	22604	20470
Chr4	9819944	9785001	-34943	0	Chr4	9561164	9583158	21994	20464
Chr7	20972642	21002829	30187	14919	Chr7	21480323	21505492	25169	20404
Chr1	39714742	39720910	6168	4088	Chr1	40693506	40730848	37342	20398
Chr7	15328398	15335334	6936	6936	Chr7	15495035	15515424	20389	20389
Chr4	8893298	8906721	13423	0	Chr4	8879374	8903616	24242	20383
Chr9	9508435	9510001	1566	0	Chr9	10663126	10689816	26690	20343
Chr11	14630001	14622651	-7350	0	Chr11	16442916	16472056	29140	20322
Chr2	11760001	11797829	37828	37828	Chr2	11501172	11521491	20319	20319
Chr10	3044824	3045001	177	177	Chr10	3639905	3665846	25941	20312
Chr11	16300001	16300014	13	13	Chr11	18361125	18383420	22295	20307
Chr11	14051411	14079301	27890	27890	Chr11	15537730	15560809	23079	20298
Chr3	25388138	25395001	6863	3450	Chr3	28090162	28121032	30870	20289
Chr1	29747240	29750759	3519	1498	Chr1	30671303	30695376	24073	20226
Chr8	18033772	18036144	2372	50	Chr8	19305835	19332329	26494	20213
Chr4	31557931	31565250	7319	7319	Chr4	31927463	31947655	20192	20192
Chr6	15554792	15545001	-9791	0	Chr6	15448009	15471909	23900	20120
Chr7	27131917	27135001	3084	3084	Chr7	27790356	27826476	36120	20119
Chr11	10765001	10767497	2496	44	Chr11	11155306	11179819	24513	20116
Chr1	23274963	23275001	38	38	Chr1	24221187	24250507	29320	20099
Chr4	12624577	12640001	15424	13517	Chr4	12416274	12440003	23729	20060
Chr4	10667602	10678437	10835	9575	Chr4	10488286	10510314	22028	20041
Chr3	21915001	21921020	6019	3500	Chr3	24094333	24115835	21502	19923
Chr10	21683201	21690001	6800	1177	Chr10	23866476	23893846	27370	19917
Chr1	19060001	19065001	5000	2	Chr1	19817480	19842423	24943	19903
Chr8	14213654	14215001	1347	1	Chr8	14814767	14835982	21215	19861
Chr10	8370001	8375001	5000	1296	Chr10	9469028	9491554	22526	19856
Chr4	22650001	22650440	439	0	Chr4	22735880	22758790	22910	19843
Chr10	12361830	12365001	3171	1202	Chr10	14231482	14263057	31575	19842
Chr7	11649048	11681110	32062	15377	Chr7	12124049	12147455	23406	19746
Chr9	11729950	11730959	1009	51	Chr9	12962939	12983687	20748	19731
Chr5	24879349	24880001	652	187	Chr5	26234195	26254384	20189	19724
Chr6	19578857	19580001	1144	0	Chr6	20363259	20393106	29847	19717
Chr11	10055001	10058317	3316	3316	Chr11	10410260	10441665	31405	19714
Chr4	11115001	11115784	783	783	Chr4	11021531	11045741	24210	19697
Chr4	31270001	31272664	2663	1213	Chr4	31623420	31644562	21142	19689
Chr4	8795001	8800001	5000	2734	Chr4	8682251	8711795	29544	19665
Chr3	23970001	23970006	5	5	Chr3	26715360	26734967	19607	19607
Chr1	16468002	16470001	1999	0	Chr1	16958623	16984292	25669	19572
Chr11	15165001	15167141	2140	0	Chr11	17177213	17202164	24951	19536
Chr1	34918464	34935001	16537	9619	Chr1	35946275	35976653	30378	19490
Chr6	16117610	16121096	3486	3486	Chr6	15146889	15167081	20192	19486
Chr11	24738824	24745001	6177	699	Chr11	27338461	27369622	31161	19483
Chr12	19201673	19209123	7450	7450	Chr12	18417641	18437096	19455	19455
Chr12	22109963	22116781	6818	3088	Chr12	20853855	20874810	20955	19415
Chr1	23442235	23446661	4426	4426	Chr1	24412077	24431404	19327	19327
Chr4	17245001	17245001	0	0	Chr4	17116502	17144998	28496	19323
Chr1	14271466	14291832	20366	19061	Chr1	14723558	14742876	19318	19318
Chr11	18079240	18091021	11781	8805	Chr11	20406941	20429740	22799	19297
Chr9	2312717	2315215	2498	219	Chr9	2500908	2526135	25227	19288
Chr8	13587810	13590001	2191	5	Chr8	13834329	13863562	29233	19287
Chr11	23279766	23280001	235	235	Chr11	25872134	25891386	19252	19252
Chr12	25724061	25743960	19899	13497	Chr12	24752323	24779689	27366	19235
Chr12	13662680	13665001	2321	906	Chr12	12836337	12868024	31687	19160
Chr5	8365001	8367220	2219	0	Chr5	8657802	8685773	27971	19144
Chr10	21510001	21515001	5000	2127	Chr10	23669973	23697728	27755	19126
Chr2	14385001	14390001	5000	1317	Chr2	14562439	14585577	23138	19064
Chr12	17468165	17475001	6836	910	Chr12	16919771	16945928	26157	19051
Chr9	5237999	5267667	29668	27336	Chr9	5845431	5871646	26215	19047
Chr10	20552580	20555001	2421	2421	Chr10	22671528	22700613	29085	19031
Chr1	15952929	15935001	-17928	0	Chr1	16322086	16348376	26290	19031
Chr2	8860001	8866596	6595	5309	Chr2	8885362	8909643	24281	18999
Chr8	12604071	12606969	2898	285	Chr8	12669204	12696814	27610	18882
Chr3	30030001	30040001	10000	303	Chr3	33026444	33054292	27848	18851
Chr12	25880001	25882526	2525	94	Chr12	24897018	24918301	21283	18844
Chr11	11155001	11180001	25000	8154	Chr11	11642696	11671661	28965	18831
Chr6	14120001	14105001	-15000	0	Chr6	17353488	17382760	29272	18801
Chr12	7263109	7267416	4307	1900	Chr12	6410872	6430442	19570	18780
Chr9	5170001	5170589	588	588	Chr9	5759429	5778173	18744	18744
Chr12	16628594	16692371	63777	43423	Chr12	16350437	16380968	30531	18709
Chr8	23492757	23502891	10134	6772	Chr8	24952112	24970818	18706	18706
Chr2	21008815	21013330	4515	4515	Chr2	22254546	22277399	22853	18698
Chr11	28907638	28910001	2363	2363	Chr11	31466167	31486385	20218	18670
Chr1	43167223	43170243	3020	3020	Chr1	44245535	44264203	18668	18668
Chr10	12370001	12375001	5000	0	Chr10	14268104	14293281	25177	18657
Chr2	23740001	23740948	947	0	Chr2	24874527	24895438	20911	18652
Chr6	12017884	12020001	2117	2117	Chr6	11685403	11707560	22157	18623
Chr4	12142084	12145231	3147	1077	Chr4	11963061	11984467	21406	18536
Chr3	24073668	24165001	91333	79434	Chr3	26787363	26839995	52632	18526
Chr1	12040001	12052367	12366	9388	Chr1	12223068	12242429	19361	18500
Chr12	5777967	5793587	15620	13407	Chr12	5393167	5413484	20317	18490
Chr12	13995001	14007429	12428	9880	Chr12	13201755	13220603	18848	18475
Chr1	42349650	42351031	1381	1381	Chr1	43455186	43482799	27613	18459
Chr12	5127863	5131123	3260	0	Chr12	4986922	5010377	23455	18420
Chr6	7367629	7375001	7372	6583	Chr6	7465547	7490064	24517	18414
Chr12	12059978	12073788	13810	13810	Chr12	11092300	11111627	19327	18408
Chr6	10847769	10870498	22729	20922	Chr6	10484327	10503790	19463	18398
Chr2	4550001	4555001	5000	2419	Chr2	4447541	4471678	24137	18382
Chr8	13503635	13505001	1366	0	Chr8	13749669	13769424	19755	18378
Chr4	12506676	12534255	27579	25526	Chr4	12334182	12355544	21362	18371
Chr5	17185001	17195889	10888	1997	Chr5	18096073	18133233	37160	18362
Chr3	16220001	15290367	-929634	0	Chr3	15872074	15890788	18714	18347
Chr7	21883454	21887821	4367	4367	Chr7	22536943	22563244	26301	18344
Chr12	928157	888565	-39592	0	Chr12	901983	923403	21420	18325
Chr12	18472806	18502672	29866	21767	Chr12	17874728	17893942	19214	18250
Chr4	2929120	2930001	881	0	Chr4	2651932	2686693	34761	18134
Chr8	13708220	13712118	3898	0	Chr8	14051327	14076443	25116	18124
Chr2	6473360	6476909	3549	3549	Chr2	6411581	6432235	20654	18122
Chr8	13640001	13640035	34	34	Chr8	13916684	13937913	21229	18113
Chr3	30035001	30045001	10000	0	Chr3	33068502	33099024	30522	18093
Chr7	10220001	10205001	-15000	0	Chr7	10413411	10431499	18088	18088
Chr11	25900001	25905001	5000	129	Chr11	28615633	28652201	36568	18077
Chr8	5592890	5597444	4554	3042	Chr8	5462221	5480243	18022	18022
Chr9	15029335	15057597	28262	13758	Chr9	16339494	16361333	21839	18019
Chr11	4157725	4160001	2276	978	Chr11	4145619	4167708	22089	18002
Chr10	18170001	18172894	2893	2893	Chr10	20243869	20276863	32994	17975
Chr2	21021537	21025886	4349	4349	Chr2	22286226	22304168	17942	17942
Chr3	14542593	14545001	2408	600	Chr3	15152396	15182202	29806	17940
Chr12	11433486	11456944	23458	22901	Chr12	10756478	10774956	18478	17921
Chr3	20024804	20030001	5197	214	Chr3	21832781	21852659	19878	17911
Chr7	8980001	8985001	5000	5000	Chr7	9052696	9074586	21890	17893
Chr8	28182432	28200725	18293	10293	Chr8	29573051	29592329	19278	17852
Chr4	2017818	2020001	2183	235	Chr4	2069495	2092874	23379	17841
Chr11	25884995	25885172	177	177	Chr11	28572256	28600848	28592	17820
Chr1	15864701	15850001	-14700	0	Chr1	16397257	16415073	17816	17816
Chr10	15903066	15910449	7383	6985	Chr10	17705084	17722898	17814	17814
Chr12	19610001	19600001	-10000	0	Chr12	18819635	18839480	19845	17806
Chr4	22488504	22505407	16903	5935	Chr4	22592128	22613905	21777	17804
Chr9	9867677	9876593	8916	8916	Chr9	11080483	11100762	20279	17769
Chr4	30159205	30160001	796	796	Chr4	30482082	30521499	39417	17765
Chr9	10028945	10062224	33279	33279	Chr9	11308456	11326202	17746	17746
Chr7	21903353	21910001	6648	4998	Chr7	22584822	22606949	22127	17745
Chr11	27815001	27816628	1627	0	Chr11	30595543	30618413	22870	17733
Chr1	3881646	3893971	12325	12325	Chr1	3870958	3902899	31941	17693
Chr3	270001	270001	0	0	Chr3	295943	318165	22222	17672
Chr2	18470001	18471722	1721	0	Chr2	19676480	19699559	23079	17669
Chr3	462836	466064	3228	1063	Chr3	465851	489773	23922	17653
Chr5	17557431	17565713	8282	4905	Chr5	18513606	18538558	24952	17645
Chr2	35895001	35920001	25000	7200	Chr2	37689708	37716901	27193	17637
Chr4	34885001	34889029	4028	4028	Chr4	35179771	35197380	17609	17609
Chr2	13939578	13940001	423	0	Chr2	13890874	13910836	19962	17608
Chr4	24935001	24940453	5452	0	Chr4	25045811	25063386	17575	17575
Chr2	8388249	8395746	7497	5659	Chr2	8489488	8518136	28648	17568
Chr12	7147256	7150001	2745	2280	Chr12	6288911	6306478	17567	17567
Chr12	10339622	10340001	379	0	Chr12	9455967	9484096	28129	17531
Chr7	21666659	21672431	5772	5471	Chr7	22308258	22325780	17522	17522
Chr6	16560001	16545001	-15000	0	Chr6	14021602	14059159	37557	17504
Chr1	16565001	16570283	5282	282	Chr1	17131122	17155688	24566	17456
Chr1	15097694	15111553	13859	567	Chr1	15633974	15655705	21731	17449
Chr3	15308163	15317807	9644	8618	Chr3	15905669	15924568	18899	17438
Chr11	16872130	16880337	8207	8207	Chr11	18968303	18987260	18957	17427
Chr11	9578395	9586713	8318	1869	Chr11	9925847	9945470	19623	17419
Chr5	9085001	9095001	10000	2775	Chr5	9347389	9374837	27448	17410
Chr11	15828563	15830011	1448	10	Chr11	17873757	17900811	27054	17400
Chr12	27037633	27040539	2906	2906	Chr12	26025497	26055056	29559	17388
Chr8	12112960	12115001	2041	0	Chr8	12158068	12186528	28460	17388
Chr11	13682086	13685001	2915	0	Chr11	15165494	15188623	23129	17386
Chr8	14164222	14165001	779	0	Chr8	14696721	14714876	18155	17382
Chr4	8858103	8865001	6898	6574	Chr4	8834153	8854169	20016	17340
Chr2	24889173	24895001	5828	4627	Chr2	26563960	26586088	22128	17318
Chr10	12890001	12891990	1989	0	Chr10	14808020	14831737	23717	17310
Chr4	8707930	8712144	4214	620	Chr4	8567141	8586255	19114	17298
Chr9	8995001	8995746	745	0	Chr9	10126184	10145818	19634	17270
Chr8	9717008	9757352	40344	34017	Chr8	9728546	9748997	20451	17243
Chr8	13080001	13095001	15000	3623	Chr8	13470228	13489486	19258	17233
Chr6	13670001	13660001	-10000	0	Chr6	17901304	17920819	19515	17188
Chr3	19298679	19290001	-8678	0	Chr3	20221688	20241303	19615	17147
Chr6	14750001	14720001	-30000	0	Chr6	16425260	16445633	20373	17139
Chr7	20887035	20900001	12966	6520	Chr7	21380728	21408459	27731	17120
Chr3	7345001	7346632	1631	0	Chr3	7489214	7512858	23644	17107
Chr5	9015001	9035001	20000	2913	Chr5	9283898	9313111	29213	17079
Chr6	6320001	6325001	5000	0	Chr6	6156205	6177297	21092	17079
Chr6	11790001	11781339	-8662	0	Chr6	11414090	11464890	50800	17049
Chr9	15715001	15715900	899	0	Chr9	17100577	17118506	17929	17029
Chr7	10723676	10727737	4061	3577	Chr7	10888375	10905399	17024	17024
Chr3	21015001	21015222	221	221	Chr3	23115594	23141404	25810	17013
Chr4	8594933	8595001	68	68	Chr4	8396138	8413151	17013	17013
Chr7	23075001	23076020	1019	1019	Chr7	23733456	23750467	17011	17011
Chr5	24903251	24905940	2689	40	Chr5	26277587	26301457	23870	17002
Chr7	11155001	11160001	5000	0	Chr7	11426404	11451267	24863	16995
Chr4	12665914	12670001	4087	4087	Chr4	12465374	12487361	21987	16987
Chr1	39765001	39770001	5000	244	Chr1	40767320	40791611	24291	16985
Chr8	19449936	19451396	1460	1460	Chr8	20821478	20838437	16959	16959
Chr5	14569466	14585001	15535	4665	Chr5	15013963	15041480	27517	16936
Chr10	3002757	3012799	10042	9712	Chr10	3568736	3585655	16919	16919
Chr12	25675001	25676537	1536	0	Chr12	24627416	24645858	18442	16901
Chr12	235001	237563	2562	1283	Chr12	285178	304151	18973	16900
Chr3	7313204	7315001	1797	0	Chr3	7440505	7459207	18702	16898
Chr7	25289851	25290001	150	150	Chr7	25827764	25850685	22921	16895
Chr8	13825001	13830670	5669	1852	Chr8	14197260	14218786	21526	16872
Chr10	20414134	20415001	867	110	Chr10	22589558	22614293	24735	16864
Chr6	14155001	14136707	-18294	0	Chr6	17282738	17305421	22683	16858
Chr8	21773478	21777011	3533	1523	Chr8	23152661	23186046	33385	16847
Chr12	9835001	9836115	1114	1114	Chr12	8694842	8714445	19603	16807
Chr2	21900001	21905001	5000	4649	Chr2	23113198	23130340	17142	16796
Chr1	16413478	16415001	1523	1	Chr1	16880434	16899600	19166	16762
Chr2	25328498	25330331	1833	1357	Chr2	26960590	26977345	16755	16755
Chr8	17259950	17260001	51	51	Chr8	18405706	18431839	26133	16749
Chr1	14829182	14856066	26884	26274	Chr1	15319016	15337221	18205	16741
Chr5	17098028	17100001	1973	0	Chr5	17963510	17982176	18666	16688
Chr11	21493455	21495001	1546	1546	Chr11	24273643	24290322	16679	16679
Chr7	13212726	13222393	9667	9667	Chr7	13587135	13605242	18107	16666
Chr9	7255001	7257180	2179	0	Chr9	8107329	8127997	20668	16665
Chr10	18743790	18746512	2722	6	Chr10	20876944	20895950	19006	16634
Chr9	5310001	5321772	11771	8205	Chr9	5888241	5911526	23285	16626
Chr8	6443662	6452427	8765	1680	Chr8	6503724	6532723	28999	16623
Chr2	22025001	22030001	5000	5000	Chr2	23249199	23268478	19279	16612
Chr4	21400001	21400001	0	0	Chr4	21387767	21412633	24866	16607
Chr1	14640001	14641527	1526	1526	Chr1	15090341	15106926	16585	16585
Chr12	8807988	8810016	2028	2028	Chr12	7718028	7738414	20386	16538
Chr12	22869732	22870001	269	269	Chr12	21771989	21795494	23505	16535
Chr12	15140001	15155372	15371	5371	Chr12	14524079	14549417	25338	16530
Chr1	11398596	11405001	6405	5000	Chr1	11606892	11626310	19418	16516
Chr11	28076125	28093362	17237	9603	Chr11	30708809	30725323	16514	16514
Chr10	4972422	4990150	17728	5666	Chr10	5797834	5822004	24170	16512
Chr4	8285001	8297150	12149	12149	Chr4	7707775	7724283	16508	16508
Chr12	24783441	24785001	1560	0	Chr12	23665488	23684664	19176	16507
Chr3	18255001	18257294	2293	2293	Chr3	19115389	19131863	16474	16474
Chr10	12355001	12360001	5000	3428	Chr10	14211624	14229653	18029	16457
Chr2	34873644	34875001	1357	0	Chr2	36612100	36636128	24028	16419
Chr5	3554973	3560443	5470	2661	Chr5	3649416	3665833	16417	16417
Chr10	7768492	7771257	2765	0	Chr10	8506614	8527823	21209	16400
Chr8	2378054	2381779	3725	0	Chr8	2315233	2335377	20144	16399
Chr10	12305001	12307015	2014	210	Chr10	14142410	14168673	26263	16397
Chr2	12766371	12770762	4391	3783	Chr2	12590443	12607553	17110	16383
Chr6	21451000	21457321	6321	5759	Chr6	22151182	22167540	16358	16358
Chr6	26950001	26951470	1469	1469	Chr6	28304355	28322195	17840	16342
Chr7	27145001	27153892	8891	8472	Chr7	27864649	27880978	16329	16329
Chr6	15560001	15550259	-9742	0	Chr6	15426574	15443499	16925	16325
Chr6	21045001	21046392	1391	0	Chr6	21718364	21747454	29090	16318
Chr3	18285001	18285152	151	151	Chr3	19160277	19176585	16308	16308
Chr6	4268237	4270001	1764	853	Chr6	4089480	4106688	17208	16300
Chr11	23675001	23675001	0	0	Chr11	26216947	26240437	23490	16298
Chr12	6680001	6710001	30000	15810	Chr12	5772543	5790006	17463	16270
Chr9	11157938	11170001	12063	1773	Chr9	12402448	12435438	32990	16216
Chr10	12194633	12198554	3921	3921	Chr10	13917590	13933693	16103	16103
Chr5	15373038	15416531	43493	17485	Chr5	15981880	16058744	76864	16101
Chr11	22737437	22761106	23669	14751	Chr11	25338770	25359957	21187	16095
Chr3	23647160	23655001	7841	5422	Chr3	26383955	26410708	26753	16094
Chr1	15832944	15835001	2057	1578	Chr1	16222902	16239799	16897	16080
Chr5	18853910	18862604	8694	3780	Chr5	20026157	20042744	16587	16078
Chr9	9490001	9490724	723	0	Chr9	10628616	10645422	16806	16077
Chr7	7525001	7525159	158	0	Chr7	7500917	7517710	16793	16066
Chr12	12356924	12387735	30811	24761	Chr12	11648853	11664912	16059	16059
Chr6	11688465	11690001	1536	0	Chr6	11291900	11309481	17581	16047
Chr12	25144979	25145001	22	0	Chr12	24062351	24080816	18465	16021
Chr6	4701909	4710001	8092	8092	Chr6	4498062	4514062	16000	16000
Chr5	26200001	26201338	1337	1337	Chr5	27528761	27550230	21469	15998
Chr8	7160001	7145001	-15000	0	Chr8	7286655	7311623	24968	15982
Chr8	10865001	10867351	2350	0	Chr8	10883796	10908756	24960	15947
Chr3	19323852	19315001	-8851	0	Chr3	20177800	20194440	16640	15933
Chr10	10737085	10750113	13028	10954	Chr10	12488194	12506262	18068	15927
Chr8	1184516	1190638	6122	4402	Chr8	1188673	1213144	24471	15923
Chr2	23517963	23521712	3749	2065	Chr2	24640789	24658362	17573	15916
Chr11	4316816	4327042	10226	6046	Chr11	4341024	4365415	24391	15890
Chr8	17352415	17367476	15061	12463	Chr8	18610646	18626530	15884	15884
Chr12	23790001	23791912	1911	0	Chr12	22631243	22653955	22712	15852
Chr11	9495366	9550001	54635	53481	Chr11	9886866	9905143	18277	15832
Chr6	14653535	14647350	-6185	0	Chr6	16565688	16582064	16376	15823
Chr1	3439557	3442214	2657	444	Chr1	3396824	3417804	20980	15814
Chr5	4891094	4910450	19356	15404	Chr5	5149210	5175789	26579	15807
Chr1	17468801	17470001	1200	0	Chr1	18024158	18041727	17569	15795
Chr5	21880001	21881469	1468	0	Chr5	23215548	23232811	17263	15790
Chr10	8069825	8075001	5176	414	Chr10	8913857	8940599	26742	15784
Chr11	15310001	15310075	74	74	Chr11	17312245	17335449	23204	15731
Chr12	5820001	5822464	2463	1813	Chr12	5449624	5468458	18834	15725
Chr11	9755001	9766165	11164	9	Chr11	10159493	10200886	41393	15722
Chr4	22045001	22047976	2975	1024	Chr4	22052965	22079873	26908	15717
Chr4	11748933	11763100	14167	4124	Chr4	11675098	11693549	18451	15715
Chr2	10512254	10536329	24075	16738	Chr2	10201944	10218036	16092	15693
Chr10	19378752	19402247	23495	22831	Chr10	21567452	21589677	22225	15684
Chr7	11628803	11631606	2803	2803	Chr7	12089494	12106284	16790	15654
Chr5	8755001	8755847	846	846	Chr5	9058539	9075776	17237	15650
Chr7	3164645	3170643	5998	4582	Chr7	3050941	3067593	16652	15646
Chr12	13782653	13786015	3362	1200	Chr12	12943719	12972483	28764	15622
Chr8	21850001	21850071	70	70	Chr8	23288010	23310443	22433	15621
Chr2	31615001	31620001	5000	2614	Chr2	33346307	33364831	18524	15590
Chr3	14968741	14985001	16260	13312	Chr3	15601531	15617119	15588	15588
Chr4	844419	865001	20582	2717	Chr4	1040029	1064052	24023	15583
Chr9	18704408	18705001	593	0	Chr9	20167902	20184062	16160	15562
Chr11	21655938	21686950	31012	31012	Chr11	24319202	24336624	17422	15557
Chr3	33119897	33120001	104	104	Chr3	36224811	36241257	16446	15556
Chr8	6567183	6576236	9053	8032	Chr8	6672905	6689455	16550	15524
Chr11	26330001	26332252	2251	0	Chr11	29247131	29274001	26870	15519
Chr2	11630001	11630922	921	921	Chr2	11358590	11374639	16049	15515
Chr11	11455001	11456053	1052	0	Chr11	11985302	12014581	29279	15495
Chr6	21363825	21366712	2887	1745	Chr6	22062661	22081545	18884	15482
Chr9	2643528	2646065	2537	224	Chr9	2946546	2964320	17774	15457
Chr11	9760001	9750001	-10000	0	Chr11	10124798	10154501	29703	15449
Chr5	14017791	14020055	2264	54	Chr5	14365516	14384703	19187	15440
Chr9	3718707	3725001	6294	47	Chr9	4319779	4345414	25635	15422
Chr12	8111061	8126696	15635	8547	Chr12	7255359	7276014	20655	15415
Chr4	32708075	32727018	18943	11092	Chr4	32995053	33021944	26891	15398
Chr1	37858919	37865001	6082	0	Chr1	38782061	38803498	21437	15336
Chr8	16449286	16451296	2010	0	Chr8	17015245	17032580	17335	15331
Chr10	6985001	6991734	6733	1235	Chr10	7617721	7641264	23543	15324
Chr7	11600001	11615466	15465	6550	Chr7	12023979	12046206	22227	15320
Chr5	2030001	2045045	15044	3531	Chr5	2091529	2115028	23499	15318
Chr2	22858637	22860001	1364	5	Chr2	24076992	24104942	27950	15291
Chr2	8844345	8856672	12327	11757	Chr2	8865834	8882088	16254	15286
Chr7	22972890	22977231	4341	2111	Chr7	23642091	23660289	18198	15264
Chr9	1408878	1410001	1123	1	Chr9	1410115	1429998	19883	15202
Chr12	21085001	21085728	727	0	Chr12	19741190	19763999	22809	15200
Chr9	4790001	4830001	40000	9764	Chr9	5417624	5449749	32125	15196
Chr4	28763056	28765001	1945	1590	Chr4	28911444	28926993	15549	15194
Chr7	3171879	3176862	4983	4601	Chr7	3068939	3104102	35163	15183
Chr6	28933550	28940106	6556	262	Chr6	30379185	30399665	20480	15171
Chr7	17538416	17636886	98470	82474	Chr7	18350866	18366033	15167	15167
Chr1	31924838	31925265	427	427	Chr1	33006590	33021756	15166	15166
Chr7	10650001	10652846	2845	1969	Chr7	10796155	10818284	22129	15162
Chr9	1675001	1700001	25000	6707	Chr9	1766644	1784011	17367	15151
Chr1	13491833	13505469	13636	4982	Chr1	13580059	13607066	27007	15148
Chr12	26855001	26845564	-9437	0	Chr12	25755348	25772544	17196	15143
Chr12	23572652	23575001	2349	2349	Chr12	22418772	22433910	15138	15138
Chr11	28362733	28366814	4081	2568	Chr11	30770970	30788207	17237	15126
Chr1	12129153	12135001	5848	312	Chr1	12312450	12346000	33550	15121
Chr1	10905001	10905071	70	70	Chr1	11056896	11073506	16610	15107
Chr5	17785972	17795689	9717	6789	Chr5	18906215	18921310	15095	15095
Chr4	9813396	9771153	-42243	0	Chr4	9519692	9539089	19397	15090
Chr9	529673	505001	-24672	0	Chr9	412099	434247	22148	15077
Chr12	6865001	6866453	1452	1452	Chr12	5966637	5991185	24548	15061
Chr4	6042050	6045001	2951	1026	Chr4	5606120	5623087	16967	15052
Chr12	17260001	17261662	1661	0	Chr12	16721098	16745652	24554	15032
Chr7	9132619	9140001	7382	4666	Chr7	9231208	9253413	22205	15030
Chr12	27440001	27441810	1809	0	Chr12	26447145	26464923	17778	15007
Chr2	4735001	4737123	2122	0	Chr2	4656976	4675066	18090	14985
Chr6	5908008	5912967	4959	4100	Chr6	5726092	5743506	17414	14978
Chr9	7747944	7750001	2057	2057	Chr9	8879567	8894540	14973	14973
Chr11	13309216	13310001	785	0	Chr11	14596762	14613384	16622	14972
Chr2	27299470	27300001	531	0	Chr2	28940050	28963272	23222	14963
Chr12	12787549	12790001	2452	1	Chr12	12083120	12118894	35774	14961
Chr7	25053344	25100612	47268	33897	Chr7	25664842	25679799	14957	14957
Chr7	11253705	11268783	15078	14740	Chr7	11587189	11606552	19363	14956
Chr7	9040001	9041222	1221	0	Chr7	9132655	9149883	17228	14953
Chr10	17349771	17361991	12220	11221	Chr10	19298543	19317054	18511	14937
Chr11	20337032	20340001	2969	2969	Chr11	22845088	22860012	14924	14924
Chr9	7358638	7360001	1363	86	Chr9	8228031	8244222	16191	14905
Chr8	22907930	22920001	12071	3809	Chr8	24306507	24321390	14883	14883
Chr2	17789729	17805001	15272	12270	Chr2	18843752	18860108	16356	14882
Chr12	503201	515427	12226	1228	Chr12	579828	605237	25409	14877
Chr8	17974511	17982073	7562	6619	Chr8	19243449	19258323	14874	14874
Chr4	12544145	12588281	44136	33198	Chr4	12365133	12382872	17739	14864
Chr10	8345001	8346712	1711	140	Chr10	9443637	9460390	16753	14858
Chr9	13610001	13610001	0	0	Chr9	15008155	15033526	25371	14856
Chr12	27373359	27375001	1642	0	Chr12	26364062	26380972	16910	14851
Chr7	13179616	13181299	1683	67	Chr7	13532139	13556006	23867	14836
Chr11	3630001	3630707	706	0	Chr11	3520111	3535656	15545	14836
Chr1	25212426	25215001	2575	0	Chr1	26295433	26330237	34804	14810
Chr3	14422145	14425001	2856	2856	Chr3	15002882	15017647	14765	14765
Chr6	28857610	28861407	3797	3797	Chr6	30278751	30300177	21426	14762
Chr12	11954396	12030001	75605	71660	Chr12	11068585	11085556	16971	14760
Chr1	41395001	41396674	1673	356	Chr1	42552576	42576345	23769	14722
Chr5	2423360	2435001	11641	5050	Chr5	2552501	2567203	14702	14702
Chr12	8425001	8425390	389	74	Chr12	7558061	7575883	17822	14701
Chr8	17408904	17415751	6847	6117	Chr8	18700842	18715487	14645	14645
Chr4	3928901	3900476	-28425	0	Chr4	3573338	3616554	43216	14640
Chr2	24635001	24635053	52	52	Chr2	26294179	26310398	16219	14623
Chr5	6715001	6720001	5000	301	Chr5	6932240	6950179	17939	14584
Chr1	17969829	17970125	296	296	Chr1	18668518	18683093	14575	14575
Chr12	13490001	13491472	1471	794	Chr12	12658459	12675078	16619	14572
Chr4	19333234	19335001	1767	0	Chr4	19393414	19409752	16338	14569
Chr2	9754953	9775785	20832	18270	Chr2	9504791	9527018	22227	14561
Chr10	16430001	16432806	2805	2805	Chr10	18348402	18367688	19286	14526
Chr10	1266620	1356743	90123	75003	Chr10	1770035	1784543	14508	14508
Chr9	13162981	13165001	2020	611	Chr9	14466122	14484964	18842	14506
Chr9	1480001	1480638	637	241	Chr9	1482921	1503928	21007	14505
Chr5	27030001	27030387	386	0	Chr5	28387713	28411792	24079	14502
Chr10	1477180	1498133	20953	9970	Chr10	1932355	1947601	15246	14489
Chr11	11267545	11320001	52456	38878	Chr11	11766814	11788211	21397	14487
Chr6	8469890	8476408	6518	3243	Chr6	8558357	8583170	24813	14484
Chr5	15662856	15615001	-47855	0	Chr5	16289112	16343400	54288	14476
Chr1	24735001	24737221	2220	2220	Chr1	25814752	25829788	15036	14436
Chr7	11750001	11755001	5000	0	Chr7	12221638	12241409	19771	14429
Chr2	18015001	18016131	1130	0	Chr2	19094993	19110555	15562	14428
Chr3	22120001	22122412	2411	2411	Chr3	24356973	24371381	14408	14407
Chr12	15667863	15670001	2138	0	Chr12	15370084	15387615	17531	14402
Chr11	27703424	27705001	1577	0	Chr11	30500236	30516704	16468	14393
Chr8	13838626	13840001	1375	0	Chr8	14226798	14248139	21341	14390
Chr5	24505001	24515138	10137	3344	Chr5	25817377	25844136	26759	14370
Chr4	28945001	28950504	5503	2772	Chr4	29111277	29129790	18513	14364
Chr3	14647458	14650001	2543	2370	Chr3	15295693	15310045	14352	14352
Chr11	9845001	9846426	1425	1425	Chr11	10276540	10310386	33846	14350
Chr3	22367948	22371843	3895	2792	Chr3	24670335	24689473	19138	14347
Chr3	818160	835001	16841	199	Chr3	834180	852626	18446	14347
Chr2	7944138	7947829	3691	3200	Chr2	8040485	8060498	20013	14330
Chr3	22472862	22480001	7139	1579	Chr3	24824672	24838982	14310	14310
Chr11	4939546	4940001	455	0	Chr11	5007813	5024021	16208	14289
Chr12	16245001	16245378	377	377	Chr12	15967467	15987346	19879	14288
Chr3	4920001	4922003	2002	2002	Chr3	4979067	4993351	14284	14284
Chr6	15175001	15165001	-10000	0	Chr6	15944103	15964950	20847	14263
Chr8	1824727	1825001	274	274	Chr8	1768464	1785157	16693	14261
Chr11	28874753	28880436	5683	1683	Chr11	31417262	31438965	21703	14249
Chr7	11523120	11527733	4613	4613	Chr7	11913603	11932690	19087	14236
Chr1	18115001	18120001	5000	1163	Chr1	18840615	18859857	19242	14225
Chr12	14743902	14745001	1099	0	Chr12	14018956	14034274	15318	14219
Chr12	16318702	16346306	27604	10284	Chr12	16051818	16087794	35976	14206
Chr10	4440940	4445051	4111	4111	Chr10	5253359	5267558	14199	14199
Chr10	2067739	2071084	3345	3345	Chr10	2628476	2650854	22378	14181
Chr4	5605001	5605459	458	0	Chr4	5171305	5188640	17335	14169
Chr8	17330001	17331944	1943	1943	Chr8	18558414	18577738	19324	14167
Chr3	8445001	8447358	2357	0	Chr3	8736314	8755686	19372	14157
Chr2	9950001	9940782	-9219	0	Chr2	9647097	9667895	20798	14141
Chr10	10265001	10266334	1333	0	Chr10	11940240	11956705	16465	14135
Chr9	725001	733640	8639	6837	Chr9	632971	660171	27200	14131
Chr8	25225001	25227439	2438	2438	Chr8	26677211	26693464	16253	14128
Chr6	14265001	14237270	-27731	0	Chr6	17130774	17146149	15375	14123
Chr4	3310001	3312861	2860	0	Chr4	2931533	2955952	24419	14092
Chr4	32048603	32063779	15176	7616	Chr4	32462958	32478904	15946	14090
Chr2	12978424	12980001	1577	0	Chr2	12945975	12971396	25421	14084
Chr12	8325001	8327255	2254	2254	Chr12	7440449	7454503	14054	14054
Chr5	2293347	2295051	1704	144	Chr5	2408217	2431452	23235	14028
Chr11	8244582	8246995	2413	2413	Chr11	8029473	8043498	14025	14025
Chr4	24753911	24755001	1090	1090	Chr4	24853502	24867526	14024	14024
Chr11	23378679	23397251	18572	17765	Chr11	25936725	25950738	14013	14013
Chr8	19776772	19798000	21228	21228	Chr8	21169555	21183554	13999	13999
Chr10	16280001	16280096	95	95	Chr10	18073112	18088864	15752	13999
Chr9	9381946	9416753	34807	32320	Chr9	10528501	10542973	14472	13984
Chr7	12710001	12711927	1926	0	Chr7	13084062	13101703	17641	13978
Chr3	22171566	22181735	10169	7033	Chr3	24484222	24502041	17819	13948
Chr9	3520001	3530985	10984	8034	Chr9	4056403	4076134	19731	13924
Chr4	29822578	29825001	2423	0	Chr4	30157189	30173524	16335	13908
Chr12	17563495	17566636	3141	2	Chr12	17029591	17046652	17061	13904
Chr2	33329867	33330001	134	134	Chr2	35138072	35151975	13903	13903
Chr7	18372729	18396880	24151	9558	Chr7	19010646	19027335	16689	13888
Chr8	26304993	26306370	1377	13	Chr8	27694831	27711599	16768	13867
Chr5	1720001	1723688	3687	3687	Chr5	1722159	1736025	13866	13866
Chr6	747917	750001	2084	116	Chr6	618669	634497	15828	13859
Chr2	34771974	34781627	9653	2228	Chr2	36515344	36534479	19135	13851
Chr3	36307616	36315536	7920	6126	Chr3	39295113	39318043	22930	13850
Chr5	14627947	14630001	2054	134	Chr5	15081332	15097453	16121	13848
Chr6	17310001	17300001	-10000	0	Chr6	13147236	13162394	15158	13833
Chr2	30288966	30290001	1035	1035	Chr2	32030390	32044197	13807	13807
Chr8	13043592	13045001	1409	0	Chr8	13409126	13425173	16047	13807
Chr7	26850001	26852678	2677	2279	Chr7	27491467	27505634	14167	13771
Chr11	7395001	7405001	10000	8854	Chr11	7222250	7250858	28608	13769
Chr11	18067759	18070001	2242	0	Chr11	20381489	20397488	15999	13747
Chr7	10832139	10841418	9279	3554	Chr7	11039562	11055315	15753	13739
Chr6	14040001	14030001	-10000	0	Chr6	17485776	17501695	15919	13731
Chr7	21247142	21267237	20095	13162	Chr7	21822224	21846130	23906	13720
Chr2	11533238	11537198	3960	392	Chr2	11253286	11271808	18522	13699
Chr1	17495001	17496147	1146	0	Chr1	18066779	18092662	25883	13673
Chr10	6717076	6726517	9441	6578	Chr10	7395335	7412660	17325	13667
Chr7	10854965	10855001	36	36	Chr7	11068818	11088359	19541	13661
Chr12	6921966	6930835	8869	8869	Chr12	6056448	6071033	14585	13653
Chr4	4493999	4495437	1438	453	Chr4	4156836	4172168	15332	13652
Chr12	11325001	11326041	1040	1040	Chr12	10648033	10661670	13637	13637
Chr7	18481131	18500511	19380	17989	Chr7	19111721	19132307	20586	13634
Chr7	13865001	13866798	1797	1797	Chr7	14286562	14300186	13624	13624
Chr12	22203935	22215001	11066	3328	Chr12	20943847	20961632	17785	13614
Chr10	20562634	20572214	9580	1025	Chr10	22708140	22728979	20839	13607
Chr2	20790001	20797320	7319	5757	Chr2	22014580	22032496	17916	13591
Chr5	27918019	27931311	13292	6378	Chr5	29240168	29266604	26436	13548
Chr4	29615001	29615077	76	76	Chr4	29927941	29941480	13539	13539
Chr10	504974	511425	6451	27	Chr10	714268	738001	23733	13531
Chr4	22668239	22711290	43051	11998	Chr4	22803182	22819602	16420	13527
Chr10	16319902	16320001	99	99	Chr10	18125196	18138718	13522	13522
Chr12	20376140	20731091	354951	187837	Chr12	19382533	19398629	16096	13515
Chr6	15511877	15505268	-6609	0	Chr6	15521436	15544104	22668	13514
Chr3	34550001	34552707	2706	635	Chr3	37615896	37630328	14432	13498
Chr5	14235001	14237510	2509	0	Chr5	14663907	14682549	18642	13497
Chr8	27150001	27152477	2476	871	Chr8	28527648	28542738	15090	13478
Chr6	17240001	17230001	-10000	0	Chr6	13228866	13246802	17936	13478
Chr5	13770001	13770850	849	0	Chr5	14058851	14085452	26601	13466
Chr12	11918670	11922655	3985	3985	Chr12	11030797	11044244	13447	13447
Chr1	28527172	28536175	9003	8129	Chr1	29511553	29526533	14980	13439
Chr6	11505001	11505456	455	455	Chr6	11149658	11163091	13433	13433
Chr2	13968033	13970001	1968	0	Chr2	13951058	13971665	20607	13432
Chr8	1159471	1180001	20530	4394	Chr8	1168167	1184163	15996	13430
Chr3	21748561	21750001	1440	0	Chr3	23883591	23910869	27278	13425
Chr12	12330001	12351485	21484	19703	Chr12	11627013	11641408	14395	13419
Chr10	5232411	5235001	2590	2590	Chr10	5987074	6002123	15049	13414
Chr4	6630001	6632590	2589	664	Chr4	6135532	6152654	17122	13407
Chr5	17165001	17165416	415	1	Chr5	18061395	18076598	15203	13400
Chr7	26854685	26855001	316	0	Chr7	27507633	27522484	14851	13400
Chr5	28384211	28385001	790	790	Chr5	29750666	29764049	13383	13383
Chr12	14250001	14360001	110000	97049	Chr12	13451441	13505246	53805	13373
Chr6	22435001	22461798	26797	10022	Chr6	23592223	23608964	16741	13371
Chr7	18965001	18970001	5000	1353	Chr7	19573811	19590865	17054	13370
Chr7	10655001	10655733	732	0	Chr7	10820439	10838400	17961	13357
Chr11	11510001	11511709	1708	118	Chr11	12112889	12139544	26655	13353
Chr1	25652824	25665001	12177	449	Chr1	26801407	26815184	13777	13352
Chr9	22358695	22365704	7009	121	Chr9	24133795	24151032	17237	13343
Chr1	27218597	27222313	3716	7	Chr1	28221553	28238628	17075	13343
Chr2	13320001	13320633	632	0	Chr2	13350101	13364070	13969	13331
Chr6	20217763	20223466	5703	5703	Chr6	20982748	20996060	13312	13312
Chr8	16474534	16475001	467	0	Chr8	17048077	17062694	14617	13311
Chr2	28022815	28025001	2186	0	Chr2	29688686	29705857	17171	13309
Chr9	5416590	5427378	10788	9537	Chr9	6078078	6091385	13307	13307
Chr10	1135001	1135327	326	0	Chr10	1643553	1656849	13296	13296
Chr10	17510001	17512259	2258	0	Chr10	19510784	19526953	16169	13275
Chr12	7447635	7450001	2366	2366	Chr12	6629685	6642940	13255	13255
Chr2	25341987	25350001	8014	4044	Chr2	26988640	27003962	15322	13254
Chr1	21301889	21341110	39221	28162	Chr1	22046929	22060816	13887	13240
Chr1	19029704	19036651	6947	6650	Chr1	19780495	19794035	13540	13237
Chr10	3847471	3850001	2530	623	Chr10	4485302	4500432	15130	13231
Chr6	20765001	20767034	2033	1	Chr6	21422749	21437998	15249	13225
Chr7	26785001	26793361	8360	6895	Chr7	27430488	27445165	14677	13208
Chr10	15244891	15245050	159	159	Chr10	17097705	17112769	15064	13206
Chr7	24600001	24610001	10000	331	Chr7	25270395	25295306	24911	13203
Chr7	12865001	12870001	5000	0	Chr7	13277579	13297405	19826	13193
Chr11	19201702	19206888	5186	1880	Chr11	21639089	21655590	16501	13192
Chr11	24667899	24670001	2102	438	Chr11	27265972	27286223	20251	13190
Chr6	28199089	28200001	912	0	Chr6	29609307	29628288	18981	13188
Chr1	38429760	38430001	241	241	Chr1	39385378	39398563	13185	13185
Chr10	10260001	10260249	248	248	Chr10	11922233	11935412	13179	13179
Chr11	3584491	3586378	1887	1887	Chr11	3467799	3480974	13175	13175
Chr4	35397135	35400001	2866	1096	Chr4	35632966	35648429	15463	13171
Chr3	15495001	15495851	850	0	Chr3	16149202	16169321	20119	13168
Chr8	17418727	17426928	8201	1274	Chr8	18718476	18738099	19623	13157
Chr4	1915001	1945001	30000	8672	Chr4	1990350	2009727	19377	13149
Chr8	28047576	28050165	2589	2589	Chr8	29440745	29455256	14511	13125
Chr3	6315001	6315197	196	196	Chr3	6420612	6433725	13113	13113
Chr5	2289062	2290905	1843	939	Chr5	2390864	2405773	14909	13111
Chr6	20550001	20551139	1138	1138	Chr6	21195995	21209102	13107	13107
Chr9	15659787	15660001	214	214	Chr9	17026720	17039813	13093	13093
Chr5	6578045	6580001	1956	496	Chr5	6772564	6787113	14549	13091
Chr2	442919	445001	2082	41	Chr2	384881	400673	15792	13076
Chr12	1737212	1740001	2789	2789	Chr12	1819260	1833136	13876	13072
Chr5	14150001	14150770	769	0	Chr5	14530594	14545077	14483	13062
Chr2	29000001	29020001	20000	13988	Chr2	30693874	30706926	13052	13052
Chr1	16134632	16135001	369	0	Chr1	16562343	16583945	21602	13040
Chr12	44845	100001	55156	157	Chr12	141061	191990	50929	13039
Chr4	28175001	28176005	1004	0	Chr4	28334385	28348441	14056	13029
Chr3	31086908	31115001	28093	20427	Chr3	34203136	34218051	14915	13009
Chr3	19293533	19285001	-8532	0	Chr3	20244835	20266498	21663	13000
Chr8	13098672	13100001	1329	0	Chr8	13493137	13510025	16888	12993
Chr2	10380001	10381874	1873	0	Chr2	10086930	10101814	14884	12992
Chr9	18050001	18051914	1913	140	Chr9	19527818	19542977	15159	12979
Chr7	11358501	11360001	1500	1500	Chr7	11693361	11706670	13309	12977
Chr1	15583791	15617958	34167	30257	Chr1	16065005	16078613	13608	12973
Chr8	14335001	14337125	2124	414	Chr8	15086922	15101155	14233	12967
Chr3	31673606	31675001	1395	55	Chr3	34772700	34787338	14638	12967
Chr8	23560001	23561410	1409	103	Chr8	25007871	25022127	14256	12966
Chr11	19034697	19035001	304	0	Chr11	21440225	21453497	13272	12963
Chr1	38823223	38841257	18034	5737	Chr1	39794523	39819822	25299	12961
Chr5	25363871	25365001	1130	0	Chr5	26748428	26762526	14098	12957
Chr11	12800001	12800489	488	0	Chr11	13206181	13220044	13863	12953
Chr11	26091679	25455001	-636678	0	Chr11	28962795	28975748	12953	12953
Chr3	7022614	7025001	2387	0	Chr3	7147923	7163263	15340	12946
Chr1	23771822	23777763	5941	5941	Chr1	24766806	24779746	12940	12940
Chr6	14735001	14745994	10993	1126	Chr6	16399624	16421270	21646	12930
Chr11	24072706	24077619	4913	2917	Chr11	26615581	26628509	12928	12928
Chr1	38848230	38864058	15828	12994	Chr1	39826843	39840835	13992	12925
Chr2	2470001	2472004	2003	0	Chr2	2423782	2441353	17571	12919
Chr1	30945001	30946868	1867	2	Chr1	31998738	32013515	14777	12910
Chr11	5664986	5665001	15	15	Chr11	5601365	5614274	12909	12909
Chr9	3945001	3946153	1152	0	Chr9	4593263	4607329	14066	12909
Chr3	7713878	7715001	1123	0	Chr3	7838179	7852212	14033	12906
Chr1	27931500	27937372	5872	366	Chr1	28936757	28955518	18761	12904
Chr9	22788694	22790001	1307	0	Chr9	24546506	24560721	14215	12904
Chr2	3277505	3280001	2496	0	Chr2	3200684	3216076	15392	12901
Chr4	23723068	23726337	3269	73	Chr4	23837791	23851164	13373	12897
Chr1	39255001	39257098	2097	0	Chr1	40230314	40245311	14997	12893
Chr11	11444275	11445001	726	0	Chr11	11962660	11976284	13624	12892
Chr6	7174163	7176498	2335	0	Chr6	7249486	7273471	23985	12891
Chr11	6485001	6485816	815	0	Chr11	6471325	6485037	13712	12891
Chr10	22584945	22585585	640	56	Chr10	24793671	24813953	20282	12889
Chr7	19185001	19185650	649	0	Chr7	19792019	19805559	13540	12886
Chr1	29683382	29722346	38964	31071	Chr1	30633171	30646389	13218	12885
Chr1	11380001	11382160	2159	0	Chr1	11563599	11583086	19487	12881
Chr8	11775001	11775902	901	0	Chr8	11701761	11715528	13767	12875
Chr9	1318754	1320001	1247	0	Chr9	1307237	1321338	14101	12857
Chr8	12305001	12306760	1759	0	Chr8	12328373	12342994	14621	12855
Chr5	910001	911752	1751	0	Chr5	935450	950055	14605	12841
Chr6	26087112	26093698	6586	6089	Chr6	27443934	27456766	12832	12832
Chr9	9463147	9475079	11932	8665	Chr9	10600341	10613483	13142	12825
Chr3	27455001	27455810	809	0	Chr3	30256582	30270217	13635	12825
Chr10	4953003	4970964	17961	17496	Chr10	5783594	5796416	12822	12822
Chr12	22399385	22422510	23125	23125	Chr12	21191258	21209129	17871	12817
Chr5	19008453	19010001	1548	0	Chr5	20195402	20209770	14368	12817
Chr9	13298885	13300001	1116	0	Chr9	14624181	14638119	13938	12817
Chr2	3358281	3361780	3499	3499	Chr2	3304560	3317376	12816	12816
Chr5	6603853	6605001	1148	2	Chr5	6808471	6822430	13959	12814
Chr3	26663005	26679022	16017	10139	Chr3	29448496	29461304	12808	12808
Chr10	4714871	4715388	517	130	Chr10	5518950	5531755	12805	12805
Chr9	1570001	1570699	698	0	Chr9	1599530	1614890	15360	12805
Chr9	1070001	1071674	1673	1673	Chr9	1023742	1037393	13651	12800
Chr9	12354073	12355001	928	0	Chr9	13641909	13655641	13732	12800
Chr6	16700001	16690001	-10000	0	Chr6	13783705	13796493	12788	12788
Chr2	16885001	16890001	5000	2681	Chr2	17523454	17538895	15441	12784
Chr10	21010001	21010702	701	0	Chr10	23189152	23202631	13479	12774
Chr11	15885001	15897346	12345	1205	Chr11	17969486	17984748	15262	12767
Chr1	2232147	2244462	12315	10953	Chr1	2230919	2243684	12765	12765
Chr11	4172247	4183601	11354	9226	Chr11	4180007	4193858	13851	12762
Chr8	5233035	5235001	1966	0	Chr8	5069310	5085020	15710	12732
Chr3	32994920	32995001	81	81	Chr3	36088697	36101415	12718	12718
Chr6	24469847	24470001	154	0	Chr6	25801507	25814221	12714	12714
Chr4	8684862	8695001	10139	4269	Chr4	8479456	8494288	14832	12698
Chr8	10305001	10307854	2853	1276	Chr8	10248118	10271090	22972	12697
Chr1	2819038	2830388	11350	4378	Chr1	2790940	2803635	12695	12695
Chr3	25315001	25316409	1408	1408	Chr3	28005854	28018549	12695	12695
Chr11	11368610	11370001	1391	550	Chr11	11838776	11861432	22656	12664
Chr9	20406894	20423194	16300	3668	Chr9	22033271	22052148	18877	12659
Chr11	11674776	11675848	1072	225	Chr11	12299767	12323196	23429	12659
Chr3	12485001	12486756	1755	1755	Chr3	12849433	12875045	25612	12650
Chr12	12549393	12550001	608	608	Chr12	11821935	11834579	12644	12644
Chr7	1714508	1718739	4231	4231	Chr7	1775918	1792313	16395	12641
Chr7	12875001	12882057	7056	1916	Chr7	13302381	13317056	14675	12637
Chr8	14931256	14935001	3745	511	Chr8	15575470	15592663	17193	12633
Chr12	6681173	6694246	13073	6640	Chr12	5773736	5786364	12628	12628
Chr8	8815001	8847185	32184	23513	Chr8	8875450	8888840	13390	12625
Chr3	6390001	6391097	1096	0	Chr3	6521209	6534939	13730	12624
Chr5	15273481	15275001	1520	0	Chr5	15818316	15894120	75804	12619
Chr3	35230001	35230716	715	0	Chr3	38283731	38297069	13338	12616
Chr4	5570001	5571422	1421	0	Chr4	5128030	5142070	14040	12614
Chr11	5433685	5435001	1316	0	Chr11	5384757	5398692	13935	12613
Chr1	9662991	9665001	2010	0	Chr1	9766079	9780706	14627	12612
Chr11	20715001	20715325	324	324	Chr11	23167436	23181101	13665	12600
Chr2	31059626	31060001	375	0	Chr2	32807581	32821511	13930	12599
Chr1	12400001	12400888	887	0	Chr1	12683634	12697479	13845	12592
Chr5	22224368	22225001	633	0	Chr5	23545535	23563345	17810	12586
Chr5	27775001	27780001	5000	0	Chr5	29086068	29103582	17514	12584
Chr7	12452549	12511542	58993	33547	Chr7	12902506	12916059	13553	12583
Chr2	9420001	9427263	7262	563	Chr2	9239984	9256721	16737	12582
Chr3	13502957	13550001	47044	9734	Chr3	14081245	14097969	16724	12580
Chr5	4368619	4387618	18999	12598	Chr5	4393114	4407961	14847	12574
Chr12	5608916	5660001	51085	10784	Chr12	5260825	5275055	14230	12568
Chr9	1954596	1955001	405	0	Chr9	2077752	2090728	12976	12565
Chr3	23530001	23530583	582	0	Chr3	26233999	26248447	14448	12564
Chr2	4744480	4745001	521	0	Chr2	4694476	4707572	13096	12564
Chr3	34180001	34181402	1401	0	Chr3	37209863	37223834	13971	12560
Chr7	21565001	21575001	10000	6509	Chr7	22194158	22216231	22073	12559
Chr2	28855001	28857499	2498	0	Chr2	30503681	30518784	15103	12552
Chr8	14573615	14583272	9657	8649	Chr8	15289901	15303936	14035	12550
Chr7	1745001	1755236	10235	8315	Chr7	1799598	1812146	12548	12548
Chr2	15375001	15385001	10000	6793	Chr2	15985755	16001720	15965	12548
Chr10	6608209	6611675	3466	0	Chr10	7252120	7266790	14670	12546
Chr2	11268292	11270001	1709	0	Chr2	10929031	10943292	14261	12542
Chr7	26720001	26720304	303	0	Chr7	27321029	27333873	12844	12541
Chr3	23058942	23060001	1059	0	Chr3	25701636	25715230	13594	12535
Chr7	4270001	4272442	2441	0	Chr7	4222142	4237128	14986	12531
Chr11	15240001	15240438	437	437	Chr11	17234836	17247365	12529	12529
Chr12	13199562	13205842	6280	1829	Chr12	12493863	12524129	30266	12524
Chr3	20470001	20472564	2563	1672	Chr3	22378597	22397757	19160	12519
Chr11	27844479	27987078	142599	117198	Chr11	30643000	30655514	12514	12514
Chr9	3395001	3396005	1004	0	Chr9	3901914	3918150	16236	12514
Chr11	15078046	15096050	18004	4130	Chr11	16922646	16938850	16204	12513
Chr4	5912888	5915001	2113	680	Chr4	5498572	5517221	18649	12478
Chr3	29912685	29925001	12316	10000	Chr3	32921513	32936328	14815	12469
Chr9	343127	410486	67359	36846	Chr9	287875	300332	12457	12457
Chr1	21677737	21681637	3900	3366	Chr1	22546216	22558673	12457	12457
Chr9	10350001	10350538	537	0	Chr9	11572494	11591447	18953	12456
Chr6	13835001	13825001	-10000	0	Chr6	17719364	17731817	12453	12453
Chr5	13802890	13805868	2978	394	Chr5	14120643	14135683	15040	12450
Chr11	8540001	8540756	755	0	Chr11	8345530	8363099	17569	12444
Chr8	13400001	13400119	118	118	Chr8	13657407	13669844	12437	12437
Chr12	12403144	12408331	5187	3330	Chr12	11697442	11715683	18241	12414
Chr8	12614976	12615001	25	25	Chr8	12704793	12717203	12410	12410
Chr11	1525001	1526459	1458	1458	Chr11	1489083	1501492	12409	12409
Chr10	12508028	12510001	1973	0	Chr10	14474597	14488965	14368	12389
Chr7	14827354	14908467	81113	71141	Chr7	14931358	14945033	13675	12388
Chr12	3888725	3913636	24911	17021	Chr12	3956096	3971658	15562	12388
Chr11	8037457	8040001	2544	17	Chr11	7819191	7834301	15110	12387
Chr5	24432853	24440239	7386	5441	Chr5	25738146	25753018	14872	12369
Chr7	9700001	9736277	36276	7872	Chr7	9914049	9927306	13257	12352
Chr5	6520001	6526813	6812	0	Chr5	6686207	6710204	23997	12348
Chr9	825001	830001	5000	883	Chr9	756818	769731	12913	12343
Chr12	6920001	6920621	620	620	Chr12	6042749	6055067	12318	12318
Chr4	17882666	17885546	2880	2880	Chr4	17844202	17857576	13374	12316
Chr10	7489697	7490160	463	159	Chr10	8084946	8101812	16866	12301
Chr7	28695001	28696427	1426	1426	Chr7	29218885	29233374	14489	12299
Chr11	15742632	15745001	2369	0	Chr11	17781951	17799414	17463	12292
Chr6	25429742	25430001	259	259	Chr6	26777537	26794917	17380	12284
Chr1	28668549	28670001	1452	542	Chr1	29680986	29694170	13184	12273
Chr8	12885001	12886581	1580	0	Chr8	13144465	13158320	13855	12273
Chr5	29235001	29235381	380	0	Chr5	30610274	30624431	14157	12271
Chr2	34515001	34515660	659	0	Chr2	36304650	36317947	13297	12252
Chr1	14943281	14945592	2311	1020	Chr1	15508449	15524325	15876	12250
Chr12	14719994	14720487	493	493	Chr12	13983256	13995506	12250	12250
Chr11	17268540	16542166	-726374	0	Chr11	18638819	18651849	13030	12238
Chr4	7544067	7545372	1305	0	Chr4	6996108	7009657	13549	12233
Chr10	493574	496601	3027	2274	Chr10	691311	705881	14570	12232
Chr4	8715001	8715735	734	0	Chr4	8589109	8612332	23223	12228
Chr8	8192782	8215558	22776	19436	Chr8	8309262	8321869	12607	12224
Chr4	10730001	10730944	943	0	Chr4	10567707	10580871	13164	12216
Chr2	18287071	18290001	2930	2930	Chr2	19475401	19487602	12201	12201
Chr8	27205001	27205373	372	0	Chr8	28594903	28609108	14205	12197
Chr7	23735001	23741403	6402	5286	Chr7	24388574	24401886	13312	12192
Chr2	7805001	7805386	385	385	Chr2	7918131	7930314	12183	12183
Chr5	6868227	6875921	7694	7694	Chr5	7094470	7106646	12176	12176
Chr3	27172168	27175001	2833	2833	Chr3	29938460	29953303	14843	12174
Chr2	35439092	35478855	39763	29539	Chr2	37255713	37269643	13930	12165
Chr9	17623933	17625001	1068	0	Chr9	19069699	19083291	13592	12139
Chr6	344769	345001	232	232	Chr6	202256	216198	13942	12126
Chr8	9531161	9538736	7575	7575	Chr8	9540436	9552561	12125	12125
Chr6	11795001	11810001	15000	1661	Chr6	11478547	11498276	19729	12120
Chr1	13860001	13886174	26173	6972	Chr1	14329088	14345519	16431	12115
Chr6	22515001	22522076	7075	4724	Chr6	23683109	23697085	13976	12106
Chr9	3540001	3545001	5000	0	Chr9	4081940	4099035	17095	12103
Chr12	14702774	14705001	2227	1	Chr12	13949897	13968301	18404	12099
Chr7	12924768	12925853	1085	1085	Chr7	13359576	13374629	15053	12097
Chr11	27414142	27416798	2656	2656	Chr11	30175801	30193273	17472	12089
Chr5	5699830	5751211	51381	37111	Chr5	5899790	5912222	12432	12088
Chr4	11618552	11637185	18633	6723	Chr4	11541004	11555259	14255	12087
Chr7	3340001	3340519	518	0	Chr7	3260621	3273581	12960	12082
Chr3	18300001	18300080	79	79	Chr3	19194249	19206329	12080	12080
Chr9	22456574	22435001	-21573	0	Chr9	24247197	24259271	12074	12074
Chr1	16210001	16226644	16643	5904	Chr1	16656483	16684019	27536	12060
Chr1	16211895	16224367	12472	5899	Chr1	16658378	16670433	12055	12055
Chr6	20919141	20930010	10869	10869	Chr6	21578333	21594446	16113	12052
Chr11	11250001	11257456	7455	1788	Chr11	11739156	11757237	18081	12052
Chr7	28600001	28612368	12367	1166	Chr7	29117609	29130767	13158	12052
Chr2	6921521	6933391	11870	10217	Chr2	6913106	6936933	23827	12042
Chr7	12404029	12420970	16941	6470	Chr7	12853239	12871064	17825	12037
Chr3	26859770	26860001	231	231	Chr3	29657275	29669311	12036	12036
Chr7	4703062	4705001	1939	0	Chr7	4704964	4723289	18325	12036
Chr1	13225001	13230001	5000	1992	Chr1	13297980	13313834	15854	12032
Chr3	23295001	23295927	926	0	Chr3	26012969	26025928	12959	12032
Chr12	8902609	8905001	2392	0	Chr12	7847718	7862138	14420	12028
Chr4	5193865	5196809	2944	0	Chr4	4756467	4773078	16611	12023
Chr4	6344383	6346472	2089	514	Chr4	5805516	5818715	13199	12019
Chr8	20009307	20010001	694	115	Chr8	21368195	21380778	12583	12005
Chr4	8540001	8541344	1343	0	Chr4	8345325	8358679	13354	12005
Chr1	23049739	23065001	15262	4550	Chr1	23970100	23984137	14037	12004
Chr11	25008293	25010709	2416	87	Chr11	27627408	27641058	13650	12001
Chr7	11770001	11770480	479	165	Chr7	12269009	12282630	13621	11996
Chr8	2290001	2297848	7847	7387	Chr8	2227453	2239905	12452	11991
Chr8	4330001	4330967	966	0	Chr8	4296607	4309561	12954	11987
Chr1	34765001	34765595	594	0	Chr1	35781292	35793880	12588	11987
Chr7	13653059	13656642	3583	0	Chr7	14038430	14054384	15954	11985
Chr5	20385001	20386973	1972	0	Chr5	21688279	21702238	13959	11980
Chr2	12262646	12265001	2355	0	Chr2	12038935	12053236	14301	11974
Chr3	4867172	4872626	5454	1396	Chr3	4907413	4930154	22741	11967
Chr12	14990001	14980001	-10000	0	Chr12	14272745	14286110	13365	11967
Chr4	11397916	11400001	2085	1041	Chr4	11300033	11313052	13019	11965
Chr10	11220001	11225001	5000	7	Chr10	12986154	13005495	19341	11963
Chr6	16470001	16460001	-10000	0	Chr6	14138705	14158177	19472	11959
Chr4	10595001	10600528	5527	0	Chr4	10377281	10397785	20504	11954
Chr11	22427382	22431542	4160	4160	Chr11	24954370	24966318	11948	11948
Chr7	12780001	12782251	2250	267	Chr7	13169921	13192390	22469	11947
Chr12	20981690	20999588	17898	17033	Chr12	19619305	19633255	13950	11942
Chr4	6410001	6410137	136	136	Chr4	5892819	5908637	15818	11939
Chr5	24928750	24955001	26251	2076	Chr5	26329291	26341228	11937	11937
Chr2	12910001	12910891	890	0	Chr2	12860596	12873422	12826	11931
Chr5	19405536	19410222	4686	4234	Chr5	20723226	20735606	12380	11923
Chr6	11165001	11165521	520	0	Chr6	10808336	10820778	12442	11916
Chr7	13665001	13686233	21232	11837	Chr7	14062699	14078975	16276	11911
Chr6	17533565	17526041	-7524	0	Chr6	12923669	12940358	16689	11909
Chr12	7350001	7355001	5000	1882	Chr12	6508739	6524346	15607	11896
Chr10	15184202	15187241	3039	2258	Chr10	17025011	17037678	12667	11884
Chr5	18572181	18575001	2820	0	Chr5	19710107	19728847	18740	11874
Chr6	7324664	7336304	11640	8857	Chr6	7423610	7446664	23054	11873
Chr4	29218673	29220185	1512	184	Chr4	29438025	29459101	21076	11870
Chr12	12447479	12486386	38907	28477	Chr12	11760612	11775688	15076	11867
Chr8	6350001	6351560	1559	0	Chr8	6316218	6329646	13428	11864
Chr8	8423621	8427676	4055	4055	Chr8	8520878	8536049	15171	11856
Chr6	14410001	14400162	-9839	0	Chr6	16939092	16951662	12570	11855
Chr11	23690001	23690692	691	10	Chr11	26252024	26265748	13724	11841
Chr10	1536929	1540435	3506	2757	Chr10	1970098	1982683	12585	11833
Chr9	6740001	6740610	609	0	Chr9	7581463	7593903	12440	11830
Chr1	17868690	17870001	1311	0	Chr1	18545558	18558698	13140	11823
Chr10	7830001	7920001	90000	63732	Chr10	8721248	8735988	14740	11820
Chr2	13944613	13945001	388	0	Chr2	13915447	13927648	12201	11811
Chr4	5200001	5205001	5000	0	Chr4	4776268	4793083	16815	11809
Chr4	6539502	6540001	499	0	Chr4	6040251	6052563	12312	11808
Chr12	14615001	14621770	6769	1769	Chr12	13776738	13804791	28053	11804
Chr11	25940001	25901263	-38738	0	Chr11	28676580	28692201	15621	11802
Chr7	21916648	21920001	3353	3353	Chr7	22613149	22626342	13193	11800
Chr6	16315001	16305001	-10000	0	Chr6	14389739	14402283	12544	11798
Chr7	11149963	11150001	38	38	Chr7	11409604	11421401	11797	11797
Chr12	2140001	2141873	1872	0	Chr12	2182984	2196658	13674	11795
Chr7	12379680	12380001	321	0	Chr7	12821393	12833514	12121	11795
Chr2	22850001	22851466	1465	0	Chr2	24056552	24069812	13260	11792
Chr1	33497813	33593600	95787	42771	Chr1	34565736	34579202	13466	11791
Chr7	11759528	11760001	473	0	Chr7	12246139	12260133	13994	11791
Chr8	20163584	20185001	21417	11575	Chr8	21525730	21538221	12491	11783
Chr7	7649103	7650001	898	0	Chr7	7683291	7695972	12681	11778
Chr4	5070001	5071637	1636	0	Chr4	4612400	4625833	13433	11777
Chr2	11125001	11125357	356	0	Chr2	10768011	10780142	12131	11776
Chr4	5190001	5191502	1501	0	Chr4	4740824	4754104	13280	11774
Chr10	14122934	14140001	17067	6154	Chr10	16095219	16106991	11772	11772
Chr8	13390001	13390443	442	442	Chr8	13631501	13647857	16356	11772
Chr11	12864393	12865001	608	0	Chr11	13292607	13304988	12381	11769
Chr12	1884285	1885001	716	0	Chr12	1973325	1987012	13687	11764
Chr4	5900001	5902163	2162	81	Chr4	5471966	5486159	14193	11760
Chr3	16460001	16460818	817	0	Chr3	17238444	17251026	12582	11758
Chr12	6873635	6875001	1366	0	Chr12	5997394	6010521	13127	11757
Chr11	19025001	19025001	0	0	Chr11	21418740	21430497	11757	11757
Chr5	18634343	18635001	658	0	Chr5	19780867	19793291	12424	11756
Chr9	1715001	1716393	1392	0	Chr9	1819518	1832653	13135	11754
Chr9	2245001	2247296	2295	0	Chr9	2441098	2455174	14076	11753
Chr12	14633933	14635001	1068	0	Chr12	13819937	13832762	12825	11752
Chr9	1099095	1100001	906	0	Chr9	1081914	1094577	12663	11749
Chr10	13699446	13700169	723	262	Chr10	15621201	15633410	12209	11745
Chr8	10740001	10742275	2274	0	Chr8	10745511	10759539	14028	11744
Chr10	129011	135001	5990	8	Chr10	300227	313142	12915	11740
Chr2	12898320	12900001	1681	0	Chr2	12836033	12850546	14513	11740
Chr11	10662580	10665001	2421	0	Chr11	11028075	11042239	14164	11738
Chr10	5899589	5900001	412	0	Chr10	6674668	6686826	12158	11735
Chr3	19478371	19480001	1630	0	Chr3	20919127	20932494	13367	11733
Chr3	23205001	23206049	1048	0	Chr3	25855143	25867928	12785	11730
Chr3	13260001	13261951	1950	274	Chr3	13644420	13657826	13406	11727
Chr12	10975001	10976862	1861	0	Chr12	10220732	10250390	29658	11726
Chr5	17665001	17668478	3477	2688	Chr5	18713605	18730534	16929	11724
Chr6	15568287	15560001	-8286	0	Chr6	15405574	15418118	12544	11720
Chr3	21714078	21715001	923	0	Chr3	23824905	23837547	12642	11717
Chr4	24085001	24085100	99	99	Chr4	24137492	24150216	12724	11713
Chr6	4597607	4612159	14552	6726	Chr6	4387750	4405109	17359	11710
Chr5	18259820	18260001	181	181	Chr5	19364176	19375882	11706	11706
Chr1	38039933	38041178	1245	69	Chr1	38976795	38995064	18269	11704
Chr6	9702508	9775001	72493	58395	Chr6	9679933	9692640	12707	11699
Chr10	9555001	9555036	35	35	Chr10	11347242	11358940	11698	11698
Chr5	17724262	17741247	16985	9818	Chr5	18781343	18793804	12461	11697
Chr4	10940001	10940544	543	0	Chr4	10774881	10787126	12245	11694
Chr5	18268738	18270001	1263	0	Chr5	19384596	19397527	12931	11681
Chr7	3509379	3510001	622	0	Chr7	3485184	3497482	12298	11676
Chr5	17424816	17425013	197	197	Chr5	18361082	18385209	24127	11665
Chr6	23840001	23841137	1136	0	Chr6	25179324	25193310	13986	11661
Chr3	16510001	16512428	2427	2427	Chr3	17299354	17313407	14053	11655
Chr4	28275001	28276773	1772	0	Chr4	28446213	28459688	13475	11654
Chr2	9119721	9137308	17587	9271	Chr2	9193520	9205173	11653	11653
Chr1	14922041	14926247	4206	4206	Chr1	15477629	15489276	11647	11647
Chr1	17145001	17145655	654	654	Chr1	17640364	17652995	12631	11618
Chr8	26867059	26870001	2942	2942	Chr8	28171922	28183538	11616	11616
Chr8	4750001	4751000	999	473	Chr8	4685205	4700002	14797	11611
Chr5	26182768	26186148	3380	3380	Chr5	27502960	27515503	12543	11609
Chr8	18740001	18746151	6150	48	Chr8	20069671	20096663	26992	11598
Chr3	23244938	23245001	63	63	Chr3	25938006	25953148	15142	11594
Chr1	17430001	17431966	1965	884	Chr1	17975882	17995089	19207	11591
Chr5	25999317	26010001	10684	687	Chr5	27336305	27347883	11578	11578
Chr7	16780001	16790001	10000	6341	Chr7	17528471	17541653	13182	11563
Chr6	28895001	28895269	268	268	Chr6	30328872	30341603	12731	11557
Chr3	19960001	19961746	1745	1394	Chr3	21765717	21790608	24891	11553
Chr11	10408970	10410001	1031	0	Chr11	10797256	10809854	12598	11552
Chr12	12743346	12755840	12494	2983	Chr12	12032837	12052196	19359	11547
Chr4	11105001	11107365	2364	0	Chr4	10992272	11013914	21642	11536
Chr1	11640001	11640092	91	91	Chr1	11846452	11857980	11528	11528
Chr12	4413252	4422000	8748	7221	Chr12	4277975	4290645	12670	11522
Chr6	11107664	11110203	2539	203	Chr6	10708474	10738016	29542	11514
Chr7	201825	205001	3176	1034	Chr7	294509	317067	22558	11509
Chr3	35297972	35300001	2029	2029	Chr3	38364433	38377232	12799	11508
Chr1	15880001	15860217	-19784	0	Chr1	16379962	16392782	12820	11499
Chr9	4627120	4640618	13498	8201	Chr9	5301307	5314010	12703	11491
Chr6	16765001	16751198	-13803	0	Chr6	13712088	13724435	12347	11489
Chr1	14470001	14470342	341	0	Chr1	14940817	14957850	17033	11480
Chr2	11224856	11225001	145	145	Chr2	10868076	10879554	11478	11478
Chr8	7422299	7441294	18995	5159	Chr8	7388202	7414007	25805	11475
Chr6	23278106	23285753	7647	752	Chr6	24665573	24686090	20517	11464
Chr11	22719976	22735956	15980	10784	Chr11	25325111	25337289	12178	11460
Chr12	5794153	5801299	7146	6228	Chr12	5414053	5425812	11759	11457
Chr3	18813424	18815001	1577	0	Chr3	19836472	19849506	13034	11453
Chr4	10884859	10885001	142	142	Chr4	10736820	10748267	11447	11447
Chr9	15170001	15170114	113	113	Chr9	16476581	16488014	11433	11433
Chr9	10219738	10222079	2341	268	Chr9	11447572	11467524	19952	11432
Chr4	9434011	9436584	2573	0	Chr4	9285475	9302580	17105	11426
Chr8	26037256	26040835	3579	410	Chr8	27398096	27421031	22935	11425
Chr2	12268262	12270001	1739	0	Chr2	12056439	12078184	21745	11425
Chr11	4790794	4799040	8246	7502	Chr11	4801168	4817065	15897	11417
Chr10	11326748	11380981	54233	34256	Chr10	13105965	13120210	14245	11396
Chr5	4911597	4935630	24033	20994	Chr5	5176945	5188681	11736	11394
Chr3	23279013	23280001	988	433	Chr3	25977008	25997976	20968	11394
Chr11	8955001	8955071	70	70	Chr11	8812249	8823639	11390	11390
Chr3	22818979	22822432	3453	3453	Chr3	25251259	25262646	11387	11387
Chr3	9064035	9065001	966	966	Chr3	9411759	9423135	11376	11376
Chr10	1647846	1655505	7659	7659	Chr10	2161293	2179944	18651	11365
Chr1	3762209	3765164	2955	1267	Chr1	3742857	3764629	21772	11359
Chr2	13249566	13251072	1506	0	Chr2	13245106	13261827	16721	11354
Chr9	260001	265855	5854	5854	Chr9	205147	218311	13164	11343
Chr8	7055001	7025011	-29990	0	Chr8	6860705	6875061	14356	11342
Chr8	11966861	11972316	5455	3140	Chr8	11979010	11992654	13644	11340
Chr2	10363322	10365001	1679	4	Chr2	10058937	10071950	13013	11335
Chr4	29619605	29620001	396	0	Chr4	29946010	29957745	11735	11334
Chr9	2669575	2670001	426	0	Chr9	2975775	2987536	11761	11328
Chr9	948825	952465	3640	24	Chr9	890968	908369	17401	11327
Chr1	40520001	40525706	5705	2440	Chr1	41518744	41535719	16975	11325
Chr7	10480001	10497702	17701	14980	Chr7	10576655	10590001	13346	11323
Chr2	12542177	12547067	4890	14	Chr2	12347957	12362005	14048	11321
Chr1	14905001	14915001	10000	10000	Chr1	15455969	15467287	11318	11318
Chr9	12873678	12875001	1323	0	Chr9	14184407	14197077	12670	11315
Chr10	6849683	6850001	318	0	Chr10	7495348	7506987	11639	11314
Chr1	17177651	17180001	2350	0	Chr1	17710922	17724607	13685	11309
Chr12	5807265	5816963	9698	8201	Chr12	5431785	5446610	14825	11308
Chr10	3688449	3690001	1552	0	Chr10	4305424	4318251	12827	11298
Chr3	23065001	23066924	1923	0	Chr3	25720160	25733893	13733	11292
Chr5	26203048	26211609	8561	3751	Chr5	27551932	27563534	11602	11275
Chr3	8960001	8960694	693	0	Chr3	9230010	9241962	11952	11258
Chr2	23955001	23956167	1166	0	Chr2	25099225	25111646	12421	11254
Chr3	15632669	15637682	5013	5013	Chr3	16306309	16317562	11253	11253
Chr10	13197215	13209735	12520	2352	Chr10	15135931	15148080	12149	11250
Chr4	16500001	16502355	2354	2354	Chr4	16362698	16383637	20939	11248
Chr6	14415001	14405001	-10000	0	Chr6	16920259	16934094	13835	11233
Chr8	21668995	21685868	16873	2953	Chr8	23039777	23064012	24235	11216
Chr11	16341824	16352068	10244	8177	Chr11	18425397	18439873	14476	11207
Chr3	20455001	20465001	10000	3244	Chr3	22358828	22373597	14769	11203
Chr7	26759873	26767408	7535	6153	Chr7	27369780	27388110	18330	11198
Chr1	10173199	10175001	1802	1802	Chr1	10334193	10358194	24001	11194
Chr7	29387750	29390001	2251	0	Chr7	29946433	29959882	13449	11187
Chr1	23040001	23041464	1463	0	Chr1	23949156	23961807	12651	11184
Chr10	7478681	7482436	3755	2978	Chr10	8065960	8077683	11723	11178
Chr11	17582647	17596358	13711	5624	Chr11	19837043	19854460	17417	11174
Chr6	15334822	15325001	-9821	0	Chr6	15820192	15831961	11769	11169
Chr2	21080001	21081718	1717	0	Chr2	22358262	22371147	12885	11164
Chr4	14649566	14650001	435	0	Chr4	14646926	14658524	11598	11158
Chr7	7515001	7520001	5000	108	Chr7	7476816	7495919	19103	11133
Chr3	20905001	20905558	557	0	Chr3	22977400	22989518	12118	11129
Chr4	774526	765001	-9525	0	Chr4	934133	945875	11742	11125
Chr8	6285001	6286451	1450	691	Chr8	6213154	6243492	30338	11123
Chr12	16290001	16315001	25000	19262	Chr12	16036112	16048145	12033	11122
Chr3	21860001	21861334	1333	0	Chr3	24027989	24040448	12459	11120
Chr3	35349464	35352900	3436	3135	Chr3	38432882	38450915	18033	11113
Chr6	24935001	24915369	-19632	0	Chr6	26279350	26290452	11102	11102
Chr1	805001	805324	323	0	Chr1	789446	801734	12288	11100
Chr1	17150001	17151004	1003	0	Chr1	17657306	17669397	12091	11081
Chr3	30137808	30150001	12193	4153	Chr3	33197603	33228003	30400	11080
Chr11	6944335	6945921	1586	404	Chr11	6807780	6820801	13021	11066
Chr3	3370001	3370475	474	0	Chr3	3443818	3456766	12948	11062
Chr10	2760001	2761850	1849	0	Chr10	3269255	3282996	13741	11060
Chr1	21692801	21698008	5207	5207	Chr1	22572001	22583055	11054	11054
Chr9	11712665	11716592	3927	1379	Chr9	12941236	12954597	13361	11054
Chr12	14390001	14392047	2046	7	Chr12	13531617	13544706	13089	11044
Chr9	11506132	11569223	63091	47995	Chr9	12772813	12783841	11028	11028
Chr2	12044002	12045001	999	1	Chr2	11806871	11819827	12956	11025
Chr1	42302185	42305001	2816	1413	Chr1	43390622	43411018	20396	11024
Chr11	17564742	17565718	976	625	Chr11	19808033	19820111	12078	11023
Chr3	19875001	19876882	1881	895	Chr3	21596055	21608061	12006	11022
Chr11	20810001	20812876	2875	713	Chr11	23267911	23279974	12063	11005
Chr9	649576	650001	425	0	Chr9	554823	567219	12396	10998
Chr11	16005001	16007075	2074	2074	Chr11	18047427	18058419	10992	10992
Chr6	20907115	20916181	9066	9066	Chr6	21564409	21575396	10987	10987
Chr7	2349175	2441572	92397	84863	Chr7	2403989	2414970	10981	10981
Chr7	13370001	13377359	7358	6898	Chr7	13764337	13780499	16162	10966
Chr7	9495001	9485001	-10000	0	Chr7	9679728	9694266	14538	10955
Chr4	3909975	3925001	15026	26	Chr4	3543816	3569438	25622	10953
Chr6	31115001	31115700	699	0	Chr6	32336588	32348251	11663	10953
Chr7	7469338	7470006	668	5	Chr7	7409485	7422103	12618	10946
Chr1	31930001	31935509	5508	4385	Chr1	33026453	33038517	12064	10943
Chr5	9529966	9530001	35	35	Chr5	9767110	9778049	10939	10939
Chr2	31755001	31756253	1252	0	Chr2	33511660	33524873	13213	10924
Chr6	14657720	14650001	-7719	0	Chr6	16535565	16562154	26589	10912
Chr8	17315001	17320001	5000	1934	Chr8	18476628	18489957	13329	10910
Chr11	17607822	17611304	3482	3482	Chr11	19865957	19876860	10903	10903
Chr6	22504235	22525001	20766	15490	Chr6	23615263	23640833	25570	10896
Chr8	15963277	15965001	1724	0	Chr8	16616834	16630516	13682	10890
Chr3	29210001	29210001	0	0	Chr3	32135276	32150581	15305	10886
Chr7	21164174	21166905	2731	2371	Chr7	21662118	21676085	13967	10875
Chr5	18970001	18972120	2119	2119	Chr5	20145660	20164517	18857	10872
Chr2	26255001	26256790	1789	0	Chr2	27925145	27939565	14420	10869
Chr10	15532636	15535228	2592	1709	Chr10	17347553	17362892	15339	10861
Chr1	38172641	38175415	2774	1233	Chr1	39130668	39141941	11273	10857
Chr8	19822185	19826857	4672	4672	Chr8	21206095	21216949	10854	10854
Chr2	20835001	20837958	2957	1331	Chr2	22070720	22089746	19026	10852
Chr8	1769997	1775001	5004	0	Chr8	1690985	1707978	16993	10851
Chr6	22302836	22305001	2165	0	Chr6	23383129	23401319	18190	10843
Chr7	23820001	23820218	217	217	Chr7	24481067	24492586	11519	10842
Chr10	10959384	10968078	8694	8694	Chr10	12595424	12606811	11387	10840
Chr3	20148832	20151177	2345	605	Chr3	21997548	22015555	18007	10832
Chr4	9361772	9365001	3229	2873	Chr4	9197779	9219634	21855	10831
Chr7	16799840	16802079	2239	1210	Chr7	17551618	17568711	17093	10828
Chr1	13541896	13550530	8634	8634	Chr1	13643801	13657275	13474	10825
Chr11	9678090	9680001	1911	761	Chr11	9966553	9978524	11971	10821
Chr10	1420001	1421390	1389	0	Chr10	1834684	1852088	17404	10818
Chr3	14496555	14505001	8446	8446	Chr3	15104442	15115230	10788	10788
Chr6	12738188	12740001	1813	0	Chr6	12338761	12359747	20986	10788
Chr11	13133943	13140001	6058	5722	Chr11	14317277	14329288	12011	10784
Chr3	21795001	21796493	1492	125	Chr3	23957630	23975215	17585	10783
Chr2	35885001	35885574	573	0	Chr2	37666122	37681868	15746	10774
Chr11	16407316	16411367	4051	4051	Chr11	18474755	18485521	10766	10766
Chr1	22195001	22197136	2135	2135	Chr1	23081526	23092631	11105	10763
Chr12	1445001	1455001	10000	5825	Chr12	1531033	1547204	16171	10762
Chr9	6073508	6075001	1493	0	Chr9	6719927	6743781	23854	10754
Chr8	21559486	21560001	515	515	Chr8	22923073	22936016	12943	10742
Chr5	16240001	16240535	534	0	Chr5	17102396	17113667	11271	10730
Chr4	6719467	6780001	60534	40678	Chr4	6268018	6285423	17405	10718
Chr1	10053456	10055001	1545	1000	Chr1	10178741	10190493	11752	10713
Chr12	10894627	10896674	2047	987	Chr12	10130099	10147571	17472	10704
Chr7	18837192	18841436	4244	3185	Chr7	19457092	19469076	11984	10701
Chr11	13580001	13581272	1271	937	Chr11	15059156	15071805	12649	10699
Chr7	22003465	22005001	1536	0	Chr7	22668083	22681372	13289	10695
Chr10	22785001	22786715	1714	0	Chr10	24998979	25013340	14361	10674
Chr12	10357854	10386636	28782	12978	Chr12	9501526	9519438	17912	10661
Chr9	21765001	21772998	7997	6903	Chr9	23461711	23473461	11750	10659
Chr1	24709082	24712153	3071	3071	Chr1	25781042	25791695	10653	10653
Chr10	8965001	8951203	-13798	0	Chr10	10015563	10026216	10653	10653
Chr11	11495001	11496516	1515	1515	Chr11	12046367	12059656	13289	10622
Chr6	21859255	21875001	15746	5632	Chr6	22963080	22993943	30863	10621
Chr5	1985001	1990001	5000	702	Chr5	2024962	2054973	30011	10614
Chr10	14222920	14227545	4625	4625	Chr10	16165906	16176494	10588	10588
Chr6	6122063	6140001	17938	668	Chr6	5956432	5977529	21097	10581
Chr9	16725001	16726542	1541	0	Chr9	18135332	18148780	13448	10566
Chr8	15980001	15981224	1223	1223	Chr8	16645631	16656184	10553	10553
Chr6	26494303	26495751	1448	698	Chr6	27847436	27862635	15199	10546
Chr11	27369084	27381282	12198	0	Chr11	30118532	30133096	14564	10510
Chr11	25805001	25805126	125	125	Chr11	28469461	28479969	10508	10508
Chr8	15010001	15012984	2983	2983	Chr8	15654567	15665366	10799	10495
Chr11	10684406	10685001	595	0	Chr11	11067429	11080092	12663	10492
Chr4	3885001	3890001	5000	0	Chr4	3485877	3511826	25949	10477
Chr7	23327385	23340001	12616	12198	Chr7	23997579	24016671	19092	10468
Chr6	19974161	19981622	7461	7461	Chr6	20750051	20766292	16241	10455
Chr9	3992079	3997044	4965	813	Chr9	4660297	4678330	18033	10454
Chr4	8504097	8508612	4515	1303	Chr4	8262418	8274988	12570	10453
Chr6	22678052	22680001	1949	341	Chr6	23845623	23864554	18931	10451
Chr9	1562759	1567512	4753	0	Chr9	1584178	1597043	12865	10438
Chr7	21068833	21107963	39130	21807	Chr7	21597784	21608212	10428	10428
Chr7	10915001	10916734	1733	0	Chr7	11160269	11173036	12767	10425
Chr6	8907140	8910001	2861	0	Chr6	8849975	8862885	12910	10423
Chr4	29335001	29336298	1297	1	Chr4	29630803	29645027	14224	10420
Chr10	12434253	12450001	15748	6682	Chr10	14399442	14411160	11718	10408
Chr11	11830001	11850001	20000	3758	Chr11	12508095	12524004	15909	10406
Chr8	6330001	6330168	167	167	Chr8	6284440	6296373	11933	10403
Chr9	10780001	10781491	1490	0	Chr9	11853693	11865936	12243	10396
Chr3	20645001	20646147	1146	0	Chr3	22691475	22703652	12177	10393
Chr6	18220001	18490497	270496	168407	Chr6	19182737	19196587	13850	10375
Chr1	7882972	7885001	2029	782	Chr1	7958595	7975970	17375	10365
Chr7	13899117	13900001	884	0	Chr7	14403142	14415985	12843	10363
Chr1	25245001	25246132	1131	16	Chr1	26375050	26388358	13308	10358
Chr12	16280001	16280902	901	0	Chr12	16010535	16024175	13640	10355
Chr1	10995001	10995222	221	221	Chr1	11159159	11181253	22094	10353
Chr3	20210001	20210423	422	0	Chr3	22078661	22089433	10772	10345
Chr4	32875001	32880001	5000	0	Chr4	33173303	33188322	15019	10328
Chr8	7894377	7912656	18279	8908	Chr8	8053964	8065505	11541	10323
Chr6	28510001	28516072	6071	2667	Chr6	29946774	29960506	13732	10320
Chr5	22300001	22302157	2156	1	Chr5	23646253	23664485	18232	10316
Chr3	2887953	2895001	7048	13	Chr3	2974525	2987624	13099	10309
Chr2	34536493	34564262	27769	26332	Chr2	36330510	36341562	11052	10288
Chr8	13869899	13870001	102	102	Chr8	14313925	14324943	11018	10287
Chr10	10450001	10451626	1625	0	Chr10	12138856	12152490	13634	10284
Chr5	681566	685001	3435	481	Chr5	693338	710102	16764	10277
Chr10	5269808	5272326	2518	209	Chr10	6038186	6050776	12590	10275
Chr2	15015001	15015957	956	0	Chr2	15328042	15339879	11837	10273
Chr11	12650001	12651582	1581	333	Chr11	13620120	13636821	16701	10272
Chr1	14822544	14825001	2457	2457	Chr1	15304567	15314827	10260	10260
Chr1	17010001	17011266	1265	162	Chr1	17440820	17458119	17299	10258
Chr11	17919109	17920001	892	3	Chr11	20234663	20247331	12668	10257
Chr11	17337975	17342227	4252	3603	Chr11	19482621	19493526	10905	10256
Chr9	4279486	4283647	4161	4161	Chr9	4937018	4958032	21014	10252
Chr4	8801787	8805173	3386	2859	Chr4	8713581	8725888	12307	10250
Chr1	16525001	16526601	1600	0	Chr1	17042170	17055426	13256	10245
Chr5	14720001	14720834	833	0	Chr5	15201908	15214510	12602	10232
Chr11	22213948	22215178	1230	1230	Chr11	24784699	24796510	11811	10230
Chr7	22898737	22920757	22020	10472	Chr7	23578601	23588821	10220	10220
Chr1	36070001	36075435	5434	748	Chr1	37088458	37102309	13851	10215
Chr1	41530001	41532277	2276	0	Chr1	42654457	42668475	14018	10208
Chr8	13775001	13776333	1332	0	Chr8	14143483	14156010	12527	10196
Chr12	15873319	15960475	87156	49876	Chr12	15522153	15534073	11920	10195
Chr11	13113501	13120001	6500	3197	Chr11	14284227	14299294	15067	10190
Chr6	17350001	17340001	-10000	0	Chr6	13095423	13107651	12228	10187
Chr12	11925001	11946303	21302	18764	Chr12	11046506	11063354	16848	10183
Chr11	11420001	11425001	5000	1801	Chr11	11931523	11948572	17049	10169
Chr11	15727732	15735001	7269	3672	Chr11	17755894	17774318	18424	10164
Chr11	14120001	14122566	2565	267	Chr11	15585405	15598683	13278	10150
Chr3	20075001	20077421	2420	0	Chr3	21917874	21931978	14104	10147
Chr1	21910001	21913650	3649	3649	Chr1	22810953	22821095	10142	10142
Chr7	11743608	11746211	2603	1443	Chr7	12205754	12217850	12096	10140
Chr7	25695001	25697048	2047	0	Chr7	26236911	26249240	12329	10133
Chr12	5437887	5455001	17114	10838	Chr12	5110343	5120471	10128	10128
Chr1	14318208	14322400	4192	4192	Chr1	14776174	14787957	11783	10125
Chr2	15110001	15115764	5763	829	Chr2	15436146	15446397	10251	10122
Chr4	8518583	8520829	2246	1710	Chr4	8305165	8326806	21641	10095
Chr11	18045001	18046230	1229	0	Chr11	20347504	20364236	16732	10093
Chr11	27575001	27577798	2797	2461	Chr11	30340918	30352431	11513	10087
Chr2	16114971	16115001	30	30	Chr2	16726445	16737782	11337	10068
Chr9	11615001	11623299	8298	6719	Chr9	12850281	12865243	14962	10057
Chr7	12928449	13026329	97880	93187	Chr7	13377222	13389759	12537	10052
Chr12	18629638	18648587	18949	9760	Chr12	17995051	18005098	10047	10047
Chr6	27485001	27485598	597	597	Chr6	28902050	28912097	10047	10047
Chr11	13182959	13185001	2042	224	Chr11	14380862	14394758	13896	10045
Chr6	15093360	15065001	-28359	0	Chr6	16009327	16019689	10362	10031
Chr7	17297783	17311401	13618	8624	Chr7	18116043	18126375	10332	10019
Chr11	18276812	18280763	3951	2897	Chr11	20555938	20566587	10649	10015
Chr10	15494956	15495122	166	166	Chr10	17293865	17306308	12443	10000
Chr6	9468406	9470523	2117	23	Chr6	9421847	9433947	12100	9997
Chr3	2187651	2198040	10389	5122	Chr3	2272864	2301533	28669	9993
Chr8	19767659	19775001	7342	6974	Chr8	21157832	21167801	9969	9969
Chr2	8219225	8228060	8835	8487	Chr2	8333986	8343949	9963	9963
Chr7	3886452	3910001	23549	22471	Chr7	3861350	3871312	9962	9962
Chr9	10023181	10027087	3906	3906	Chr9	11296637	11306592	9955	9955
Chr12	11278355	11317038	38683	23847	Chr12	10612099	10636189	24090	9954
Chr6	15724633	15715001	-9632	0	Chr6	14534916	14554720	19804	9954
Chr7	17054998	17060001	5003	3298	Chr7	17798077	17815741	17664	9953
Chr2	18482488	18490001	7513	2513	Chr2	19710421	19723929	13508	9948
Chr11	11071882	11075001	3119	0	Chr11	11540070	11555186	15116	9942
Chr7	21719796	21712707	-7089	0	Chr7	22366169	22376105	9936	9936
Chr6	30983935	30985001	1066	0	Chr6	32185697	32198242	12545	9917
Chr6	23420001	23436171	16170	10863	Chr6	24812005	24821921	9916	9916
Chr2	27379991	27385001	5010	1564	Chr2	29043085	29059984	16899	9915
Chr12	19102229	19115020	12791	10753	Chr12	18315528	18326868	11340	9910
Chr9	9918156	9920736	2580	2242	Chr9	11200239	11210965	10726	9906
Chr1	13145001	13146244	1243	118	Chr1	13246165	13264553	18388	9880
Chr7	12600001	12657720	57719	44420	Chr7	13003868	13018754	14886	9867
Chr7	16985001	16987048	2047	0	Chr7	17747283	17759199	11916	9867
Chr3	32108992	32112028	3036	2027	Chr3	35202164	35213037	10873	9855
Chr8	6007685	6013731	6046	5055	Chr8	5887122	5902144	15022	9846
Chr2	6008482	6010001	1519	0	Chr2	5964633	5975997	11364	9846
Chr6	29179061	29181947	2886	2547	Chr6	30601342	30611633	10291	9843
Chr6	4560001	4560173	172	172	Chr6	4341266	4352006	10740	9843
Chr11	23247365	23251975	4610	4610	Chr11	25832213	25843599	11386	9830
Chr4	32979624	32994150	14526	6991	Chr4	33273193	33284406	11213	9819
Chr3	5154660	5155001	341	341	Chr3	5240061	5250405	10344	9809
Chr4	24455001	24460001	5000	0	Chr4	24517228	24532043	14815	9805
Chr4	13399051	13400001	950	950	Chr4	13342202	13356095	13893	9788
Chr12	23532122	23545335	13213	11031	Chr12	22378725	22389269	10544	9786
Chr11	14360001	14351504	-8497	0	Chr11	16284837	16295525	10688	9783
Chr10	1423849	1425874	2025	0	Chr10	1854521	1868927	14406	9777
Chr9	17577978	17580001	2023	0	Chr9	19006376	19026135	19759	9777
Chr11	27678301	27685001	6700	6700	Chr11	30455969	30482328	26359	9776
Chr9	11589373	11569223	-20150	0	Chr9	12774079	12783841	9762	9762
Chr4	21405001	21405001	0	0	Chr4	21417646	21432258	14612	9751
Chr10	10209556	10215001	5445	1478	Chr10	11881406	11895464	14058	9746
Chr5	525001	528360	3359	3359	Chr5	529074	544183	15109	9742
Chr2	8212420	8217619	5199	5199	Chr2	8322661	8332393	9732	9732
Chr8	12773943	12775001	1058	0	Chr8	12970384	12981895	11511	9726
Chr10	12715001	12717150	2149	0	Chr10	14581707	14594429	12722	9725
Chr9	4292002	4323769	31767	30014	Chr9	4970513	4983835	13322	9720
Chr8	22950001	22950386	385	49	Chr8	24351213	24369343	18130	9716
Chr1	29755001	29755027	26	26	Chr1	30699620	30709333	9713	9713
Chr6	8849506	8872717	23211	17651	Chr6	8804872	8815431	10559	9706
Chr11	6022423	6030348	7925	7925	Chr11	6028847	6038885	10038	9700
Chr12	15270001	15280001	10000	10000	Chr12	14719680	14730641	10961	9698
Chr11	4504872	4523271	18399	18399	Chr11	4559141	4570503	11362	9688
Chr1	17170001	17170021	20	20	Chr1	17688254	17703314	15060	9687
Chr10	12405001	12408336	3335	207	Chr10	14356175	14369878	13703	9670
Chr9	15259948	15260001	53	53	Chr9	16576189	16596541	20352	9653
Chr8	75001	75733	732	0	Chr8	99155	111914	12759	9653
Chr3	3610001	3612335	2334	1111	Chr3	3666560	3679277	12717	9646
Chr8	11903986	11905125	1139	396	Chr8	11917623	11929530	11907	9634
Chr1	14257060	14264139	7079	7079	Chr1	14698583	14716136	17553	9621
Chr5	16122366	16147538	25172	23192	Chr5	16832887	16844495	11608	9605
Chr7	13572857	13587327	14470	7472	Chr7	13961264	13970866	9602	9602
Chr12	5135357	5166312	30955	30955	Chr12	5014192	5024672	10480	9600
Chr3	20920001	20930001	10000	1069	Chr3	23004045	23025060	21015	9598
Chr8	13768357	13770001	1644	0	Chr8	14124393	14138434	14041	9596
Chr4	21018977	21023119	4142	1465	Chr4	21093435	21105727	12292	9592
Chr9	18199975	18202106	2131	823	Chr9	19669046	19679947	10901	9589
Chr8	25155001	25155165	164	164	Chr8	26612882	26622464	9582	9582
Chr7	1755897	1763709	7812	7812	Chr7	1812804	1822375	9571	9571
Chr11	16361856	16393313	31457	31457	Chr11	18448399	18457966	9567	9567
Chr6	15770001	15775001	5000	0	Chr6	14640193	14663545	23352	9561
Chr10	19587848	19590004	2156	671	Chr10	21743076	21758341	15265	9535
Chr3	19267931	19250001	-17930	0	Chr3	20296624	20315868	19244	9530
Chr4	19901929	19905001	3072	2230	Chr4	19959987	19993558	33571	9529
Chr7	8023144	8025001	1857	0	Chr7	8098246	8114291	16045	9521
Chr1	33213189	33217146	3957	3957	Chr1	34274787	34284302	9515	9515
Chr12	10824888	10815001	-9887	0	Chr12	10037343	10047897	10554	9513
Chr6	14452285	14445001	-7284	0	Chr6	16869895	16882680	12785	9492
Chr1	9529003	9545001	15998	0	Chr1	9624567	9653391	28824	9488
Chr12	19074425	19090404	15979	9540	Chr12	18298266	18307752	9486	9486
Chr1	17184883	17185657	774	118	Chr1	17729616	17741661	12045	9484
Chr12	21005001	21007540	2539	1431	Chr12	19638569	19656816	18247	9469
Chr1	17900001	17902291	2290	38	Chr1	18589395	18603725	14330	9468
Chr9	9583044	9605069	22025	22025	Chr9	10794632	10804096	9464	9464
Chr7	10474389	10475730	1341	0	Chr7	10555105	10572391	17286	9458
Chr5	28475001	28476863	1862	0	Chr5	29825064	29843009	17945	9456
Chr11	22333152	22384558	51406	49720	Chr11	24899517	24909691	10174	9452
Chr1	11494814	11495823	1009	1009	Chr1	11706167	11715609	9442	9442
Chr1	5749573	5750450	877	877	Chr1	5711076	5720506	9430	9430
Chr11	27392113	27396653	4540	1392	Chr11	30143935	30158127	14192	9425
Chr2	25317183	25321942	4759	963	Chr2	26938611	26951493	12882	9423
Chr7	19139239	19141280	2041	762	Chr7	19737588	19762040	24452	9422
Chr10	15142225	15160136	17911	12550	Chr10	17000330	17009719	9389	9389
Chr11	23298826	23353131	54305	53140	Chr11	25910181	25920684	10503	9386
Chr8	14500001	14501068	1067	0	Chr8	15233168	15245982	12814	9382
Chr3	15136874	15146069	9195	8131	Chr3	15741648	15755957	14309	9378
Chr9	4898724	4901700	2976	1277	Chr9	5468944	5487169	18225	9369
Chr11	5997213	6001741	4528	4528	Chr11	6014896	6024263	9367	9367
Chr6	9084262	9092709	8447	7403	Chr6	9031836	9041201	9365	9365
Chr7	11307965	11316733	8768	7260	Chr7	11644258	11655484	11226	9364
Chr12	21090001	21095001	5000	1380	Chr12	19768174	19781156	12982	9364
Chr4	1720001	1722561	2560	2560	Chr4	1770803	1780639	9836	9351
Chr4	11299306	11305001	5695	94	Chr4	11188450	11206254	17804	9351
Chr10	14195001	14206765	11764	11101	Chr10	16143140	16153140	10000	9337
Chr7	26225001	26226947	1946	0	Chr7	26768239	26780922	12683	9329
Chr7	7275001	7310005	35004	31310	Chr7	7185721	7195440	9719	9320
Chr3	2290001	2295001	5000	3	Chr3	2388471	2405697	17226	9306
Chr6	7155001	7157724	2723	2723	Chr6	7220279	7233828	13549	9298
Chr9	16687181	16691330	4149	2134	Chr9	18088041	18103458	15417	9297
Chr9	11438855	11449021	10166	9785	Chr9	12684297	12693593	9296	9296
Chr11	11698130	11700001	1871	0	Chr11	12345372	12361844	16472	9289
Chr11	23406993	23410671	3678	3678	Chr11	25964065	25973352	9287	9287
Chr10	15945001	15945180	179	179	Chr10	17757709	17767323	9614	9284
Chr6	18195001	18195135	134	134	Chr6	19146128	19157675	11547	9279
Chr5	20230001	20230036	35	35	Chr5	21532295	21544960	12665	9267
Chr7	9119814	9120057	243	243	Chr7	9214414	9224510	10096	9266
Chr1	17828952	17830001	1049	0	Chr1	18479246	18492368	13122	9250
Chr10	7005001	7006123	1122	199	Chr10	7654521	7712721	58200	9246
Chr9	11054536	11070001	15465	15465	Chr9	12228867	12238775	9908	9241
Chr12	8320001	8321717	1716	1716	Chr12	7418990	7437229	18239	9241
Chr4	11184687	11215001	30314	15276	Chr4	11080006	11093801	13795	9238
Chr6	14574833	14555001	-19832	0	Chr6	16735499	16745535	10036	9238
Chr11	24124236	24157526	33290	19958	Chr11	26677028	26686262	9234	9234
Chr6	8929995	8931795	1800	524	Chr6	8884218	8896212	11994	9224
Chr1	15695001	15718266	23265	14052	Chr1	16119463	16129640	10177	9211
Chr4	17250001	17250001	0	0	Chr4	17149998	17178750	28752	9210
Chr3	5368524	5371267	2743	1110	Chr3	5470797	5483064	12267	9207
Chr12	19729060	19055638	-673422	0	Chr12	18267523	18276726	9203	9203
Chr2	35544221	35545001	780	0	Chr2	37321451	37336435	14984	9201
Chr8	15015001	15016005	1004	1004	Chr8	15667387	15676866	9479	9177
Chr3	23548492	23553344	4852	4852	Chr3	26266484	26275660	9176	9176
Chr12	14775001	14765001	-10000	0	Chr12	14127093	14138274	11181	9170
Chr7	5217134	5225055	7921	3804	Chr7	5201711	5214406	12695	9146
Chr10	791601	795001	3400	3400	Chr10	961546	978284	16738	9139
Chr6	17360001	17350001	-10000	0	Chr6	13076752	13087047	10295	9124
Chr11	21144693	21175608	30915	29833	Chr11	23971632	23981080	9448	9123
Chr9	16745001	16745569	568	0	Chr9	18166844	18185482	18638	9120
Chr7	16834217	16850001	15784	2059	Chr7	17592867	17619137	26270	9117
Chr1	12932696	12936089	3393	1	Chr1	13130100	13149482	19382	9117
Chr4	4360001	4396648	36647	29752	Chr4	4048710	4057806	9096	9096
Chr10	11395001	11398308	3307	3307	Chr10	13134074	13149014	14940	9093
Chr12	19350001	19375001	25000	13121	Chr12	18550088	18559180	9092	9092
Chr7	21473446	21478306	4860	4860	Chr7	22162407	22171494	9087	9087
Chr1	34800001	34800303	302	0	Chr1	35826095	35835492	9397	9087
Chr4	14478471	14485001	6530	1415	Chr4	14456894	14473994	17100	9084
Chr8	11799325	11801015	1690	0	Chr8	11738930	11749725	10795	9082
Chr1	33597519	33603058	5539	4570	Chr1	34583123	34593245	10122	9080
Chr8	10275001	10276797	1796	268	Chr8	10209414	10220017	10603	9075
Chr7	16003545	16010126	6581	6581	Chr7	16709968	16723113	13145	9050
Chr2	7558043	7560001	1958	0	Chr2	7668009	7681980	13971	9049
Chr12	18689306	18703446	14140	14140	Chr12	18023685	18032731	9046	9046
Chr8	8410001	8421650	11649	8952	Chr8	8509805	8518849	9044	9044
Chr2	10235736	10261890	26154	13662	Chr2	9954079	9963190	9111	9037
Chr1	3237305	3241631	4326	2827	Chr1	3205647	3221849	16202	9035
Chr4	12970001	12970198	197	197	Chr4	12770999	12780014	9015	9015
Chr1	3287522	3297192	9670	9318	Chr1	3241884	3251248	9364	9012
Chr3	4603109	4605001	1892	0	Chr3	4608850	4628847	19997	9007
Chr11	12822182	12830001	7819	156	Chr11	13241697	13256446	14749	8996
Chr8	19390001	19395006	5005	5005	Chr8	20750891	20764489	13598	8973
Chr10	4913514	4915001	1487	0	Chr10	5693150	5704685	11535	8964
Chr11	11660001	11660283	282	282	Chr11	12273054	12284146	11092	8956
Chr1	15384738	15395001	10263	2398	Chr1	15872969	15884506	11537	8944
Chr12	13235001	13236559	1558	1034	Chr12	12537956	12555949	17993	8937
Chr12	21885001	21886318	1317	0	Chr12	20625754	20636010	10256	8936
Chr1	21842243	21847969	5726	5726	Chr1	22746449	22755962	9513	8932
Chr9	14770001	14771137	1136	1136	Chr9	16041900	16056257	14357	8926
Chr11	23415001	23415721	720	720	Chr11	25977772	25988167	10395	8923
Chr11	28752996	28755891	2895	0	Chr11	31278877	31299368	20491	8917
Chr12	16400773	16411933	11160	11160	Chr12	16169724	16179100	9376	8900
Chr2	14370001	14371458	1457	0	Chr2	14538566	14548924	10358	8899
Chr11	14535001	14525001	-10000	0	Chr11	15851105	15863584	12479	8899
Chr5	14055001	14062516	7515	3055	Chr5	14447622	14467038	19416	8897
Chr11	16852196	16863633	11437	11437	Chr11	18945645	18954538	8893	8893
Chr12	25840803	25865001	24198	9554	Chr12	24872705	24882206	9501	8889
Chr10	208008	223254	15246	8285	Chr10	373517	383436	9919	8880
Chr11	16396883	16403040	6157	5791	Chr11	18461486	18470366	8880	8880
Chr3	34037378	34067460	30082	23811	Chr3	37114792	37123665	8873	8873
Chr8	24979072	24980001	929	0	Chr8	26436341	26446140	9799	8870
Chr12	11891455	11916297	24842	13333	Chr12	11017866	11028414	10548	8858
Chr7	17090001	17092281	2280	0	Chr7	17880365	17893946	13581	8857
Chr9	8234407	8235001	594	0	Chr9	9342301	9354338	12037	8856
Chr11	19946294	19951685	5391	5391	Chr11	22426145	22434997	8852	8852
Chr12	17308785	17325001	16216	4800	Chr12	16798962	16809036	10074	8852
Chr7	7382817	7385001	2184	2184	Chr7	7316256	7325104	8848	8848
Chr7	10520001	10521478	1477	0	Chr7	10644583	10657806	13223	8841
Chr4	9973603	9975001	1398	241	Chr4	9767549	9777533	9984	8827
Chr3	8315001	8322301	7300	41	Chr3	8608051	8622898	14847	8826
Chr11	13670001	13671311	1310	1310	Chr11	15145408	15154689	9281	8818
Chr9	19910001	19910321	320	0	Chr9	21424023	21437237	13214	8814
Chr12	13453802	13470001	16199	5863	Chr12	12615769	12638069	22300	8813
Chr3	14682352	14718785	36433	35370	Chr3	15343590	15352395	8805	8805
Chr3	23238757	23240001	1244	0	Chr3	25920263	25933062	12799	8805
Chr10	16625001	16638185	13184	7919	Chr10	18565032	18575239	10207	8804
Chr7	21710001	21716109	6108	5713	Chr7	22352893	22362406	9513	8804
Chr1	23529164	23530001	837	0	Chr1	24489007	24498649	9642	8804
Chr4	31775001	31776821	1820	1820	Chr4	32208619	32223331	14712	8799
Chr12	7879625	7888854	9229	8325	Chr12	7069606	7090588	20982	8795
Chr1	41280001	41282744	2743	649	Chr1	42412045	42439462	27417	8793
Chr7	20784766	20790001	5235	5235	Chr7	21269673	21278462	8789	8789
Chr12	17326886	17330001	3115	3115	Chr12	16810889	16819674	8785	8785
Chr7	13357311	13363487	6176	5122	Chr7	13748527	13757822	9295	8780
Chr8	17033680	17035001	1321	0	Chr8	18146327	18159419	13092	8776
Chr2	12513743	12517017	3274	2017	Chr2	12312333	12323776	11443	8772
Chr5	19170001	19180001	10000	1110	Chr5	20369398	20381678	12280	8739
Chr9	13497129	13533198	36069	21293	Chr9	14851159	14860209	9050	8736
Chr7	13884457	13885001	544	63	Chr7	14358756	14377472	18716	8715
Chr12	16453490	16455001	1511	0	Chr12	16206278	16229775	23497	8708
Chr4	35285001	35287178	2177	2177	Chr4	35523599	35532303	8704	8704
Chr1	25225001	25225852	851	0	Chr1	26340211	26356224	16013	8695
Chr4	3302279	3306249	3970	233	Chr4	2885667	2927782	42115	8692
Chr3	580001	600001	20000	548	Chr3	606805	624655	17850	8690
Chr10	8474443	8475059	616	616	Chr10	9565250	9573935	8685	8685
Chr9	434710	435001	291	291	Chr9	324444	333124	8680	8680
Chr11	7383645	7385161	1516	161	Chr11	7202283	7212318	10035	8680
Chr1	22064699	22065001	302	302	Chr1	22952521	22961196	8675	8675
Chr6	13465001	13452051	-12950	0	Chr6	18157685	18171346	13661	8672
Chr4	16672541	16685089	12548	12548	Chr4	16559021	16567689	8668	8668
Chr5	7360001	7362153	2152	1517	Chr5	7659036	7668337	9301	8665
Chr12	5724993	5731513	6520	6520	Chr12	5343285	5351948	8663	8663
Chr6	18520001	18521554	1553	3	Chr6	19202820	19213026	10206	8660
Chr11	13217790	13220001	2211	3	Chr11	14430850	14441712	10862	8656
Chr11	13709303	13715225	5922	252	Chr11	15213106	15224651	11545	8648
Chr8	12280001	12281436	1435	0	Chr8	12289758	12303142	13384	8648
Chr7	8593581	8595001	1420	1420	Chr7	8663783	8673474	9691	8639
Chr6	27045001	27030001	-15000	0	Chr6	28406649	28421987	15338	8639
Chr9	12864697	12865001	304	1	Chr9	14162604	14174004	11400	8629
Chr6	9048763	9053606	4843	4843	Chr6	9014203	9025239	11036	8628
Chr1	5550001	5551871	1870	0	Chr1	5496326	5512395	16069	8624
Chr5	24865001	24866327	1326	1326	Chr5	26205403	26214024	8621	8621
Chr10	17167391	17170001	2610	1730	Chr10	19107822	19116477	8655	8620
Chr10	18585001	18586091	1090	0	Chr10	20726848	20736537	9689	8614
Chr10	6603610	6605001	1391	0	Chr10	7232016	7248932	16916	8612
Chr4	9507915	9510001	2086	0	Chr4	9349026	9362488	13462	8609
Chr1	3307369	3312332	4963	3060	Chr1	3258406	3268922	10516	8601
Chr7	11570001	11571526	1525	1525	Chr7	11965703	11982600	16897	8597
Chr5	3729488	3730001	513	513	Chr5	3821048	3840332	19284	8595
Chr6	21803061	21808592	5531	5531	Chr6	22899216	22908308	9092	8594
Chr10	767348	770001	2653	1566	Chr10	938021	946598	8577	8577
Chr8	17132311	17135001	2690	0	Chr8	18243225	18258041	14816	8576
Chr11	27031784	27077118	45334	18367	Chr11	29791472	29805344	13872	8575
Chr3	35341376	35347408	6032	4097	Chr3	38417334	38430827	13493	8570
Chr9	11776940	11780001	3061	3061	Chr9	13028069	13037795	9726	8562
Chr10	15215001	15218089	3088	1979	Chr10	17068803	17078473	9670	8560
Chr12	10739526	10740001	475	475	Chr12	9833462	9845360	11898	8553
Chr12	6763873	6766013	2140	1012	Chr12	5841419	5863928	22509	8540
Chr4	13510001	13511250	1249	336	Chr4	13466219	13475670	9451	8538
Chr6	22800001	22804305	4304	4304	Chr6	24142334	24150870	8536	8536
Chr7	15738814	15740783	1969	782	Chr7	16087151	16099640	12489	8528
Chr7	15815001	15817718	2717	1074	Chr7	16187832	16199725	11893	8519
Chr6	8067924	8083018	15094	11254	Chr6	8112634	8125597	12963	8518
Chr7	4438276	4442225	3949	1808	Chr7	4434067	4442584	8517	8517
Chr8	16621504	16626815	5311	5311	Chr8	17194093	17202608	8515	8515
Chr11	23794995	23841588	46593	42451	Chr11	26383584	26392097	8513	8513
Chr12	17864047	17865512	1465	1465	Chr12	17420587	17435206	14619	8513
Chr2	6382510	6387846	5336	5336	Chr2	6344497	6356703	12206	8503
Chr11	27797855	27801143	3288	489	Chr11	30572940	30584347	11407	8503
Chr6	5617916	5621063	3147	3147	Chr6	5393589	5402087	8498	8498
Chr4	25349133	25350001	868	49	Chr4	25472773	25482882	10109	8490
Chr1	27123032	27125001	1969	1	Chr1	28101950	28116898	14948	8490
Chr1	14303351	14305001	1650	1650	Chr1	14754432	14762921	8489	8489
Chr4	506905	515001	8096	1147	Chr4	510883	556419	45536	8474
Chr12	24858070	24860001	1931	0	Chr12	23758905	23769298	10393	8459
Chr1	6494155	6495939	1784	1220	Chr1	6495036	6510406	15370	8451
Chr7	11186785	11235001	48216	37055	Chr7	11558242	11568192	9950	8449
Chr9	2579345	2580001	656	0	Chr9	2883353	2892640	9287	8446
Chr7	11773845	11776803	2958	147	Chr7	12286016	12298926	12910	8442
Chr10	11104482	11105001	519	519	Chr10	12841275	12849714	8439	8439
Chr8	14038043	14041928	3885	0	Chr8	14587413	14601336	13923	8437
Chr1	13714627	13718211	3584	2855	Chr1	13799752	13810612	10860	8435
Chr2	4739711	4741613	1902	529	Chr2	4677629	4691606	13977	8424
Chr2	13775001	13775332	331	0	Chr2	13736369	13746070	9701	8418
Chr2	25352174	25347633	-4541	0	Chr2	27006123	27016101	9978	8416
Chr3	384996	395001	10005	6374	Chr3	389489	400203	10714	8403
Chr6	12700001	12700600	599	0	Chr6	12297983	12310630	12647	8398
Chr8	10530001	10531797	1796	0	Chr8	10523791	10533987	10196	8395
Chr7	13784884	13807428	22544	4741	Chr7	14175529	14195965	20436	8394
Chr10	18946703	18952535	5832	4069	Chr10	21158490	21167681	9191	8394
Chr1	7778189	7792368	14179	21	Chr1	7866170	7881238	15068	8383
Chr6	16533299	16510006	-23293	0	Chr6	14078010	14086382	8372	8372
Chr5	24868679	24872732	4053	1531	Chr5	26216373	26227605	11232	8361
Chr5	14379337	14380001	664	0	Chr5	14806473	14815500	9027	8356
Chr1	15218115	15234111	15996	14505	Chr1	15753243	15762038	8795	8354
Chr2	2429438	2430001	563	0	Chr2	2378125	2387045	8920	8352
Chr9	5401246	5410001	8755	8755	Chr9	6061442	6071626	10184	8346
Chr3	24854437	24865001	10564	10564	Chr3	27541763	27550108	8345	8345
Chr5	29474948	29475001	53	53	Chr5	30845365	30861240	15875	8345
Chr6	13790001	13775001	-15000	0	Chr6	17776966	17788619	11653	8344
Chr1	13805001	13808056	3055	3055	Chr1	14230872	14239215	8343	8343
Chr12	6711332	6716757	5425	5425	Chr12	5791343	5801299	9956	8341
Chr11	4227488	4232753	5265	3940	Chr11	4270146	4279294	9148	8334
Chr6	5708864	5710001	1137	0	Chr6	5494092	5517766	23674	8332
Chr8	9114263	9115001	738	1	Chr8	9172906	9184254	11348	8331
Chr8	8374727	8385001	10274	388	Chr8	8475387	8486460	11073	8324
Chr1	2232147	2241327	9180	7818	Chr1	2230919	2239237	8318	8318
Chr6	19380001	19385001	5000	877	Chr6	20055553	20071640	16087	8290
Chr9	12778834	12780001	1167	0	Chr9	14066569	14076028	9459	8288
Chr7	14343259	14490704	147445	124153	Chr7	14559757	14568040	8283	8283
Chr4	19485001	19487592	2591	0	Chr4	19556877	19572452	15575	8282
Chr1	93427	130001	36574	8068	Chr1	116117	145813	29696	8271
Chr3	23183478	23185001	1523	490	Chr3	25833093	25842960	9867	8271
Chr5	5678648	5680872	2224	2224	Chr5	5873932	5890178	16246	8269
Chr6	21974749	21975001	252	252	Chr6	23061986	23070252	8266	8266
Chr6	12872078	12875001	2923	1324	Chr6	12555065	12566464	11399	8255
Chr1	14124201	14165049	40848	37102	Chr1	14598920	14614954	16034	8250
Chr11	21655938	21608092	-47846	0	Chr11	24319202	24327448	8246	8246
Chr3	18110001	18112709	2708	13	Chr3	18937041	18948832	11791	8240
Chr2	7971398	7975001	3603	3603	Chr2	8081756	8089993	8237	8237
Chr8	11594718	11601492	6774	1387	Chr8	11512754	11525346	12592	8236
[truncated: 13,970 more rows]
