# Supplementary material for: Sequencing and de novo assembly of a near complete indica rice genome
Source: Nat Commun. 2017 May 4;8:15324. doi: 10.1038/ncomms15324 (PMC5418594; doi:10.1038/ncomms15324)
Supplement: Supplementary Data 5 — Alignment of known genes to R498, Nip, MH63, ZH97, and 93-11. [file ncomms15324-s6.xlsx]

## Sheet: Sheet1
Supplementary Data 5: Alignment of known genes to R498, Nip, MH63, ZH97, and 93-11.
		Gene Information In Nipp									Gene Information In R498									Gene Information In 9311									Gene Information In MH63									Gene Information In ZS97
Gene	Protein_Len	Align_Start	Align_End	Ref	Ref_Start	Ref_End	Identity	Coverage	Ref_Gap	Gene_Gap	Align_Start	Align_End	Ref	Ref_Start	Ref_End	Identity	Coverage	Ref_Gap	Gene_Gap	Align_Start	Align_End	Ref	Ref_Start	Ref_End	Identity	Coverage	Ref_Gap	Gene_Gap	Align_Start	Align_End	Ref	Ref_Start	Ref_End	Identity	Coverage	Ref_Gap	Gene_Gap	Align_Start	Align_End	Ref	Ref_Start	Ref_End	Identity	Coverage	Ref_Gap	Gene_Gap
rps3	538	0	538	Chr12	20578347	20581809	99.63	100	1848	0	0	538	chrM	181295	184757	99.81	100	1848	0	195	314	chr11	4541682	4542039	100	22.12	0	0	0	538	Chr6	7728866	7732327	98.513	100	1847	0	195	314	_Chr11	4223433	4223790	100	22.119	0	0
rps3.p01	185	0	185	Chr12	20581660	20582215	100	100	0	0	0	185	chrM	184608	185163	100	100	0	0	101	174	ScaffoldUn01	342	561	52.05	39.46	0	0	0	185	Chr6	7732178	7732733	98.9189	100	0	0	101	174	_Chr1	31519802	31520021	52.0548	39.4595	0	0
14b	218	3	218	Chr3	26033089	26033734	99.07	98.62	0	0	3	218	Chr3	28821544	28822189	99.07	98.62	0	0	3	218	chr03	28799797	28800442	99.07	98.62	0	0	3	218	Chr3	27190553	27191198	98.6047	98.6239	0	0	3	218	_Chr3	25226289	25226934	99.0698	98.6239	0	0
75-1-127BAC12.1	183	3	179	Chr6	10371632	10374444	99.43	96.17	2284	0	11	179	Chr6	10115256	10118050	97.62	91.8	2290	0	49	179	chr06	10477880	10480023	98.46	71.04	1753	0	3	179	Chr6	9426292	9429110	98.2955	96.1749	2290	0	3	179	_Chr6	8096761	8099579	98.2955	96.1749	2290	0
75-1-127BAC3.5	204	1	204	Chr7	9592772	9839408	84.73	99.51	246027	0	1	204	Chr7	29128155	29128941	88.18	99.51	177	0	0	204	ScaffoldUn01	3026	3788	96.48	97.55	165	5	0	204	Chr10	8425140	8425929	96.5686	100	177	0	1	204	_Chr7	26396421	26397207	88.1773	99.5098	177	0
8ARK1	670	0	670	Chr1	862996	865208	99.25	99.7	208	2	6	670	Chr1	842391	844608	97.43	98.66	234	3	33	664	chr01	879328	977232	86.52	79.7	96302	97	9	664	Chr1	635720	982457	86.3555	83.1343	345066	98	0	670	_Chr1	803787	806023	97.4474	99.403	238	4
8ARK2	672	0	672	Chr1	857959	860583	98.62	97.17	665	19	0	672	Chr1	837201	839826	96.63	97.17	666	19	35	672	chr01	860878	881614	87.7	75	19224	133	26	672	Chr1	627493	1038516	85.7143	80.2083	409406	107	0	672	_Chr1	798597	801222	96.6309	97.1726	666	19
AAA21720	509	0	509	Chr2	29587369	29591789	95.73	96.66	2944	17	0	509	Chr2	31337583	31342040	96.06	99.61	2936	2	0	509	chr02	30063984	30068441	96.06	99.61	2936	2	0	509	Chr2	28620537	28624992	96.0552	99.6071	2934	2	0	509	_Chr2	29087553	29092002	96.2525	99.6071	2928	2
AAA33889	370	3	370	Chr11	5745374	5747975	97.77	97.03	1524	8	3	370	Chr11	5690508	5693110	97.77	97.03	1525	8	3	370	chr11	6042504	6045099	97.75	96.22	1527	11	3	370	Chr11	5644367	5660193	97.7716	97.027	14749	8	3	364	_Chr11	5496438	5499021	97.7401	95.6757	1521	7
rps3.p01.CDS	125	0	125	Chr12	20453491	20453866	100	100	0	0	0	125	chrM	186375	186750	100	100	0	0	37	100	chr10	4904791	4904980	69.84	50.4	0	0	0	125	Chr6	7733944	7734319	97.6	100	0	0	37	100	_Chr4	12056511	12056700	69.8413	50.4	0	0
atp6	334	0	334	Chr1	33549434	33550436	100	100	0	0	0	334	Chr6	6408566	6409568	100	100	0	0	0	179	chr01	36068601	36069138	100	53.12	0	0	0	334	Chr6	7799673	7812340	98.2036	100	11665	0	0	334	_Chr1	31564952	31565954	100	100	0	0
B-atp6	337	0	337	Chr1	33549434	33550445	100	100	0	0	0	337	Chr6	6408566	6409577	100	100	0	0	0	179	chr01	36068601	36069138	100	53.12	0	0	0	337	Chr6	7799664	7812340	98.2196	100	11665	0	0	337	_Chr1	31564952	31565963	100	100	0	0
ABX83033	146	0	146	Chr8	23847947	23848385	100	100	0	0	0	146	Chr8	25313538	25313976	100	100	0	0	0	146	chr08	26207747	26208165	100	58.9	160	60	0	146	Chr8	21922924	21923362	100	100	0	0	0	146	_Chr8	22945157	22945595	100	100	0	0
AAA66047	197	0	197	chrM	112931	113522	98.48	100	0	0	0	197	chrM	123387	123978	98.48	100	0	0	112	183	chr12	17485221	17485434	92.96	36.04	0	0	112	183	Chr12	17116973	17117186	92.9577	36.0406	0	0	154	177	_Chr12	8487669	8487738	78.2609	11.6751	0	0
AAA66048	265	0	265	chrM	111755	112550	99.62	100	0	0	0	265	chrM	122211	123006	99.62	100	0	0	110	162	ScaffoldUn01	1842	1998	100	19.62	0	0	171	214	Chr12	22410297	22410426	93.0233	16.2264	0	0	171	221	_Chr12	20655189	20914549	92	18.8679	259210	0
ipk	563	0	563	Chr12	7112540	7115721	99.82	100	1492	0	0	563	Chr12	6262728	6265672	99.82	100	1255	0	82	534	chr03	37180438	37183785	77.15	59.86	2336	115	0	563	Chr12	5733234	5736178	99.8224	100	1255	0	0	563	_Chr12	5714425	5717369	99.8224	100	1255	0
Pi5-2	1063	0	733	Chr9	9681912	9687645	72.28	51.93	4077	181	0	1063	Chr9	10919005	10925023	100	100	2829	0	47	817	ScaffoldUn01	115	3251	99.35	71.87	844	6	0	1063	Chr9	10213048	10219066	100	100	2829	0	0	733	_Chr9	8124598	8130331	71.9203	51.9285	4077	181
AAA84588	498	0	498	Chr10	10858913	10860407	99.2	100	0	0	0	498	chrC	118439	119933	99.4	100	0	0	0	498	chr12	5302959	5304453	99.4	100	0	0	7	452	Chr5	20718057	20719392	98.2022	89.3574	0	0	7	452	_Chr5	19233480	19234815	98.2022	89.3574	0	0
AAL14982	506	0	506	Chr10	13778881	13784907	99.21	100	4508	0	0	506	Chr10	15721817	15727814	99.8	100	4479	0	0	506	chr10	14080957	14093137	99.46	72.73	11076	138	0	506	Chr10	14528530	14534529	99.8024	100	4481	0	0	506	_Chr10	14313401	14319392	99.8024	100	4473	0
AAA84590	320	0	320	Chr10	10866704	10867664	99.38	100	0	0	0	320	chrC	126236	127196	99.38	100	0	0	0	320	ScaffoldUn01	1135	2094	99.38	100	-1	0	0	320	Chr1	20131086	20132044	97.4359	97.5	22	8	0	184	_Chr6	15180677	15181228	98.3051	55.3125	20	7
AAA84591	353	0	353	Chr4	9136177	9137236	100	100	0	0	0	353	chrC	66712	67771	100	100	0	0	10	353	ScaffoldUn01	4337	5365	100	97.17	-1	0	0	353	Chr12	9512109	9513167	96.5909	99.7167	2	1	0	353	_Chr8	6350625	6351684	99.4334	100	0	0
AAA85374	215	2	215	Chr1	33498569	33499208	100	99.07	0	0	2	215	Chr6	22805101	22805740	100	99.07	0	0	2	215	ScaffoldUn01	2545	3184	100	99.07	0	0	2	204	Chr6	7844068	7844674	96.0396	93.9535	0	0	2	215	_Chr1	31514083	31514722	100	99.0698	0	0
AAA85375	232	0	232	Chr1	33498512	33499208	100	100	0	0	0	232	Chr6	22805044	22805740	100	100	0	0	0	232	ScaffoldUn01	2488	3184	100	100	0	0	0	221	Chr6	7844011	7844674	96.3801	95.2586	0	0	0	232	_Chr1	31514026	31514722	100	100	0	0
AAB58474	372	0	372	Chr1	25382817	25384432	99.46	99.73	502	1	0	372	Chr1	26521878	26523490	100	99.73	499	1	0	372	chr01	27610350	27611963	100	99.73	500	1	0	372	Chr1	24660464	24662076	100	99.7312	499	1	0	372	_Chr1	23608843	23610456	100	99.7312	500	1
OsUCP2	300	0	300	Chr11	28961412	28964734	99.67	100	2422	0	0	300	Chr11	31536225	31539307	99.67	100	2182	0	27	290	chr01	46112651	46115776	80.18	74	2459	41	0	300	Chr11	30254915	30257997	99.6667	100	2182	0	27	290	_Chr1	40585823	40588947	80.1802	74	2458	41
ORF100	100	0	100	Chr10	22447471	22447771	99	100	0	0	0	100	Chr10	24649786	24650086	99	100	0	0	0	100	ScaffoldUn01	3711	3942	98.7	77	0	23	0	100	Chr10	22796665	22796965	99	100	0	0	0	100	_Chr1	31582615	31582915	98	100	0	0
AAC27489	616	0	616	Chr1	720844	723283	99.67	99.84	594	1	0	616	Chr1	715375	717817	99.51	99.68	600	2	0	616	chr01	793256	795696	99.51	99.84	595	1	8	613	Chr1	736585	785494	75.803	75.8117	47508	138	0	616	_Chr1	676772	679214	99.5114	99.6753	600	2
AAC32204	531	0	531	Chr2	6964538	6971761	99.42	96.99	5678	16	0	531	Chr2	6968703	6975887	99.61	96.99	5639	16	0	531	chr02	7478575	7485759	99.61	96.99	5639	16	0	531	Chr2	6970089	6977273	99.6117	96.9868	5639	16	0	531	_Chr2	6897151	6904334	99.6117	96.9868	5638	16
AAC49379	1049	0	1049	Chr1	40101794	40106898	98.95	99.52	1972	5	0	1049	Chr1	41109382	41114483	99.14	99.52	1969	5	0	1049	chr01	42824642	42829743	99.14	99.52	1969	5	0	1049	Chr1	38473629	38478730	99.1379	99.5234	1969	5	0	1049	_Chr1	37999958	38005059	99.1379	99.5234	1969	5
AAR88625	253	0	253	Chr6	3310942	3311701	100	100	0	0	0	253	Chr6	3208742	3209501	100	100	0	0	0	244	chr12	6525698	6526443	87.88	78.26	151	46	0	253	Chr6	3017232	3017991	100	100	0	0	0	253	_Chr6	2605883	2606642	100	100	0	0
AAD27555	656	0	656	Chr5	26989857	26998357	99.08	99.85	6535	1	0	656	Chr5	28352745	28361267	100	99.7	6560	2	0	656	chr05	27700973	27709455	100	99.85	6517	1	0	656	Chr5	26277731	26286211	100	98.3232	6545	11	0	656	_Chr5	24666127	24674568	100	99.8476	6476	1
AAD27556	1297	0	1297	Chr5	26970791	26988802	99.92	98.84	14165	15	0	1297	Chr5	28333492	28351686	100	99.69	14315	4	0	1297	chr05	27674980	27699911	98.15	95.68	21208	56	0	1297	Chr5	26258470	26276667	100	99.6916	14318	4	0	1297	_Chr5	24641956	24665068	98.4714	95.8365	19383	54
rpl12-2	185	0	185	Chr1	27041874	27042429	100	100	0	0	0	185	Chr1	28024166	28024721	100	100	0	0	0	185	chr01	29321382	29321930	100	80	104	37	0	185	Chr1	26161512	26162067	100	100	0	0	0	185	_Chr1	25033671	25034226	100	100	0	0
DAA01755	524	0	524	Chr10	13896480	13900882	100	100	2830	0	0	524	Chr10	15844511	15848896	99.62	100	2813	0	76	524	chr10	14225559	14229716	99.78	85.5	2813	0	0	524	Chr10	14651136	14655522	99.6183	100	2814	0	0	524	_Chr10	14436068	14440448	99.6183	100	2808	0
AAD46916	608	0	603	Chr1	852344	854568	97.34	99.01	418	1	0	605	Chr1	832374	834588	94.72	96.55	453	18	0	603	chr01	939636	941860	97.18	99.01	418	1	0	603	Chr1	698630	700854	97.1761	99.0132	418	1	0	605	_Chr1	793770	795984	94.7189	96.5461	453	18
AAD46917	657	0	657	Chr1	770441	773539	98.3	98.63	1154	9	0	657	Chr1	750890	753992	96.29	98.48	1161	10	0	657	chr01	978130	981228	98.32	99.7	1133	2	0	657	Chr1	736552	739650	98.3025	98.6301	1154	9	0	657	_Chr1	712289	715391	96.3303	99.5434	1140	3
AAF00134	386	0	386	Chr6	375597	378241	97.07	97.15	1519	11	0	386	Chr6	246443	249087	98.19	100	1486	0	0	386	chr06	297013	299657	98.19	100	1486	0	0	386	Chr6	222477	225121	97.0667	97.1503	1519	11	0	386	_Chr6	210195	212839	98.1865	100	1486	0
AAF00135	317	0	309	Chr6	392977	393901	99.31	91.48	54	19	0	309	Chr6	263507	264434	100	97.48	0	0	0	309	chr06	314075	315008	98.66	94.01	39	11	0	309	Chr6	239857	240781	99.3103	91.4826	54	19	0	309	_Chr6	227259	228186	100	97.4763	0	0
PSTOL1	324	5	324	Chr1	28516600	28533677	73.37	90.43	16198	26	0	324	Chr12	14892113	14893085	100	100	0	0	5	324	chr01	30999151	31000108	72.66	85.8	123	41	0	324	Chr12	13631532	13632504	95.0617	100	0	0	5	324	_Chr1	26500338	26501295	72.0137	90.4321	78	26
AAF00137	103	0	103	Chr6	402567	403360	100	94.17	502	6	0	103	Chr6	273098	273898	100	94.17	509	6	0	103	chr06	323687	324487	100	94.17	509	6	0	103	Chr6	249450	250243	100	94.1748	502	6	0	103	_Chr6	236850	237650	100	94.1748	509	6
AAP83322	193	0	193	Chr10	20355075	20355654	99.48	100	0	0	0	193	Chr10	22507377	22507956	98.45	100	0	0	0	193	chr10	21585208	21585756	98.19	86.01	50	27	0	193	Chr10	20823676	20824255	98.4456	100	0	0	0	193	_Chr10	20962125	20962704	98.4456	100	0	0
AAF00144	98	0	98	Chr6	413677	413967	100	91.84	20	8	0	98	Chr6	284214	284508	100	100	0	0	0	98	chr06	345085	345379	100	100	0	0	0	98	Chr6	260561	260851	100	91.8367	20	8	0	98	_Chr6	247966	248260	100	100	0	0
RCg2	146	0	146	Chr10	21658350	21658788	100	100	0	0	0	146	Chr10	23834911	23835358	100	100	9	0	0	146	chr10	22905622	22906081	100	87.67	75	18	0	146	Chr10	21981070	21981517	100	100	9	0	0	146	_Chr10	22284789	22285236	100	100	9	0
coxVb	169	0	169	Chr1	24255456	24259582	100	100	3619	0	0	169	Chr1	25293902	25298033	100	100	3624	0	4	169	chr01	26290808	26308681	99.35	90.53	17414	12	0	169	Chr1	23431088	23435219	100	100	3624	0	0	169	_Chr1	22397972	22402103	100	100	3624	0
DAA01744	551	0	551	Chr6	6758180	6762992	100	100	3159	0	0	551	Chr6	6821059	6825870	100	100	3158	0	0	551	chr06	7055775	7060556	99.8	92.01	3260	44	0	551	Chr6	6139924	6144742	99.637	100	3165	0	0	551	_Chr6	5499827	5504645	99.637	100	3165	0
P0413A11.15	83	0	83	Chr2	9989107	9990606	100	100	1250	0	0	83	Chr2	9726579	9728137	98.8	100	1309	0	0	78	chr02	10529130	10529463	100	93.98	99	0	0	83	Chr2	9532942	9534500	98.7952	100	1309	0	0	78	_Chr2	9849831	9850164	100	93.9759	99	0
AAF21888	372	0	372	Chr1	25382817	25384432	99.73	99.73	502	1	0	372	Chr1	26521878	26523490	99.73	99.73	499	1	0	372	chr01	27610350	27611963	99.73	99.73	500	1	0	372	Chr1	24660464	24662076	99.7305	99.7312	499	1	0	372	_Chr1	23608843	23610456	99.7305	99.7312	500	1
AAF21889	453	7	453	Chr1	25367588	25370957	99.55	98.23	2034	1	0	453	Chr1	26506888	26510256	99.11	99.56	2015	2	0	453	chr01	27595589	27598957	99.11	99.56	2015	2	0	453	Chr1	24645474	24648842	99.1131	99.5585	2015	2	0	453	_Chr1	23593856	23597224	99.1131	99.5585	2015	2
AAS80260	134	0	134	Chr7	25339203	25339614	99.25	100	9	0	0	134	Chr7	25899405	25899812	99.25	100	5	0	0	126	chr07	23856124	23856508	100	94.03	6	0	0	134	Chr7	24280281	24280688	99.2537	100	5	0	0	129	_Chr7	23233477	23233864	100	96.2687	0	0
AAG17477	214	4	200	Chr3	12270140	12270824	93.78	90.19	105	3	4	208	Chr3	12590928	12598222	93.63	95.33	6682	0	4	208	chr03	13148729	13156065	93.63	95.33	6724	0	4	208	Chr3	11748822	11756129	94.5274	93.9252	6704	3	4	208	_Chr3	12324626	12331920	93.6275	95.3271	6682	0
SodCc1	152	0	152	Chr3	13182578	13184226	100	100	1192	0	0	152	Chr3	13566853	13568538	100	100	1229	0	0	143	chr03	14265973	14267480	100	94.08	1078	0	0	152	Chr3	12718150	12719798	100	100	1192	0	0	152	_Chr3	13056187	13057835	100	100	1192	0
AAK07735	404	45	404	Chr12	26780736	26783423	99.41	83.91	1670	20	16	404	Chr12	25639427	25818502	98.87	87.62	178013	34	45	404	chr12	25395651	25398338	99.41	83.91	1670	20	45	404	Chr12	24371513	24374200	99.41	83.9109	1670	20	45	404	_Chr12	23218130	23220817	99.41	83.9109	1670	20
AAK13058	767	0	767	Chr10	22198583	22202176	100	99.87	1295	1	0	767	Chr10	24400942	24404535	100	99.87	1295	1	0	767	chr10	23490760	23494353	99.61	99.87	1295	1	0	767	Chr10	22548096	22551689	99.7389	99.8696	1295	1	0	767	_Chr10	22845231	22848824	99.7389	99.8696	1295	1
WRKY1	593	0	593	Chr1	8084248	8086679	100	100	652	0	0	593	Chr1	8175097	8177528	100	100	652	0	0	593	chr01	8492812	8495234	99.47	95.45	724	27	0	593	Chr1	7683027	7685458	100	100	652	0	0	593	_Chr1	7759737	7762168	100	100	652	0
WRKY77	246	0	246	Chr1	22731985	22732927	100	100	204	0	0	246	Chr1	23624910	23625852	100	100	204	0	0	246	chr01	24439921	24440866	100	95.53	240	11	0	246	Chr1	21770711	21771653	100	100	204	0	0	246	_Chr1	20798438	20799382	100	99.187	212	2
HKT1	530	0	530	Chr6	29539168	29541163	100	100	405	0	0	530	Chr6	30870065	30872059	100	100	404	0	0	530	chr06	30044215	30048802	99.21	96.04	3060	21	0	530	Chr6	27686183	27688177	100	100	404	0	0	530	_Chr6	26503446	26505438	99.6226	100	402	0
AAL25127	574	0	574	Chr2	31228758	31232292	100	100	1812	0	0	574	Chr2	32991604	32995117	99.65	100	1791	0	0	574	chr02	31806101	31809614	99.65	100	1791	0	0	573	Chr2	30304710	30308216	99.8252	99.6516	1790	1	0	574	_Chr2	30763065	30766578	99.6516	100	1791	0
HTK1	530	0	530	Chr6	29539168	29541163	99.62	100	405	0	0	530	Chr6	30870065	30872059	99.62	100	404	0	0	530	chr06	30044215	30048802	98.82	96.04	3060	21	0	530	Chr6	27686183	27688177	99.6226	100	404	0	0	530	_Chr6	26503446	26505438	99.2453	100	402	0
FON1	994	0	994	Chr6	30470277	30474459	100	100	1200	0	0	994	Chr6	31726816	31731000	99.5	100	1202	0	34	994	chr06	30891347	30895429	99.48	96.58	1202	0	0	994	Chr6	28540066	28544250	99.497	100	1202	0	0	994	_Chr6	27350620	27354804	99.497	100	1202	0
GA20	102	0	99	Chr1	38382465	38382762	100	97.06	0	0	0	102	Chr1	39338308	39338614	100	100	0	0	0	99	chr01	40968556	40968853	100	97.06	0	0	0	102	Chr1	36702843	36703149	100	100	0	0	0	99	_Chr1	36224103	36224400	100	97.0588	0	0
AAL25131	860	0	860	Chr7	21989082	21991753	100	100	91	0	0	860	Chr7	22657842	22660579	98.13	99.65	166	3	15	860	chr07	20600195	20622964	98.46	98.26	20234	0	2	860	Chr7	21003960	21160111	98.4795	99.4186	153586	3	0	860	_Chr7	20244870	20247607	98.133	99.6512	166	3
AAL25132	889	0	889	Chr7	21970420	21973178	100	100	91	0	0	889	Chr7	22657818	22660579	99.44	99.66	103	3	0	889	chr07	20619015	20622964	99.44	99.66	1291	3	0	889	Chr7	21157350	21160111	99.4357	99.6625	103	3	0	889	_Chr7	20244846	20247607	99.4357	99.6625	103	3
cbp1	510	0	510	Chr12	8829906	8834516	100	100	3080	0	0	510	Chr12	7783503	7788110	99.61	100	3077	0	0	510	chr12	7942393	7946995	99.6	97.45	3111	13	0	510	Chr12	7341430	7346037	99.6078	100	3077	0	0	510	_Chr12	7242571	7247173	99.5976	97.451	3111	13
RacB	197	0	197	Chr2	1080925	1083855	100	100	2339	0	0	197	Chr2	1025478	1028407	100	100	2338	0	0	193	chr02	36340031	36357195	95.31	97.46	16588	1	0	197	Chr2	981176	984077	100	100	2310	0	0	197	_Chr2	1009387	1012279	100	100	2301	0
Rf-1D	791	13	760	Chr10	18833663	18835904	91.43	94.44	0	0	0	791	Chr10	21158353	21160726	95.2	100	0	0	0	772	chr10	20114951	20124362	97.15	97.47	7098	1	0	791	Chr10	19475088	19477461	95.196	100	0	0	0	791	_Chr10	19612295	19614668	95.196	100	0	0
OsRR13	135	0	135	Chr8	16488473	16490325	100	100	1447	0	0	135	Chr8	17079954	17081806	100	100	1447	0	0	135	chr08	18069149	18071003	99.24	97.78	1458	3	0	135	Chr8	14584342	14586194	100	100	1447	0	0	135	_Chr8	15570713	15572565	99.2593	100	1447	0
DAA01756	1147	0	1147	Chr8	15642409	15645940	99.91	100	90	0	0	1147	Chr8	16302522	16306053	99.83	100	90	0	0	1147	chr08	17287642	17291164	99.64	97.99	150	23	0	1147	Chr8	13806985	13810516	99.8256	100	90	0	0	1147	_Chr8	14449434	14452965	99.8256	100	90	0
Pp2A	307	0	307	Chr3	33622084	33625989	100	100	2984	0	0	307	Chr3	36735065	36738970	100	100	2984	0	0	307	chr03	36963530	36967435	100	98.05	3002	6	0	307	Chr3	34276209	34280114	100	100	2984	0	0	307	_Chr3	31509776	31513681	100	100	2984	0
AAL77415	1522	3	1522	Chr3	33275062	33281023	99.93	99.8	1404	0	0	1522	Chr3	36402360	36408381	99.8	100	1455	0	0	1522	chr03	36608412	36614433	99.8	100	1455	0	3	1522	Chr3	33943654	33949615	99.7367	99.8029	1404	0	0	1522	_Chr3	31177127	31183148	99.8029	100	1455	0
AAL84625	264	0	264	Chr1	4918125	4919093	99.62	100	176	0	0	264	Chr1	4843718	4844686	99.62	100	176	0	0	264	chr01	5029774	5030739	98.77	92.05	236	21	0	223	Chr2	32321375	33092314	80.2395	63.2576	770438	56	0	264	_Chr1	4700007	4700972	98.7654	92.0455	236	21
RGLP1.p01	224	0	224	Chr8	5264316	5265150	100	100	162	0	0	224	Chr8	5115046	5115880	100	100	162	0	0	224	chr08	5160159	5160982	97.27	98.21	163	4	0	224	Chr8	4478366	4479200	100	100	162	0	0	223	_Chr12	2623708	2624512	83.5979	84.375	237	34
Spl7	459	0	459	Chr5	26345026	26346640	100	100	237	0	0	459	Chr5	27701714	27703328	100	100	237	0	8	459	chr05	27082888	27084478	100	98.26	237	0	0	459	Chr5	25626906	25628520	100	100	237	0	8	459	_Chr5	24037823	24039413	100	98.2571	237	0
AAM49812	962	0	962	Chr1	30032846	30041158	100	100	5426	0	0	962	Chr1	31075991	31084300	99.79	98.44	5468	15	0	962	chr01	32469654	32477959	99.79	97.19	5500	27	0	962	Chr1	29017657	29025966	99.7888	98.4407	5468	15	0	962	_Chr1	28100340	28108652	99.896	100	5426	0
spl7	459	0	459	Chr5	26345026	26346640	99.78	100	237	0	0	459	Chr5	27701714	27703328	99.78	100	237	0	8	459	chr05	27082888	27084478	99.78	98.26	237	0	0	459	Chr5	25626906	25628520	99.7821	100	237	0	8	459	_Chr5	24037823	24039413	99.7783	98.2571	237	0
pdc3	585	0	585	Chr7	29490054	29491815	95.21	100	6	0	0	585	Chr7	30058175	30059936	95.38	100	6	0	0	585	chr07	28066922	28068682	95.49	98.46	32	9	0	585	Chr7	28355127	28356888	95.3846	100	6	0	0	585	_Chr7	27324428	27326189	95.3846	100	6	0
OsPIN2	630	0	630	Chr6	27200882	27204301	100	100	1529	0	0	630	Chr6	28604488	28607914	99.68	100	1536	0	0	630	chr06	27659885	27663312	99.19	98.57	1564	9	0	630	Chr6	25564203	25567629	99.6825	100	1536	0	0	630	_Chr6	24498559	24501985	99.6825	100	1536	0
PsaB	734	0	734	chrC	36770	38972	100	100	0	0	0	734	chrC	103400	105602	100	100	0	0	7	734	Scaffold10	0	2182	98.9	98.64	10	3	0	734	Chr1	17049924	17052126	99.5913	100	0	0	0	734	_Chr1	31538062	31540264	99.7275	100	0	0
LecRK1	813	0	813	Chr4	6940277	6942716	98.03	100	0	0	0	813	Chr4	6460871	6463310	98.03	100	0	0	0	813	chr04	6159800	6162207	98.13	98.65	1	11	0	813	Chr4	5758890	5761329	98.032	100	0	0	0	813	_Chr4	6132401	6134808	99.3766	98.647	1	11
AAN39046	545	0	545	Chr4	5811438	5813082	100	99.63	15	2	0	545	Chr4	5357632	5359276	100	99.63	15	2	0	545	chr04	5176675	5178319	99.45	99.63	15	2	0	545	Chr4	4687877	4689521	100	99.633	15	2	0	545	_Chr4	4867619	4869263	100	99.633	15	2
BC10	399	0	399	Chr5	4195930	4200306	100	100	3179	0	0	399	Chr5	4177388	4181764	100	100	3179	0	0	399	chr05	4295490	4299865	100	98.75	3193	5	0	399	Chr5	3894217	3898593	100	100	3179	0	0	399	_Chr5	3385302	3390302	98.9091	68.9223	4175	124
SSIV-1	961	0	961	Chr1	30032846	30041158	99.79	98.86	5462	11	0	961	Chr1	31075991	31084300	100	100	5426	0	0	961	chr01	32469654	32477959	100	98.75	5458	12	0	961	Chr1	29017657	29025966	100	100	5426	0	0	961	_Chr1	28100340	28108652	99.6842	98.8554	5462	11
AAN39049	541	0	541	Chr10	16036409	16038032	100	100	0	0	0	534	Chr10	17838020	17839622	99.44	98.71	0	0	0	541	chr10	16729732	16731355	100	100	0	0	0	534	Chr10	16397261	16398863	99.8127	98.7061	0	0	0	534	_Chr10	16413536	16415138	99.4382	98.7061	0	0
AAN39050	582	0	582	Chr6	12679374	12681796	99.66	100	676	0	0	582	Chr6	12277319	12279744	97.85	95.7	754	25	0	582	chr06	12619837	12622262	97.85	95.7	754	25	0	582	Chr6	11495921	11498346	97.8456	95.7045	754	25	0	582	_Chr6	9892588	9895013	97.8456	95.7045	754	25
pol	81	0	81	Chr1	42528839	42529082	100	100	0	0	0	81	Chr1	43665157	43665400	100	100	0	0	1	81	chr02	2866505	2866745	100	98.77	0	0	0	81	Chr1	40508390	40508633	100	100	0	0	0	81	_Chr3	25466483	25466726	100	100	0	0
AAD27557	789	0	789	Chr5	26959550	26965670	100	100	3753	0	0	789	Chr5	28322250	28328370	100	100	3753	0	0	789	chr05	27663736	27669854	99.74	98.86	3778	9	0	789	Chr5	26247229	26253348	100	100	3752	0	0	789	_Chr5	24630712	24636830	99.7436	98.8593	3778	9
AAN39053	541	0	541	Chr3	2804210	2805833	99.82	100	0	0	0	541	Chr3	2877149	2878771	99.26	99.82	2	1	0	541	chr03	2931683	2933305	99.26	99.82	2	1	0	541	Chr3	2461541	2463163	99.2593	99.8152	2	1	0	541	_Chr3	2753036	2754658	99.2593	99.8152	2	1
AAN39054	487	0	487	Chr4	5865175	5868175	100	99.59	1545	2	0	487	Chr4	5404076	5407116	100	99.59	1585	2	0	487	chr04	5235770	5239025	98.14	99.59	1800	2	0	487	Chr4	4749501	4752501	98.7342	97.3306	1578	13	0	487	_Chr4	4929147	4932148	98.5537	99.384	1549	3
AAN76490	121	0	119	Chr11	684866	685223	100	98.35	0	0	0	119	Chr11	671907	672264	100	98.35	0	0	0	119	chr11	755169	755526	100	98.35	0	0	0	119	Chr11	698914	699271	100	98.3471	0	0	0	119	_Chr11	680207	680564	100	98.3471	0	0
ACU40926	500	0	500	Chr2	21690479	21691979	98.8	100	0	0	0	500	Chr2	22938376	22939876	96.8	100	0	0	0	500	chr07	9247945	9249438	96.57	99	8	5	0	500	Chr2	21387006	21388506	96.8	100	0	0	0	500	_Chr2	22395710	22397210	96.8	100	0	0
AAO22559	392	0	392	Chr4	9075444	9077672	100	100	1052	0	0	392	Chr4	9012829	9015057	100	100	1052	0	0	392	chr04	8268274	8270502	100	100	1052	0	*	*	*	*	*	*	*	*	*	0	392	_Chr4	8297067	8299295	100	100	1052	0
OSK1	505	0	505	Chr5	26347516	26350878	100	100	1847	0	0	505	Chr5	27704204	27707566	100	100	1847	0	0	505	chr05	27085342	27088702	99.8	99.01	1860	5	0	505	Chr5	25629396	25632758	100	100	1847	0	0	505	_Chr5	24040277	24043639	99.802	100	1847	0
OVP5	770	0	770	Chr2	4694155	4699300	99.87	100	2835	0	0	770	Chr2	4614063	4619208	99.74	100	2835	0	0	770	chr02	5093867	5100199	99.74	99.09	4043	7	0	770	Chr2	4564624	4569787	99.7403	100	2853	0	0	770	_Chr2	4556101	4561245	99.7403	100	2834	0
OsRR12	121	0	121	Chr8	17714142	17714935	100	100	430	0	0	121	Chr8	19103759	19104552	100	100	430	0	0	121	chr08	19752767	19753560	100	99.17	433	1	0	121	Chr8	15928524	15929317	100	100	430	0	0	121	_Chr8	17131864	17132657	100	99.1736	433	1
HPL1	487	0	487	Chr2	554634	556095	99.59	100	0	0	0	487	Chr2	510251	511712	99.59	100	0	0	0	487	chr02	578778	580245	99.17	99.18	18	4	0	487	Chr2	437228	438689	99.5893	100	0	0	0	487	_Chr2	469070	470537	99.3789	99.1786	18	4
AAP83323	247	0	247	Chr2	7365309	7366050	100	100	0	0	0	247	Chr2	7464675	7465416	99.19	100	0	0	0	247	chr02	7957750	7958497	99.58	95.55	39	11	24	223	Chr2	25781487	26475917	82.4818	55.4656	694019	62	0	247	_Chr2	7355779	7356520	99.1903	100	0	0
SLM1	487	0	487	Chr2	554634	556095	100	100	0	0	0	487	Chr2	510251	511712	100	100	0	0	0	487	chr02	578778	580245	99.59	99.18	18	4	0	487	Chr2	437228	438689	100	100	0	0	0	487	_Chr2	469070	470537	99.5859	99.1786	18	4
Adh2	379	0	379	Chr11	5745360	5747987	99.74	100	1490	0	0	379	Chr11	5690494	5693122	99.74	100	1491	0	0	379	chr11	6042490	6045111	99.73	99.21	1493	3	0	379	Chr11	5644353	5646983	99.7361	100	1493	0	0	379	_Chr11	5496405	5499033	99.7361	100	1491	0
ELE	276	0	276	Chr7	2067346	2068174	100	100	0	0	0	276	Chr7	2125889	2126717	100	100	0	0	1	276	chr07	1990774	1991600	100	99.28	4	1	0	276	Chr7	1950296	1951124	100	100	0	0	0	276	_Chr7	1810544	1811372	99.2754	100	0	0
OGR1	587	0	587	Chr12	9777832	9779593	100	100	0	0	0	587	Chr12	8630581	8632348	99.66	100	6	0	4	587	chr12	8777356	8779105	99.83	99.32	0	0	0	587	Chr12	7893323	7895084	100	100	0	0	4	587	_Chr12	8364040	8365789	99.8285	99.3186	0	0
OHK3	1187	0	1187	Chr10	11193342	11203063	100	100	6160	0	0	1187	Chr10	12959515	12969238	99.66	100	6162	0	0	1187	chr10	11055515	11065238	99.75	99.33	6186	8	0	1187	Chr10	11790618	11800336	99.8315	100	6157	0	0	1187	_Chr10	11489124	11498847	99.663	100	6162	0
MET1	1486	0	1486	Chr7	4386182	4391655	100	100	1015	0	0	1486	Chr7	4377148	4382627	99.53	100	1021	0	0	1486	chr07	4164098	4169573	99.46	99.39	1044	9	0	1486	Chr7	3844809	3850288	99.5289	100	1021	0	0	1486	_Chr7	3336204	3341683	99.5289	100	1021	0
AAS76676	343	0	343	Chr10	1000329	1002655	100	100	1297	0	0	343	Chr10	1412039	1454567	91.38	94.75	41553	18	0	343	chr10	1046649	1102616	91.38	94.75	54992	18	0	343	Chr10	929207	977084	91.3846	94.7522	46902	18	0	343	_Chr10	1134529	1182408	91.1504	98.8338	46862	4
MET1-2	1497	0	1497	Chr7	4386064	4391655	99.93	100	1100	0	0	1497	Chr7	4377030	4382627	99.6	100	1106	0	0	1497	chr07	4163980	4169573	99.53	99.4	1129	9	0	1497	Chr7	3844691	3850288	99.5992	100	1106	0	0	1497	_Chr7	3336086	3341683	99.5992	100	1106	0
WRKY33	167	6	167	Chr9	6373158	6374001	100	96.41	360	0	0	167	Chr9	7221587	7227496	100	100	5408	0	0	167	chr09	6246455	6252587	99.4	99.4	5634	1	0	167	Chr9	6596592	6602501	100	100	5408	0	0	167	_Chr9	5417511	5423405	99.4012	100	5393	0
AAT91350	335	51	134	Chr5	16298061	16298310	84.34	24.78	0	0	51	134	Chr5	17177918	17178167	85.54	24.78	0	0	51	134	chr05	16433220	16433469	85.54	24.78	0	0	53	134	Chr1	3158228	3158471	83.9506	24.1791	0	0	51	134	_Chr5	14719113	14719362	85.5422	24.7761	0	0
hb2	169	0	169	Chr3	6625165	6625995	100	100	323	0	0	169	Chr3	6748353	6749183	100	100	323	0	0	169	chr03	6756411	6757242	100	99.41	327	1	0	169	Chr3	6294430	6295260	100	100	323	0	0	169	_Chr3	6568387	6569217	100	100	323	0
sor1	678	0	678	Chr4	121938	125111	100	100	1139	0	0	678	Chr4	140838	143792	100	100	920	0	0	678	chr04	116953	119908	100	99.41	933	4	0	678	Chr4	113517	116471	100	100	920	0	0	678	_Chr4	93093	96050	100	94.8378	1028	35
TDC	533	0	533	Chr1	32501235	32502834	99.62	100	0	0	0	533	Chr1	33592928	33594527	98.87	100	0	0	0	533	chr01	34988873	34990471	98.68	99.44	8	3	0	533	Chr1	31331815	31333414	98.8743	100	0	0	0	533	_Chr1	30551856	30553455	99.2495	100	0	0
OsCR4	901	0	901	Chr3	24416969	24419672	100	100	0	0	0	901	Chr3	27105386	27108089	100	100	0	0	0	901	chr03	27214588	27217287	100	99.45	11	5	0	901	Chr3	25640238	25642941	100	100	0	0	499	707	_Chr3	1270412	2664728	67.1141	16.5372	1393869	59
WRKY28	374	0	374	Chr6	26510323	26514443	100	100	2998	0	0	374	Chr6	27877357	27881517	99.73	100	3038	0	0	372	chr06	26840926	26845078	99.73	99.47	3036	0	0	374	Chr6	24913369	24917527	99.7326	100	3036	0	0	374	_Chr6	23790637	23794797	99.7326	100	3038	0
AAX58120	644	0	644	Chr1	26078278	26082117	100	100	1907	0	0	644	Chr1	27199798	27203638	100	98.6	1935	9	0	644	chr01	28357582	28361421	100	100	1907	0	0	644	Chr1	25338244	25342084	100	98.6025	1935	9	0	644	_Chr1	24210409	24214249	100	98.6025	1935	9
AAU12609	1047	0	1047	Chr2	2958937	2962078	98.85	100	0	0	0	1047	Chr2	2911807	2914948	99.62	100	0	0	0	1047	chr02	3201145	3204285	99.81	99.52	14	5	0	1047	Chr2	2858677	2861818	98.6628	100	0	0	0	1047	_Chr2	2909391	2912532	99.618	100	0	0
RAmy3D	435	0	435	Chr8	23341448	23342968	99.77	100	215	0	0	435	Chr8	24819907	24821427	99.31	100	215	0	0	435	chr08	25622447	25623961	99.31	99.54	215	2	0	435	Chr8	21434002	21435522	99.3103	100	215	0	0	435	_Chr8	22451913	22453433	99.3103	100	215	0
AAP83321	225	0	225	Chr2	26551100	26551775	100	100	0	0	0	225	Chr2	28226526	28227201	100	100	0	0	0	225	chr02	27101299	27101973	100	99.56	2	1	0	225	Chr2	25970820	25971495	99.5556	100	0	0	0	225	_Chr2	26492443	26493118	99.5556	100	0	0
ABA41563	1065	0	1065	Chr2	2945615	2948804	97.55	99.62	6	4	0	1065	Chr2	2899126	2902321	99.91	100	0	0	0	1065	chr02	3188466	3191658	99.72	99.72	6	3	0	1065	Chr2	2846132	2849321	97.361	99.6244	6	4	0	1065	_Chr2	2896711	2899906	99.9061	100	0	0
tufA	467	0	467	Chr2	23112039	23113440	100	100	0	0	0	467	Chr2	24348946	24350347	100	100	0	0	2	467	chr02	23674630	23676025	100	99.57	0	0	0	467	Chr2	22626210	22627611	100	100	0	0	0	467	_Chr2	23573797	23575198	100	100	0	0
Pi15	1025	0	1024	Chr9	9667221	9674617	97.85	99.61	4333	3	0	1025	Chr9	10856304	10861853	99.41	100	2474	0	0	1024	chr09	9157806	9165203	97.85	99.61	4334	3	0	1025	Chr9	10150343	10155892	99.4146	100	2474	0	0	1024	_Chr9	8109902	8117303	97.8452	99.6098	4338	3
Pi5-1	1025	0	1024	Chr9	9667221	9674617	97.85	99.61	4333	3	0	1025	Chr9	10856304	10861853	100	100	2474	0	0	1024	chr09	9157806	9165203	97.85	99.61	4334	3	0	1025	Chr9	10150343	10155892	100	100	2474	0	0	1024	_Chr9	8109902	8117303	97.8452	99.6098	4338	3
DAHPS2	539	0	539	Chr7	25726722	25729958	100	100	1619	0	0	539	Chr7	26282878	26286114	99.81	100	1619	0	0	539	chr07	24236680	24239920	99.26	99.63	1629	2	0	539	Chr7	24663824	24667060	99.8145	100	1619	0	0	539	_Chr7	23613089	23616325	99.8145	100	1619	0
ABD49441	680	0	680	Chr1	39523637	39527191	99.7	99.12	1532	6	0	680	Chr1	40504761	40508302	100	99.85	1504	1	0	680	chr01	42202077	42205618	100	99.85	1504	1	0	680	Chr1	37869067	37872608	100	99.8529	1504	1	0	680	_Chr1	37407166	37410707	100	99.8529	1504	1
ABE60890	1616	0	1616	Chr8	13185327	13190175	100	100	0	0	2	1616	Chr7	12553676	12558518	98.14	99.88	0	0	0	1616	ScaffoldUn01	2119	6966	97.9	100	-1	0	0	1616	Chr8	11762981	11767828	98.2663	99.9381	2	1	0	1616	_Chr8	11920570	11925417	98.2663	99.9381	2	1
AAX59045	331	0	331	Chr6	1636864	1639089	100	100	1232	0	0	331	Chr6	1514186	1516411	100	100	1232	0	0	331	chr06	1651688	1653912	100	99.7	1234	1	0	331	Chr6	1361207	1363432	100	100	1232	0	0	331	_Chr6	1198416	1200641	99.6979	100	1232	0
RGRC2	496	0	496	Chr2	34838141	34843571	100	100	3942	0	0	496	Chr2	36576644	36582101	99.8	100	3969	0	0	496	chr02	35277853	35286532	99.8	99.8	7194	1	0	496	Chr2	33490098	33495555	99.7984	100	3969	0	0	496	_Chr2	34113685	34119142	99.7984	100	3969	0
OsPK7	520	0	520	Chr1	31946931	31948491	100	100	0	0	0	520	Chr1	33050012	33051572	99.42	100	0	0	0	520	chr01	34388327	34389886	99.42	99.81	2	1	0	520	Chr1	30991163	30992723	99.4231	100	0	0	0	520	_Chr1	30000083	30001643	100	100	0	0
EUI	577	0	577	Chr5	23728677	23738282	100	100	7874	0	0	577	Chr5	25053273	25062886	100	100	7882	0	0	577	chr05	24437881	24447462	99.65	99.83	7853	1	0	577	Chr5	23339729	23349341	100	100	7881	0	371	556	_Chr5	1649610	1653578	94.5736	22.357	3581	56
AAB82756	813	0	813	Chr11	20802977	20853552	99.01	99.63	48145	3	0	813	Chr11	23257958	23260398	99.88	100	1	0	0	813	chr11	21985104	21987543	99.88	99.88	3	1	0	813	Chr11	21470686	21473126	99.877	100	1	0	0	813	_Chr11	20738400	20797899	99.1261	98.524	57096	12
ABN45744	145	0	145	Chr5	25658919	25660044	97.24	100	690	0	0	145	Chr5	27046293	27047403	98.62	100	675	0	0	145	chr05	26438785	26439895	98.62	100	675	0	52	142	Chr3	6777450	6785373	72.7273	60.6897	7659	2	0	145	_Chr5	23382825	23383934	98.6207	100	674	0
albl	859	0	859	Chr3	33747863	33750440	100	100	0	0	0	859	Chr3	36860853	36863430	100	100	0	0	1	859	chr03	37114279	37116853	100	99.88	0	0	0	859	Chr3	34402005	34404582	100	100	0	0	0	859	_Chr3	31635570	31638147	100	100	0	0
Pikahei-1	1427	0	1427	Chr4	31553061	31566096	89.57	98.81	8805	17	0	1427	Chr4	31943735	31948478	98.74	100	462	0	0	1427	chr04	32359057	32363799	99.58	99.93	464	1	0	1427	Chr4	28612566	28617309	98.7386	100	462	0	0	1427	_Chr4	28156607	28161350	98.8087	100	462	0
ABE60891	1713	0	1713	Chr5	10253007	10258146	100	100	0	0	0	1713	Chr5	10518374	10523513	100	100	0	0	0	1713	chr05	10598854	10603994	99.94	99.94	4	1	0	1713	Chr5	9517118	9522257	100	100	0	0	0	1713	_Chr5	9342553	9347692	100	100	0	0
05K17.1	225	0	225	Chr8	20363271	20364380	100	100	434	0	0	225	Chr8	21729049	21730158	100	100	434	0	0	225	chr08	22458259	22459368	100	100	434	0	0	225	Chr8	18534265	18535374	100	100	434	0	0	225	_Chr8	19753812	19754921	100	100	434	0
05K17.3	907	0	907	Chr8	20389563	20392284	100	100	0	0	0	907	Chr8	21755614	21758335	99.78	100	0	0	0	907	chr08	22484822	22487543	99.78	100	0	0	0	907	Chr8	18560574	18563295	100	100	0	0	0	907	_Chr8	19780378	19783099	99.7795	100	0	0
AAA33897	438	0	438	Chr9	17296196	17297685	100	100	175	0	0	438	Chr9	18726570	18728059	100	100	175	0	0	438	chr09	16590810	16592299	100	100	175	0	0	438	Chr9	16967100	16968589	100	100	175	0	0	438	_Chr9	15236353	15237842	100	100	175	0
AAA33909	150	0	150	Chr1	1949007	1949457	100	100	0	0	0	150	Chr1	1882465	1882915	100	100	0	0	0	150	chr01	2032354	2032804	100	100	0	0	0	150	Chr1	1775034	1775484	100	100	0	0	0	150	_Chr1	1831559	1832009	100	100	0	0
ACI49437	928	0	928	Chr12	10607521	10611770	97.95	99.89	1468	1	0	928	Chr12	9710114	9714363	98.27	99.89	1468	1	0	928	chr12	9651406	9655654	98.27	99.89	1467	1	0	928	Chr12	8728950	8733199	97.9504	99.8922	1468	1	0	928	_Chr12	9201054	9205302	98.1661	99.8922	1467	1
AAA33910	150	0	150	Chr1	1952046	1952496	100	100	0	0	0	150	Chr1	1885678	1886128	100	100	0	0	0	150	chr01	2039147	2039597	100	100	0	0	0	150	Chr1	1780645	1781095	100	100	0	0	0	150	_Chr1	1834772	1835222	100	100	0	0
AAA33912	102	0	102	Chr1	34033400	34034042	100	100	336	0	0	102	Chr1	34972456	34973117	99.02	100	355	0	0	102	chr01	36541524	36542185	100	100	355	0	0	102	Chr1	32477449	32478110	99.0196	100	355	0	0	102	_Chr1	32048995	32049637	100	100	336	0
AAA74190	136	0	136	Chr1	37513896	37514304	97.79	100	0	0	0	136	Chr1	38427659	38428067	97.79	100	0	0	0	136	chr06	3142362	3142770	97.79	100	0	0	0	136	Chr1	35940923	35941331	97.7941	100	0	0	0	136	_Chr1	35318050	35318458	97.7941	100	0	0
AAA80335	74	0	74	Chr11	28827833	28828196	100	100	141	0	0	74	Chr11	31374655	31375018	100	100	141	0	0	74	chr11	29916894	29917257	100	100	141	0	0	74	Chr11	30083869	30084232	100	100	141	0	0	74	_Chr11	27404571	27404934	100	100	141	0
AAA84589	137	0	137	Chr1	33539944	33540355	100	100	0	0	0	137	Chr6	972259	972670	100	100	0	0	0	137	ScaffoldUn01	1433	1844	100	100	0	0	0	137	Chr6	942413	942824	100	100	0	0	0	137	_Chr1	31555462	31555873	100	100	0	0
AAC18355	187	0	187	Chr1	34421093	34423389	97.86	100	1735	0	0	187	Chr1	35399418	35401717	100	100	1738	0	0	187	chr01	36980606	36982902	100	100	1735	0	0	187	Chr1	32904141	32906440	100	100	1738	0	0	187	_Chr1	32261850	32264124	98.3957	100	1713	0
AAC99621	264	0	264	Chr9	18456909	18458440	98.86	100	739	0	0	264	Chr9	19934931	19936462	98.86	100	739	0	0	264	chr09	17807670	17809201	98.86	100	739	0	0	264	Chr9	18182656	18184187	98.8636	100	739	0	0	264	_Chr9	16425847	16427378	98.8636	100	739	0
AAD27558	495	0	495	Chr5	26966754	26970018	100	100	1779	0	0	495	Chr5	28329454	28332718	100	100	1779	0	0	495	chr05	27670938	27674202	99.6	100	1779	0	0	495	Chr5	26254432	26257696	100	100	1779	0	0	495	_Chr5	24637914	24641178	99.596	100	1779	0
AAF00136	264	0	264	Chr6	394820	397231	100	100	1619	0	0	264	Chr6	265347	267744	100	100	1605	0	0	264	chr06	315922	318333	100	100	1619	0	0	264	Chr6	241700	244111	100	100	1619	0	0	264	_Chr6	229099	231496	100	100	1605	0
AAF00140	120	0	120	Chr6	274037	274397	100	100	0	0	0	120	Chr6	165096	165456	100	100	0	0	0	120	chr06	203979	204339	100	100	0	0	0	120	Chr6	154528	154888	100	100	0	0	0	120	_Chr6	128800	129160	100	100	0	0
ADC80445	156	0	148	Chr2	8359055	8360119	93.62	60.26	782	54	0	156	Chr2	8466672	8467746	93.75	61.54	786	60	0	156	chr07	21334772	21335843	93.81	62.18	780	59	0	156	Chr2	8273741	8274815	93.9394	63.4615	777	57	0	142	_Chr2	8542045	8542915	93.4066	58.3333	597	51
AAF00146	200	0	200	Chr1	35449911	35450511	99.5	100	0	0	0	200	Chr1	14605763	14606363	99.5	100	0	0	0	200	chr01	45449666	45450266	99.5	100	0	0	0	200	Chr1	13458072	13458672	99.5	100	0	0	0	200	_Chr1	33432213	33432813	99.5	100	0	0
ADF58428	136	0	136	Chr6	3056170	3056578	92.48	97.79	9	3	0	136	Chr6	2946039	2946447	92.48	97.79	9	3	0	136	chr05	22151795	22152203	92.54	98.53	6	2	0	136	Chr6	2755436	2755844	92.4812	97.7941	9	3	0	136	_Chr1	35318050	35318458	92.1875	94.1176	24	8
AAF05813	150	0	150	Chr5	15338213	15338663	100	100	0	0	0	150	Chr5	15937316	15937766	100	100	0	0	0	150	chr05	15461487	15461937	98	100	0	0	0	150	Chr5	14770913	14771363	98.6667	100	0	0	0	150	_Chr5	13870096	13870546	98	100	0	0
adh1	375	0	375	Chr11	5713028	5715904	97.8	97.07	1784	11	0	375	Chr11	5669295	5693110	97.8	97.07	22723	11	0	375	chr11	6019253	6045099	97.8	97.07	24754	11	0	375	Chr11	5626342	5629218	97.8022	97.0667	1784	11	0	375	_Chr11	5478392	5481269	97.8022	97.0667	1785	11
AAF21886	518	0	518	Chr1	25357596	25361621	100	100	2471	0	0	518	Chr1	26496939	26500964	100	100	2471	0	0	518	chr01	27585606	27589631	100	100	2471	0	0	518	Chr1	24635525	24639550	100	100	2471	0	0	518	_Chr1	23583899	23587924	100	100	2471	0
AAF21887	629	0	629	Chr1	25363674	25366670	100	100	1109	0	0	629	Chr1	26503022	26505990	99.84	100	1081	0	0	629	chr01	27591695	27594691	99.84	100	1109	0	0	629	Chr1	24641608	24644576	99.841	100	1081	0	0	629	_Chr1	23589982	23592958	99.841	100	1089	0
AAF44718	347	0	347	Chr4	28932067	28933697	96.54	100	589	0	0	347	Chr4	29098379	29100010	96.25	100	590	0	0	347	chr04	29532124	29533755	96.25	100	590	0	0	347	Chr4	25855765	25857396	96.2536	100	590	0	0	347	_Chr4	25589447	25591078	96.2536	100	590	0
AAG35652	257	0	257	Chr3	6053190	6061274	99.61	100	7313	0	0	257	Chr3	6183009	6191020	99.61	100	7240	0	0	257	chr03	6222060	6230149	99.61	100	7318	0	0	257	Chr3	5768241	5776384	99.6109	100	7372	0	0	257	_Chr3	6037341	6045498	99.6109	100	7386	0
ADI43217	247	8	247	Chr1	36030096	36030813	99.16	96.76	0	0	8	247	Chr1	37050192	37050909	99.16	96.76	0	0	8	247	chr01	38580981	38581698	99.16	96.76	0	0	8	247	Chr1	34553975	34554692	99.1632	96.7611	0	0	8	247	_Chr1	33910796	33911513	99.1632	96.7611	0	0
AAK77941	636	0	636	Chr3	28170076	28173314	99.84	100	1330	0	0	636	Chr3	31060436	31063675	99.84	100	1331	0	0	636	chr03	31173991	31177231	99.84	100	1332	0	0	636	Chr3	29104609	29107849	99.8428	100	1332	0	0	636	_Chr3	26945045	26948283	99.8428	100	1330	0
ADK36549	668	0	667	Chr7	6062888	6069305	99.37	95.66	4500	28	0	667	Chr7	6106571	6112988	99.37	95.66	4500	28	0	667	chr07	5939547	5945950	99.53	95.66	4486	28	0	667	Chr7	5569619	5576032	99.374	95.6587	4496	28	71	615	_Chr4	23533707	24586275	80.597	20.0599	1052166	410
ADK36557	668	0	667	Chr7	6062888	6069305	99.22	95.66	4500	28	0	667	Chr7	6106571	6112988	99.22	95.66	4500	28	0	667	chr07	5939547	5945950	99.37	95.66	4486	28	0	667	Chr7	5569619	5576032	99.2175	95.6587	4496	28	71	615	_Chr4	23533707	24586275	80.597	20.0599	1052166	410
ADK36625	666	0	665	Chr7	6062888	6069305	99.37	95.65	4506	28	0	665	Chr7	6106571	6112988	99.37	95.65	4506	28	0	665	chr07	5939547	5945950	99.53	95.65	4492	28	0	665	Chr7	5569619	5576032	99.3721	95.6456	4502	28	71	613	_Chr4	23533713	24586275	80.303	19.8198	1052166	410
ADK62361	297	0	297	Chr8	4333848	4334739	100	100	0	0	0	297	Chr8	4312443	4313327	94.35	83.5	140	49	0	297	chr08	4369116	4370004	94.57	86.87	114	39	0	297	Chr8	3807551	3808435	94.3548	83.5017	140	49	0	277	_Chr8	3158019	3514998	94.4681	79.1246	356274	42
AAL06593	511	0	511	Chr6	1816277	1819529	100	100	1719	0	0	511	Chr6	1693835	1697087	100	100	1719	0	0	511	chr06	1833137	1836389	100	100	1719	0	0	511	Chr6	1540764	1544016	100	100	1719	0	0	511	_Chr6	1381584	1384834	99.8043	100	1717	0
AAL25128	527	0	527	Chr6	25231325	25235444	100	100	2538	0	0	527	Chr6	26570821	26574941	99.81	100	2539	0	0	527	chr06	25442056	25446173	100	100	2536	0	0	527	Chr6	23881178	23885295	100	100	2536	0	0	527	_Chr6	22677906	22682024	99.8102	100	2537	0
AAL25129	730	0	730	Chr9	18307978	18314073	100	100	3905	0	0	730	Chr9	19785536	19791652	100	100	3926	0	0	730	chr09	17633445	17639772	99.86	100	4137	0	0	730	Chr9	18033513	18039836	99.863	100	4133	0	0	730	_Chr9	16276800	16282898	100	100	3908	0
AAL25130	745	0	745	Chr2	30148915	30153763	99.87	100	2613	0	0	745	Chr2	31888779	31893626	99.73	100	2612	0	0	745	chr02	30636154	30641001	99.73	100	2612	0	0	745	Chr2	29199164	29204011	99.7315	100	2612	0	0	745	_Chr2	29652585	29657432	99.7315	100	2612	0
AAL25133	868	0	868	Chr7	22015804	22019184	100	100	776	0	0	868	Chr7	22690014	22693409	98.96	100	791	0	0	868	chr07	20641585	20644980	99.19	100	791	0	0	868	Chr7	21189543	21192938	98.9631	100	791	0	0	868	_Chr7	20277738	20281133	99.1935	100	791	0
AAL25134	889	0	889	Chr7	22006064	22012113	100	100	3382	0	0	889	Chr7	22682436	22686322	99.44	100	1219	0	0	889	chr07	20634004	20637894	99.33	100	1223	0	0	889	Chr7	21181967	21185853	99.4376	100	1219	0	0	889	_Chr7	20270157	20274047	99.3251	100	1223	0
ADM24971	1289	0	1289	Chr1	33141126	33144996	99.46	100	3	0	0	1289	Chr1	34191297	34195161	86.89	99.38	21	8	0	1289	chr01	35587929	35604927	89.22	96.43	13269	46	0	1289	Chr1	31929986	31933850	86.8852	99.3794	21	8	0	1289	_Chr1	31156339	31160209	99.4569	100	3	0
ADM24975	1290	0	1290	Chr1	33141126	33144996	100	100	0	0	0	1290	Chr1	34191297	34195161	87.21	99.38	18	8	0	1290	chr01	35601063	35604927	86.9	99.38	18	8	0	1290	Chr1	31929986	31933850	87.2075	99.3798	18	8	0	1290	_Chr1	31156339	31160209	100	100	0	0
ADM24980	1290	0	1290	Chr1	33141126	33144996	99.69	100	0	0	0	1290	Chr1	34191297	34195161	87.13	99.38	18	8	0	1290	chr01	35601063	35604927	86.82	99.38	18	8	0	1290	Chr1	31929986	31933850	87.1295	99.3798	18	8	0	1290	_Chr1	31156339	31160209	99.6899	100	0	0
AAL27005	160	0	160	Chr3	10562323	10562971	100	100	168	0	0	160	Chr3	10903002	10903648	100	100	166	0	0	160	chr03	11072935	11073581	100	100	166	0	0	160	Chr3	10408605	10409251	100	100	166	0	0	160	_Chr3	10653889	10654535	100	100	166	0
AAL35582	252	0	252	Chr9	21156223	21157890	100	100	911	0	0	252	Chr9	22763148	22764815	99.6	100	911	0	0	252	chr09	20580473	20582140	99.6	100	911	0	0	252	Chr9	20801491	20803158	99.6032	100	911	0	0	252	_Chr9	18923234	18924901	99.6032	100	911	0
AAL40942	1216	0	1216	Chr4	31752146	31759337	100	100	3543	0	0	1216	Chr4	32185720	32192915	99.67	100	3547	0	0	1216	chr04	32559206	32566400	99.92	100	3546	0	0	1216	Chr4	28854264	28861460	99.6711	100	3548	0	0	1216	_Chr4	28470327	28477513	99.5066	100	3538	0
AEM43045	1097	0	1097	Chr11	28236013	28239404	100	100	100	0	0	1097	Chr11	30853001	30856392	99.54	100	100	0	0	1097	chr11	29495680	29499071	99.54	100	100	0	17	1080	Chr10	7984720	8075306	76.1768	94.8952	87463	22	0	1097	_Chr11	27232034	27235425	99.6354	100	100	0
AER10504	110	0	104	Chr5	29460307	29460708	100	91.82	98	3	0	104	Chr5	30830569	30830973	100	94.55	92	0	0	110	chr05	30165869	30166547	100	99.09	351	1	0	110	Chr5	28594152	28594831	100	100	349	0	0	104	_Chr5	27084199	27084603	100	94.5455	92	0
AAL60450	170	0	170	Chr12	26139797	26141289	100	100	982	0	0	170	Chr12	25184887	25186380	100	100	983	0	0	170	chr12	24746127	24747619	100	100	982	0	0	170	Chr12	24001333	24002825	100	100	982	0	0	170	_Chr12	22552827	22554319	100	100	982	0
AAL84631	331	0	331	Chr3	10707202	10713015	100	100	4820	0	0	331	Chr3	11034145	11039961	99.4	100	4823	0	0	331	chr03	11245711	11251526	99.4	100	4822	0	0	331	Chr3	10539758	10545574	99.3958	100	4823	0	0	149	_Chr1	10872726	10878204	82.963	40.7855	5073	14
AFI99126	332	31	331	Chr7	23796700	23797603	98.65	89.16	15	4	31	331	Chr7	24457764	24458664	99	90.36	0	0	31	331	chr07	22389115	22390015	99	90.36	0	0	31	331	Chr7	22839297	22840197	99	90.3614	0	0	31	331	_Chr7	22035759	22036662	98.6486	89.1566	15	4
AFI99127	332	0	331	Chr7	23796610	23797603	99.7	99.7	0	0	0	331	Chr7	24457674	24458664	98.77	98.19	12	5	0	331	chr07	22389025	22390015	98.77	98.19	12	5	0	331	Chr7	22839207	22840197	98.773	98.1928	12	5	0	331	_Chr7	22035669	22036662	99.6979	99.6988	0	0
AFI99128	332	31	331	Chr7	23796700	23797603	98.31	89.16	15	4	31	331	Chr7	24457764	24458664	98.67	90.36	0	0	31	331	chr07	22389115	22390015	98.67	90.36	0	0	31	331	Chr7	22839297	22840197	98.6667	90.3614	0	0	31	331	_Chr7	22035759	22036662	98.3108	89.1566	15	4
AFQ20269	134	2	134	Chr5	29458190	29458586	100	98.51	0	0	2	134	Chr5	30828493	30828889	100	98.51	0	0	2	134	chr05	30163791	30164187	100	98.51	0	0	2	134	Chr5	28592076	28592472	100	98.5075	0	0	2	134	_Chr5	27082123	27082519	100	98.5075	0	0
AGI63696	505	0	505	Chr4	16214065	16218619	99.59	97.03	3084	15	0	505	Chr4	16090681	16095235	99.6	97.82	3072	11	0	505	chr04	15304842	15309396	99.6	97.82	3072	11	0	505	Chr4	14427989	14432543	99.5951	97.8218	3072	11	0	505	_Chr4	13589544	13594098	99.5918	97.0297	3084	15
AAM49811	1553	0	1553	Chr8	5353840	5362925	99.74	100	4426	0	0	1553	Chr8	5214347	5223440	99.68	100	4434	0	0	1553	chr08	5263372	5272463	100	100	4432	0	0	1553	Chr8	4577667	4586760	99.678	100	4434	0	0	1553	_Chr8	4123848	4132939	100	100	4432	0
AGPlar	519	0	519	Chr5	28872135	28875519	100	99.81	1830	1	0	519	Chr5	30224600	30227983	100	99.81	1829	1	0	519	chr05	29558648	29562033	100	99.81	1831	1	0	519	Chr5	28143360	28146743	100	99.8073	1829	1	0	519	_Chr5	26495215	26498598	100	99.8073	1829	1
AGPP	483	0	481	Chr8	15666837	15672476	99.79	99.59	4196	0	0	481	Chr8	16327046	16332708	99.79	99.59	4219	0	0	481	chr08	17312099	17317760	99.79	99.59	4218	0	0	473	Chr8	13831542	13837175	99.7886	97.9296	4214	0	0	481	_Chr8	14473959	14479621	99.7921	99.5859	4219	0
AGPsma	500	0	500	Chr9	7245953	7249674	100	100	2221	0	0	500	Chr9	8098310	8102038	98.78	98	2258	10	0	500	chr09	7140835	7144563	98.78	98	2258	10	0	500	Chr9	7473234	7476962	98.7755	98	2258	10	0	500	_Chr9	6286171	6289899	98.7755	98	2258	10
AAN17353	403	0	403	Chr2	28702014	28704005	100	100	782	0	0	403	Chr2	30350451	30352441	100	100	781	0	0	403	chr02	29177530	29179520	100	100	781	0	0	403	Chr2	27937147	27939137	100	100	781	0	57	394	_Chr4	26740430	26741836	87.3112	82.134	413	6
AIJ50386	742	0	742	Chr7	29617429	29628597	99.6	99.87	8945	1	0	742	Chr7	30207244	30218398	98.65	99.87	8931	1	0	742	chr07	28208675	28219820	98.64	99.33	8934	5	0	742	Chr7	28504195	28515348	98.6505	99.8652	8930	1	50	724	_Chr3	9833957	9841330	77.6908	68.8679	5840	163
AIJ50387	742	0	742	Chr7	29617429	29628597	98.79	99.87	8945	1	0	742	Chr7	30207244	30218398	100	99.87	8931	1	0	742	chr07	28208675	28219820	100	99.33	8934	5	0	742	Chr7	28504195	28515348	100	99.8652	8930	1	50	724	_Chr3	9833957	9841330	77.6493	69.9461	5816	155
AAN39042	527	0	527	Chr3	2807895	2809476	100	100	0	0	0	527	Chr3	2895756	2897337	100	100	0	0	0	527	chr03	2937297	2938878	100	100	0	0	0	527	Chr3	2480147	2481728	100	100	0	0	0	527	_Chr3	2771642	2773223	100	100	0	0
AAN39043	528	0	528	Chr3	2815738	2817322	100	100	0	0	0	528	Chr3	2903856	2905440	100	100	0	0	0	528	chr03	2945398	2946982	100	100	0	0	0	528	Chr3	2488248	2489832	100	100	0	0	0	528	_Chr3	2779742	2781326	100	100	0	0
AAN39044	526	0	526	Chr10	16027858	16029436	99.05	100	0	0	0	526	Chr10	17828997	17830575	98.29	100	0	0	0	526	chr10	16711187	16712765	98.29	100	0	0	0	526	Chr10	16388549	16390127	98.0989	100	0	0	0	526	_Chr10	16404513	16406091	98.289	100	0	0
AAN39045	538	0	538	Chr4	5847435	5849049	100	100	0	0	0	538	Chr4	5385261	5386875	100	100	0	0	0	538	chr04	5208575	5210189	99.44	100	0	0	0	538	Chr4	4715595	4717209	100	100	0	0	0	538	_Chr4	4895245	4896859	100	100	0	0
AAN39047	534	0	534	Chr8	28244230	28245832	100	100	0	0	0	534	Chr8	29628019	29629621	99.81	100	0	0	0	534	chr08	30990737	30992339	99.81	100	0	0	0	534	Chr8	25880081	25881683	99.8127	100	0	0	0	534	_Chr8	26980461	26982063	99.8127	100	0	0
amy2A	443	0	443	Chr6	30263087	30266575	100	99.1	2171	4	0	443	Chr6	31558518	31562005	100	99.77	2161	1	0	443	chr06	30686444	30689931	100	99.77	2161	1	0	443	Chr6	28371772	28375259	100	99.7743	2161	1	0	443	_Chr6	27182362	27185849	100	99.7743	2161	1
Angrp-1	183	0	183	Chr10	16429322	16614416	94.41	97.81	184557	4	0	182	Chr10	18344479	18348275	86.44	96.72	3265	5	0	182	chr10	17180635	17184432	86.44	96.72	3266	5	0	182	Chr10	16801724	16805532	87.5706	96.7213	3277	5	0	182	_Chr10	16803883	16807678	87.0056	96.7213	3264	5
annexin	288	0	288	Chr8	20459732	20461345	99.65	100	749	0	0	288	Chr8	21825877	21827488	100	99.65	750	1	0	288	chr08	22556354	22557965	100	99.65	750	1	0	288	Chr8	18629967	18631580	99.6528	100	749	0	0	288	_Chr8	19850635	19852246	100	99.6528	750	1
AAN39048	526	0	526	Chr3	2011851	2013429	100	100	0	0	0	526	Chr3	2078768	2080346	99.81	100	0	0	0	526	chr03	2075750	2077328	99.81	100	0	0	0	526	Chr3	1692848	1694426	99.8099	100	0	0	0	526	_Chr3	1975967	1977545	99.8099	100	0	0
AAN39051	549	0	549	Chr6	12692307	12694849	100	100	895	0	0	549	Chr6	12290258	12292797	99.82	100	892	0	0	549	chr06	12632775	12635314	99.82	100	892	0	0	549	Chr6	11508860	11511399	99.8179	100	892	0	0	549	_Chr6	9905527	9908066	99.8179	100	892	0
AOX1a	332	0	332	Chr4	30287568	30289757	100	100	1193	0	0	332	Chr4	30671563	30673759	100	97.89	1221	7	0	332	chr04	30969995	30972183	100	100	1192	0	0	332	Chr4	27340617	27342815	100	97.8916	1223	7	0	332	_Chr4	26905706	26907894	100	100	1192	0
AAN39052	555	0	555	Chr1	26725196	26726953	100	100	92	0	0	555	Chr1	27786511	27788268	100	100	92	0	0	555	chr01	28971168	28972925	100	100	92	0	0	555	Chr1	25923857	25925614	100	100	92	0	0	555	_Chr1	24795985	24797742	100	100	92	0
AAP22065	254	0	254	Chr2	30164614	30165376	99.61	100	0	0	0	254	Chr2	31904502	31905264	100	100	0	0	0	254	chr02	30653051	30653813	100	100	0	0	0	254	Chr2	29214887	29215649	100	100	0	0	0	254	_Chr2	29668308	29669070	100	100	0	0
APO1	429	0	429	Chr6	27480084	27481453	100	100	82	0	0	429	Chr6	28897133	28898493	99.52	96.5	118	15	0	429	chr06	27976782	27978151	99.53	100	82	0	90	399	Chr11	26860256	27537139	92.228	44.9883	676304	116	0	429	_Chr6	24638679	24640039	99.5169	96.5035	118	15
AAP47157	159	0	159	Chr1	36135947	36137053	98.74	100	629	0	0	159	Chr1	37171181	37172287	98.74	100	629	0	0	159	chr01	38711251	38712357	98.74	100	629	0	0	159	Chr1	34674966	34676072	98.7421	100	629	0	0	159	_Chr1	34031792	34032898	98.7421	100	629	0
AAP83324	217	0	217	Chr4	27539922	27540573	100	100	0	0	0	217	Chr4	27669696	27670347	100	100	0	0	0	217	chr04	28093292	28093943	100	100	0	0	0	217	Chr4	24903090	24903741	100	100	0	0	0	217	_Chr4	24154905	24155556	100	100	0	0
AAP83325	219	0	219	Chr4	28820860	28821517	99.54	100	0	0	0	219	Chr4	28982333	28982990	99.54	100	0	0	0	219	chr04	29405865	29406522	99.54	100	0	0	0	219	Chr4	25739766	25740423	99.5434	100	0	0	0	219	_Chr4	25473462	25474119	99.5434	100	0	0
atpB	498	0	498	chrC	51816	53310	100	100	0	0	0	498	chrC	118439	119933	99.8	100	0	0	0	498	chr12	5302959	5304453	99.8	100	0	0	7	452	Chr5	20718057	20719392	98.427	89.3574	0	0	7	452	_Chr5	19233480	19234815	98.427	89.3574	0	0
atpB.p01	551	0	551	Chr5	27510083	27513227	98.15	98.19	1521	10	0	551	Chr5	28818400	28821543	98.15	98.19	1520	10	0	551	chr05	28123157	28126300	98.9	98.91	1508	6	0	551	Chr5	26738434	26741577	98.1516	98.1851	1520	10	0	551	_Chr5	25098843	25101984	98.1516	98.1851	1518	10
AAP83888	218	0	218	Chr9	20395506	20396160	97.25	100	0	0	0	218	Chr9	22021599	22022253	96.79	100	0	0	0	218	chr09	19780008	19780662	96.79	100	0	0	0	218	Chr9	20043318	20043972	96.789	100	0	0	16	197	_Chr8	26220632	26225149	77.3913	52.7523	4172	66
AAP85378	986	0	986	Chr2	19099240	19104507	99.59	100	2309	0	0	986	Chr2	20320546	20325813	99.49	100	2309	0	0	986	chr02	19598391	19603658	99.49	100	2309	0	0	986	Chr2	18956790	18962057	99.4929	100	2309	0	0	986	_Chr2	19609686	19614953	99.4929	100	2309	0
AAS75866	341	0	341	Chr10	976801	977824	100	100	0	0	0	341	Chr10	1412039	1434841	98.53	100	21779	0	0	341	chr10	1046649	1083443	98.53	100	35771	0	0	341	Chr10	929207	952009	98.5337	100	21779	0	0	341	_Chr10	1134529	1157331	98.5337	100	21779	0
AAT81168	521	0	521	Chr1	36044484	36046047	100	100	0	0	0	521	Chr1	37065971	37067534	100	100	0	0	0	521	chr01	38596761	38598324	100	100	0	0	0	521	Chr1	34569754	34571317	100	100	0	0	0	521	_Chr1	33926576	33928139	100	100	0	0
AAU12608	1051	0	1051	Chr2	2965405	2968558	99.71	100	0	0	0	1051	Chr2	2917973	2921126	99.9	100	0	0	0	1051	chr02	3207303	3210456	99.9	100	0	0	0	1051	Chr2	2865451	2868604	99.7146	100	0	0	0	1051	_Chr2	2915557	2918710	99.9049	100	0	0
AAX14281	644	0	644	Chr2	18236119	18238051	99.38	100	0	0	0	644	Chr2	19296446	19298378	99.84	100	0	0	0	644	chr02	18703600	18705532	99.53	100	0	0	0	644	Chr2	18108113	18110045	99.6894	100	0	0	0	644	_Chr2	18653387	18655319	99.8447	100	0	0
BAA04066	728	0	728	Chr1	39723466	39726874	99.73	100	1224	0	0	728	Chr1	40733426	40736832	99.58	97.66	1273	17	0	728	chr01	42412046	42415452	99.58	97.66	1273	17	0	728	Chr1	38097540	38100946	99.5781	97.6648	1273	17	0	728	_Chr1	37635738	37639144	99.5781	97.6648	1273	17
AAX14282	644	0	644	Chr2	18236119	18238051	99.53	100	0	0	0	644	Chr2	19296446	19298378	99.69	100	0	0	0	644	chr02	18703600	18705532	99.38	100	0	0	0	644	Chr2	18108113	18110045	99.8447	100	0	0	0	644	_Chr2	18653387	18655319	99.6894	100	0	0
AAX14283	644	0	644	Chr2	18236119	18238051	98.91	100	0	0	0	644	Chr2	19296446	19298378	99.07	100	0	0	0	644	chr02	18703600	18705532	98.76	100	0	0	0	644	Chr2	18108113	18110045	99.2236	100	0	0	0	644	_Chr2	18653387	18655319	99.0683	100	0	0
ABA41559	1046	0	1046	Chr2	2972244	2975382	87.48	100	0	0	0	1046	Chr2	2924902	2928040	100	100	0	0	0	1046	chr02	3214232	3217370	100	100	0	0	0	1046	Chr2	2872291	2875429	87.4761	100	0	0	0	1046	_Chr2	2922486	2925624	100	100	0	0
ABA41562	1049	0	1049	Chr2	2952438	2955585	98.47	100	0	0	0	1049	Chr2	2905296	2908443	99.43	100	0	0	0	1049	chr02	3194634	3197781	99.43	100	0	0	0	1049	Chr2	2852168	2855315	96.4728	100	0	0	0	1049	_Chr2	2902881	2906028	99.428	100	0	0
ABA41564	1051	0	1051	Chr2	2938246	2941396	96.66	99.71	6	3	0	1051	Chr2	2892507	2895660	99.9	100	0	0	0	1051	chr02	3181847	3185000	99.9	100	0	0	0	1051	Chr2	2838751	2841904	99.334	100	0	0	0	1051	_Chr2	2890093	2893246	99.9049	100	0	0
BAA11350	502	0	502	chrM	294691	297678	99.6	100	1481	0	0	502	chrM	305177	308164	99.8	100	1481	0	0	280	chr12	12544902	12545742	100	55.78	0	0	388	462	Chr9	19944974	19945196	90.5405	14.741	0	0	91	469	_Chr12	18384779	19681568	91.5789	18.9243	1296504	283
BAA11351	93	0	93	chrM	297684	297963	97.85	100	0	0	0	93	chrM	308170	308449	97.85	100	0	0	20	57	chr11	3489490	3489601	91.89	39.78	0	0	20	57	Chr11	3240440	3240551	91.8919	39.7849	0	0	20	57	_Chr11	3233573	3233684	91.8919	39.7849	0	0
BAA11397	381	0	381	Chr11	200196	203673	98.68	99.74	2337	1	0	381	Chr11	185680	189157	98.68	99.74	2337	1	0	381	chr11	144465	147942	98.68	99.74	2337	1	0	381	Chr11	214234	217757	98.6842	99.7375	2383	1	0	381	_Chr11	151927	155383	97.3684	99.7375	2316	1
BAA19466	818	0	818	Chr6	23928849	23931814	98.65	99.63	520	3	0	818	Chr6	25279753	25282718	98.53	99.63	520	3	0	818	chr06	23968200	23971169	98.52	99.14	536	7	0	818	Chr6	22578864	22581829	98.5276	99.6333	520	3	0	818	_Chr6	21443704	21446669	98.5276	99.6333	520	3
ABA41565	1051	0	1051	Chr2	2934078	2937231	97.24	100	0	0	0	1051	Chr2	2888341	2891494	100	100	0	0	0	1051	chr02	3177681	3180834	100	100	0	0	0	1051	Chr2	2834585	2837738	99.0485	100	0	0	0	1051	_Chr2	2885927	2889080	100	100	0	0
BAA19573	334	0	334	Chr10	22295077	22297527	99.7	99.7	1451	1	0	334	Chr10	24497450	24499900	99.7	99.7	1451	1	0	334	chr10	23594669	23597119	99.7	99.7	1451	1	0	334	Chr10	22644336	22646786	99.6997	99.7006	1451	1	0	334	_Chr10	22941446	22943897	99.6997	99.7006	1452	1
BAA21098	505	0	505	Chr4	23171795	23176220	100	99.8	2913	1	0	505	Chr4	23240844	23245269	100	99.8	2913	1	0	505	chr04	23137992	23142416	99.6	99.8	2912	1	5	505	Chr8	18550982	18556836	80.8354	80.5941	4633	93	0	505	_Chr4	19954378	19958804	99.6032	99.802	2914	1
ABA41566	454	0	454	Chr2	2929077	2931750	100	100	1311	0	0	454	Chr2	2883364	2886037	99.56	100	1311	0	0	454	chr02	3172704	3175377	99.56	100	1311	0	0	454	Chr2	2829607	2832280	99.1189	100	1311	0	0	454	_Chr2	2880950	2883623	99.5595	100	1311	0
BAA28632	988	0	988	Chr4	4405827	4418567	99.49	99.49	9791	5	0	988	Chr4	4066951	4079241	98.58	99.49	9341	5	0	988	chr04	3732104	3744404	98.36	98.68	9375	13	0	988	Chr4	3687396	3699686	98.5758	99.4939	9341	5	0	988	_Chr4	3712839	3725582	99.2828	98.7854	9815	12
ABD03951	307	0	307	Chr1	37440902	37444558	100	100	2735	0	0	307	Chr1	38366857	38370518	100	100	2740	0	0	307	chr01	39953890	39957551	100	100	2740	0	0	307	Chr1	35880121	35883782	100	100	2740	0	0	307	_Chr1	35246994	35250655	100	100	2740	0
ABF59864	224	0	224	Chr4	9124450	9125122	99.11	100	0	0	0	224	chrC	101688	102360	99.11	100	0	0	0	224	Scaffold10	741	1413	99.11	100	0	0	0	224	Chr1	17053166	17053838	98.6607	100	0	0	3	121	_Chr2	22516163	22516516	90.5983	52.2321	2	1
BAA31953	272	0	272	Chr1	25696719	25704777	100	99.26	7248	2	0	272	Chr1	26848237	26856312	100	95.22	7298	13	0	272	chr01	27971330	27979387	100	95.22	7280	13	0	272	Chr1	24986745	24994820	100	95.2206	7298	13	0	272	_Chr1	23935217	23943274	100	95.2206	7280	13
BAA34598	226	0	226	Chr3	16655192	16657038	99.56	99.56	1171	1	0	226	Chr3	17451688	17453532	99.56	99.56	1169	1	0	226	chr03	18116093	18117938	99.56	99.56	1170	1	0	226	Chr3	16381287	16383131	99.5556	99.5575	1169	1	0	226	_Chr3	16386622	16388468	99.5556	99.5575	1171	1
BAA36274	476	0	476	Chr3	30532363	30535278	99.79	99.79	1490	1	0	476	Chr3	33610640	33613555	100	99.79	1490	1	0	476	chr03	33689737	33692652	100	99.79	1490	1	0	476	Chr3	31310121	31313036	100	99.7899	1490	1	27	461	_Chr4	703048	1619521	82.6558	77.521	915366	65
BAA36492	421	0	421	Chr3	33187692	33191609	99.52	99.76	2657	1	0	421	Chr3	36309252	36313151	99.76	99.76	2639	1	0	421	chr03	36515007	36518965	99.76	99.76	2698	1	0	421	Chr3	33850487	33854386	99.7619	99.7625	2639	1	0	421	_Chr3	31088114	31092013	99.7619	99.7625	2639	1
ABI54410	87	0	87	Chr1	31982020	31982465	100	100	184	0	0	87	Chr1	33105849	33106294	100	100	184	0	0	87	chr01	34443995	34444440	100	100	184	0	0	87	Chr1	31046999	31047444	100	100	184	0	0	87	_Chr1	30035295	30035740	100	100	184	0
ABK58606	754	0	754	Chr3	33955316	33961678	100	100	4100	0	0	754	Chr3	37032708	37039068	100	100	4098	0	0	754	chr03	37301009	37307371	100	100	4100	0	0	754	Chr3	34573805	34580165	100	100	4098	0	0	87	_Chr3	31807355	31807616	100	11.5385	0	0
BAB11988	468	0	468	Chr4	34519683	34523130	100	98.93	2058	5	0	468	Chr4	34792558	34796003	100	98.93	2056	5	0	468	chr04	35510971	35514416	100	98.93	2056	5	0	468	Chr4	31460556	31464001	100	98.9316	2056	5	0	468	_Chr4	31095067	31098512	100	98.9316	2056	5
ABK58608	415	0	415	Chr3	20248502	20249941	100	100	194	0	0	415	Chr3	22139743	22141182	100	100	194	0	0	415	chr03	22241832	22243271	99.76	100	194	0	0	415	Chr3	20887888	20889327	100	100	194	0	0	415	_Chr3	20041120	20042559	100	100	194	0
BAB17630	407	0	407	Chr6	9336534	9338356	100	96.07	649	16	0	407	Chr6	9270358	9272212	99.26	99.02	645	4	0	407	chr06	9530371	9532225	99.26	99.02	645	4	0	407	Chr6	8572798	8574652	99.2556	99.0172	645	4	0	407	_Chr6	7246797	7248655	99.2629	100	637	0
ABS82040	243	0	243	Chr6	23898626	23899587	100	100	232	0	0	243	Chr6	25249124	25250085	99.18	100	232	0	0	243	chr06	23931180	23932141	99.18	100	232	0	0	243	Chr6	22548239	22549200	99.177	100	232	0	0	243	_Chr6	21413083	21414044	99.177	100	232	0
ABX83034	68	0	68	Chr1	32946646	32946850	100	100	0	0	0	68	Chr1	34017661	34017865	100	100	0	0	0	68	chr01	35423801	35424005	100	100	0	0	0	68	Chr1	31756307	31756511	100	100	0	0	0	68	_Chr1	30974182	30974386	100	100	0	0
BAC65862	1268	0	1268	Chr10	11153432	11157236	96.37	100	0	0	0	1268	Chr3	29264964	29268747	97.05	98.82	24	15	0	1268	chr12	7100818	7263751	95.97	99.84	159135	2	0	1268	Chr10	11208369	11754621	96.0568	100	542448	0	0	1268	_Chr8	9380943	9384712	96.648	98.817	10	15
BAD08215	794	0	794	Chr10	18935795	18938177	100	100	0	0	0	794	Chr10	21147476	21149963	94.27	98.87	132	9	0	775	chr10	20104072	20124362	95.99	97.48	17968	1	0	794	Chr10	19464211	19466698	94.2675	98.8665	132	9	0	794	_Chr10	19601418	19603905	94.1401	98.8665	132	9
BAD08216	401	0	401	Chr10	18946560	18947763	100	100	0	0	0	398	Chr10	21147476	21159892	90.26	97.26	11246	8	0	398	chr10	20114951	20134135	88.19	99.25	17990	0	0	398	Chr10	19464211	19476627	90.2564	97.2569	11246	8	3	398	_Chr10	19457724	19613834	90.4393	96.5087	154949	8
Badh2	503	0	503	Chr8	20379968	20385825	100	99.8	4351	1	0	503	Chr8	21746115	21751957	100	99.8	4336	1	0	503	chr08	22475322	22481165	100	99.8	4337	1	0	503	Chr8	18550973	18556836	100	99.8012	4357	1	0	503	_Chr8	19770879	19776721	100	99.8012	4336	1
ABX83035	61	0	61	Chr1	21261896	21262079	100	100	0	0	0	61	Chr1	22020811	22020994	100	100	0	0	0	61	chr01	22697458	22697641	100	100	0	0	0	61	Chr1	20912553	20912736	100	100	0	0	0	61	_Chr1	20182327	20182510	100	100	0	0
BAF63330	1061	7	1061	Chr4	32961847	32966796	99.91	99.34	1787	0	7	1061	Chr4	33259252	33263942	99.52	97.27	1594	22	0	1061	chr04	33863035	33868132	99.52	97.93	1980	22	7	1061	Chr4	29927663	29932353	99.5155	97.2667	1594	22	7	1061	_Chr4	29588754	29593444	99.5155	97.2667	1594	22
BAF63332	888	0	888	Chr4	32991161	32994647	99.66	100	822	0	240	888	Chr4	33261606	33284906	75.37	68.13	21485	43	13	741	chr04	33878430	33911328	82.3	65.54	31152	146	94	888	Chr4	29929509	29953317	75.4019	70.045	21942	172	94	888	_Chr4	29590600	29614408	75.2846	69.2568	21963	179
BAF63333	816	0	816	Chr4	32974843	32977645	99.88	100	354	0	0	816	Chr4	33268416	33271215	99.14	99.63	360	3	0	816	chr04	33872606	33875405	99.14	99.63	360	3	0	816	Chr4	29936827	29939626	99.139	99.6324	360	3	0	816	_Chr4	29597918	29600717	99.139	99.6324	360	3
ABX83036	63	0	63	Chr5	26898105	26898294	100	100	0	0	0	63	Chr5	28260719	28260908	100	100	0	0	0	63	chr05	27600633	27600822	98.41	100	0	0	0	63	Chr5	26185687	26185876	100	100	0	0	0	63	_Chr5	24569613	24569802	98.4127	100	0	0
ACC1	487	0	487	Chr3	29661009	29662761	99.79	100	291	0	0	487	Chr3	32667156	32668908	100	100	291	0	0	487	chr03	32796711	32798465	100	100	293	0	0	487	Chr3	30442074	30443826	100	100	291	0	0	487	_Chr3	27998777	28000529	100	100	291	0
ACI49436	928	0	928	Chr12	10607521	10611770	99.46	100	1465	0	0	928	Chr12	9710114	9714363	99.78	100	1465	0	0	928	chr12	9651406	9655654	99.78	100	1464	0	0	928	Chr12	8728950	8733199	99.4612	100	1465	0	0	928	_Chr12	9201054	9205302	99.8922	100	1464	0
BBI1	261	0	261	Chr6	1384072	1385822	100	99.62	970	1	0	261	Chr6	1261288	1263038	100	99.62	970	1	0	261	chr06	1393453	1395203	100	99.62	970	1	0	261	Chr6	1108425	1110175	100	99.6169	970	1	0	261	_Chr6	941045	942795	99.6154	99.6169	970	1
BC1	468	0	468	Chr3	17260500	17262104	100	99.79	203	1	0	468	Chr3	18063983	18065587	100	99.79	203	1	0	468	chr03	18798230	18799831	100	99.79	200	1	0	468	Chr3	16993424	16995028	100	99.7863	203	1	20	446	_Chr7	22909151	22911358	80.8743	78.2051	1109	60
ACI49438	928	0	928	Chr12	10607521	10611770	99.57	100	1465	0	0	928	Chr12	9710114	9714363	99.89	100	1465	0	0	928	chr12	9651406	9655654	99.89	100	1464	0	0	928	Chr12	8728950	8733199	99.569	100	1465	0	0	928	_Chr12	9201054	9205302	100	100	1464	0
ACI49443	928	0	928	Chr12	10607521	10611770	99.68	100	1465	0	0	928	Chr12	9710114	9714363	100	100	1465	0	0	928	chr12	9651406	9655654	100	100	1464	0	0	928	Chr12	8728950	8733199	99.6767	100	1465	0	0	928	_Chr12	9201054	9205302	99.8922	100	1464	0
ACI49447	928	0	928	Chr12	10607521	10611770	99.89	100	1465	0	0	928	Chr12	9710114	9714363	99.57	100	1465	0	0	928	chr12	9651406	9655654	99.57	100	1464	0	0	928	Chr12	8728950	8733199	99.8922	100	1465	0	0	928	_Chr12	9201054	9205302	99.4612	100	1464	0
Bh4	396	0	396	Chr4	22969844	22972284	99.46	92.93	1336	28	0	396	Chr4	23038455	23040895	99.46	92.93	1336	28	0	396	chr04	22913404	22915844	99.47	94.44	1318	22	0	396	Chr4	20941348	20943788	98.9529	96.4646	1294	14	0	396	_Chr4	19908905	19911345	98.9691	97.9798	1276	8
ACI49448	928	0	928	Chr12	10607521	10611770	100	100	1465	0	0	928	Chr12	9710114	9714363	99.68	100	1465	0	0	928	chr12	9651406	9655654	99.68	100	1464	0	0	928	Chr12	8728950	8733199	100	100	1465	0	0	928	_Chr12	9201054	9205302	99.569	100	1464	0
BNM3	597	0	597	Chr1	39141569	39145242	99.66	98.99	1900	6	0	597	Chr1	40107331	40111003	99.32	98.99	1899	6	0	597	chr01	41789559	41793231	99.32	98.99	1899	6	0	597	Chr1	37471645	37475317	99.3232	98.995	1899	6	0	597	_Chr1	37010305	37013977	99.3232	98.995	1899	6
Bph14	1323	0	1322	Chr3	35693752	35698494	86.6	96.45	914	46	0	1322	Chr3	38757851	38762566	86.17	95.09	941	64	0	1322	chr03	39163275	39167982	85.32	93.73	987	82	0	1323	Chr3	36276941	36305293	86.129	93.7264	24632	83	0	1322	_Chr3	33124262	33128977	86.1685	95.0869	941	64
Bph14-2	525	0	525	Chr3	35696919	35698494	99.43	100	0	0	0	525	Chr3	38761021	38762566	87.92	96.19	30	20	0	525	chr03	39166438	39167982	86.9	96	32	21	0	525	Chr3	36279143	36305293	90.6188	95.4286	24647	24	0	525	_Chr3	33127432	33128977	87.9208	96.1905	30	20
BPH18	1226	0	1225	Chr12	22867395	22886341	90.44	95.6	15430	53	0	1225	Chr12	21769673	21813418	91.96	98.37	40127	19	0	1225	chr12	21148843	21171990	93.11	98.29	19532	20	0	1225	Chr12	20632424	20676169	91.9569	98.3687	40127	19	0	1225	_Chr12	19481725	19494849	92.8209	96.5742	9572	41
C	193	0	193	Chr6	5315267	5316320	99.45	93.78	510	12	0	193	Chr6	5095183	5096229	100	96.89	485	6	0	193	chr06	5409070	5410116	100	96.89	485	6	0	193	Chr6	4822733	4823779	100	96.8912	485	6	0	193	_Chr6	4039950	4041006	99.4792	99.4819	480	1
C1	272	0	272	Chr6	5315267	5316555	99.62	95.96	505	11	0	272	Chr6	5095183	5096464	100	98.53	477	4	0	272	chr06	5409070	5410351	100	98.53	477	4	0	272	Chr6	4822733	4824014	100	98.5294	477	4	0	272	_Chr6	4039950	4041241	99.6324	100	475	0
C3H12	439	0	439	Chr1	40006730	40010776	100	100	2729	0	0	439	Chr1	41024685	41028775	99.54	99.77	2776	1	0	439	chr01	42737672	42741761	99.54	99.77	2775	1	0	439	Chr1	38388970	38393060	99.5434	99.7722	2776	1	0	439	_Chr1	37915382	37919472	99.5434	99.7722	2776	1
Ca2+ATPase	1048	50	1048	Chr3	9636206	9641672	95.45	94.37	2499	9	77	1048	Chr3	9975469	9980845	95.95	91.98	2484	7	50	1048	chr03	9979411	9984876	95.43	93.89	2513	14	77	1048	Chr3	9481474	9486850	95.9205	91.2214	2508	15	77	1048	_Chr3	9710083	9715458	95.9544	91.9847	2483	7
CAA80809	117	0	115	Chr11	693418	693766	100	96.58	9	2	0	115	Chr11	680420	680768	100	96.58	9	2	0	115	chr11	763682	764030	100	96.58	9	2	0	115	Chr11	707449	707797	100	96.5812	9	2	0	115	_Chr11	688720	689068	100	96.5812	9	2
ACN38703	897	0	897	Chr7	8841428	8844119	100	100	0	0	0	897	Chr1	20759609	20762300	99.44	100	0	0	0	897	chr04	30313859	30316550	99.44	100	0	0	0	897	Chr1	19651689	19654380	99.4426	100	0	0	130	878	_Chr4	30580294	30582538	73.3238	78.1494	141	47
CatA	491	5	491	Chr2	825371	827267	100	97.76	456	6	5	491	Chr2	765739	767595	100	98.78	401	1	5	491	chr02	849636	851532	100	97.76	456	6	0	491	Chr2	714043	716245	100	98.778	747	6	5	491	_Chr2	743323	745162	100	98.778	384	1
CatB	492	5	492	Chr6	30944519	30947859	99.59	98.98	1879	0	5	492	Chr6	32142406	32145745	99.38	98.98	1878	0	5	492	chr06	31292915	31296254	99.38	98.98	1878	0	0	492	Chr6	28939742	28943212	99.3902	100	1994	0	0	492	_Chr6	27704760	27708230	99.3902	100	1994	0
CatC	492	5	492	Chr3	1787938	1790487	99.79	98.98	1088	0	5	492	Chr3	1855396	1858088	99.79	98.98	1231	0	5	492	chr03	1842464	1845156	99.79	98.98	1231	0	5	492	Chr3	1452545	1455239	99.7947	98.9837	1233	0	5	492	_Chr3	1728194	1730887	99.7947	98.9837	1232	0
ACN79513	924	0	924	Chr6	13055255	13058027	99.35	100	0	0	0	924	Chr6	12756455	12759227	100	100	0	0	0	924	chr06	13052716	13055488	100	100	0	0	0	924	Chr6	11980017	11982789	100	100	0	0	11	924	_Chr6	10371428	10374167	100	98.8095	0	0
ACN79514	736	0	736	Chr6	13055819	13058027	100	100	0	0	0	736	Chr6	12757019	12759227	99.32	100	0	0	0	736	chr06	13053280	13055488	99.32	100	0	0	0	736	Chr6	11980581	11982789	99.3207	100	0	0	11	736	_Chr6	10371992	10374167	99.3103	98.5054	0	0
ACT78470	362	0	362	Chr3	7481851	7483018	100	100	81	0	0	362	Chr3	7622430	7623597	98.34	100	81	0	0	362	chr03	7648906	7650073	98.34	100	81	0	0	362	Chr3	7168060	7169227	98.3425	100	81	0	0	362	_Chr3	7359689	7360856	98.3425	100	81	0
CemA	230	0	230	chrC	58676	59366	100	100	0	0	0	230	chrC	125314	126004	100	100	0	0	0	230	ScaffoldUn01	971	1660	100	100	-1	0	1	230	Chr1	20130199	20130887	97.3451	98.2609	10	3	0	134	_Chr1	31594629	31595032	100	58.2609	1	0
ADC54261	136	0	136	Chr1	37513896	37514304	100	100	0	0	0	136	Chr1	38427659	38428067	100	100	0	0	0	136	chr06	3142362	3142770	100	100	0	0	0	136	Chr1	35940923	35941331	100	100	0	0	0	136	_Chr1	35318050	35318458	100	100	0	0
ADF58427	136	0	136	Chr1	37513896	37514304	98.53	100	0	0	0	136	Chr1	38427659	38428067	98.53	100	0	0	0	136	chr06	3142362	3142770	98.53	100	0	0	0	136	Chr1	35940923	35941331	98.5294	100	0	0	0	136	_Chr1	35318050	35318458	98.5294	100	0	0
ADF58429	136	0	136	Chr1	37513896	37514304	95.59	100	0	0	0	136	Chr1	38427659	38428067	95.59	100	0	0	0	136	chr06	3142362	3142770	95.59	100	0	0	0	136	Chr1	35940923	35941331	95.5882	100	0	0	0	136	_Chr1	35318050	35318458	95.5882	100	0	0
CHARK	948	0	948	Chr12	15776688	15779532	100	100	0	0	0	948	Chr12	15425050	15427933	99.68	99.89	42	1	0	948	chr12	14925709	14928592	99.58	99.89	42	1	0	948	Chr12	13888506	13891389	99.6832	99.8945	42	1	0	948	_Chr12	14188065	14190948	99.5776	99.8945	42	1
Adh1	379	0	379	Chr11	5713028	5715916	100	100	1751	0	0	379	Chr11	5669295	5672186	100	100	1754	0	0	379	chr11	6019253	6022144	100	100	1754	0	0	379	Chr11	5626342	5629230	100	100	1751	0	0	379	_Chr11	5478392	5481281	100	100	1752	0
chitinase	289	0	285	Chr10	21205636	21207338	95.22	86.85	949	34	0	285	Chr10	23391463	23393398	96.14	89.62	1158	26	0	285	chr10	22455497	22457432	96.02	86.85	1182	34	0	285	Chr10	21707410	21709345	96.139	89.6194	1158	26	0	285	_Chr10	21842641	21844576	96.139	89.6194	1158	26
AdhIII	381	0	381	Chr2	34930405	34933855	99.48	100	2307	0	0	381	Chr2	36691166	36694616	99.74	100	2307	0	0	381	chr02	35383053	35386503	99.74	100	2307	0	0	381	Chr2	33604895	33608345	99.7375	100	2307	0	0	381	_Chr2	34206124	34209574	99.7375	100	2307	0
ADI43216	247	0	247	Chr1	36030096	36030837	99.6	100	0	0	0	247	Chr1	37050192	37050933	99.6	100	0	0	0	247	chr01	38580981	38581722	99.6	100	0	0	0	247	Chr1	34553975	34554716	99.5951	100	0	0	0	247	_Chr1	33910796	33911537	99.5951	100	0	0
Cht-2.p01	340	0	340	Chr5	19426440	19427589	99.71	100	129	0	0	340	Chr5	20756206	20757349	98.44	94.12	183	20	16	332	chr05	19967792	19968855	77.55	86.47	181	22	0	340	Chr5	19289413	19290556	98.4375	94.1176	183	20	0	340	_Chr5	17923165	17924308	98.4375	94.1176	183	20
ADI49833	58	0	58	Chr3	22740692	22740866	100	100	0	0	0	58	Chr3	25170031	25170205	100	100	0	0	0	58	chr03	25233856	25234030	100	100	0	0	0	58	Chr3	23792428	23792602	100	100	0	0	*	*	*	*	*	*	*	*	*
Cht4	229	0	229	Chr4	24688069	24689223	100	99.56	470	1	0	229	Chr4	24791602	24792755	100	99.56	469	1	0	229	chr04	25031588	25032741	100	99.56	469	1	0	229	Chr4	22226863	22228016	100	99.5633	469	1	0	229	_Chr4	21428437	21429590	100	99.5633	469	1
cin1	577	0	577	Chr2	19682604	19686854	95.72	76.95	2918	133	0	577	Chr2	20904303	20908555	95.72	76.95	2920	133	0	577	chr02	20242502	20246643	95.05	76.95	2809	133	0	577	Chr2	19540430	19544682	97.1014	95.6672	2596	25	0	577	_Chr2	20188134	20192275	96.558	95.6672	2485	25
CIPK3	502	6	416	Chr11	1605050	1608585	81.7	77.29	2371	22	6	416	Chr12	1662176	1665623	82.22	77.29	2283	22	6	416	chr12	1586111	1589558	82.22	77.29	2283	22	6	416	Chr12	1434183	1437630	82.2165	77.2908	2283	22	6	416	_Chr12	1534629	1538076	82.2165	77.2908	2283	22
CK1	541	0	541	Chr11	1691901	1694014	100	99.82	493	1	0	541	Chr11	1647598	1649712	100	99.82	494	1	0	541	chr11	1786239	1788353	100	99.82	494	1	0	541	Chr11	1696645	1698759	100	99.8152	494	1	0	541	_Chr11	1659210	1661322	100	99.8152	492	1
ADK62362	125	0	125	Chr8	4334363	4334739	97.6	100	1	0	0	125	Chr8	4312952	4313327	100	100	0	0	0	125	chr08	4369628	4370004	100	100	1	0	0	125	Chr8	3808060	3808435	100	100	0	0	0	125	_Chr8	3514622	3514998	100	100	1	0
ADM24959	1288	0	1288	Chr1	33099876	33103740	90.22	100	0	0	0	1288	Chr1	34191297	34195161	95.42	100	0	0	0	1288	chr01	35601063	35604927	98.14	100	0	0	0	1288	Chr1	31929986	31933850	95.4193	100	0	0	0	1288	_Chr1	31115092	31118956	90.2174	100	0	0
ADM24960	1288	0	1288	Chr1	33099876	33103740	89.83	100	0	0	0	1288	Chr1	34191297	34195161	96.58	100	0	0	0	1288	chr01	35601063	35604927	99.61	100	0	0	0	1288	Chr1	31929986	31933850	96.5839	100	0	0	0	1288	_Chr1	31115092	31118956	89.8292	100	0	0
COP11	441	0	441	Chr3	935461	939089	99.77	99.77	2308	1	0	441	Chr3	950711	954338	99.77	99.77	2307	1	0	441	chr03	981883	985510	99.77	99.77	2307	1	0	441	Chr3	766125	769752	99.7727	99.7732	2307	1	0	441	_Chr3	825194	828821	99.7727	99.7732	2307	1
ADM24963	1288	0	1288	Chr1	33099876	33103740	90.06	100	0	0	0	1288	Chr1	34191297	34195161	96.89	100	0	0	0	1288	chr01	35601063	35604927	100	100	0	0	0	1288	Chr1	31929986	31933850	96.8944	100	0	0	0	1288	_Chr1	31115092	31118956	90.0621	100	0	0
COX6b2	77	3	77	Chr4	24906797	24907940	100	96.1	921	0	3	77	Chr4	25021727	25022869	100	96.1	920	0	3	77	chr04	25235147	25236291	100	96.1	922	0	3	77	Chr4	22451734	22452876	100	96.1039	920	0	3	77	_Chr4	21653299	21654441	100	96.1039	920	0
ADM24965	1288	0	1288	Chr1	33099876	33103740	89.29	100	0	0	0	1288	Chr1	34191297	34195161	100	100	0	0	0	1288	chr01	35601063	35604927	96.89	100	0	0	0	1288	Chr1	31929986	31933850	100	100	0	0	0	1288	_Chr1	31115092	31118956	89.2857	100	0	0
cpr5-1	516	0	516	Chr1	40071094	40073727	100	100	1085	0	0	515	Chr1	41084032	41086662	99.81	100	1085	0	0	515	chr01	42799292	42801922	99.81	100	1085	0	3	516	Chr1	38448279	38450903	98.4405	99.4186	1085	0	3	516	_Chr1	37974608	37977232	98.4405	99.4186	1085	0
ADM24966	1288	0	1288	Chr1	33099876	33103740	89.21	100	0	0	0	1288	Chr1	34191297	34195161	99.92	100	0	0	0	1288	chr01	35601063	35604927	96.82	100	0	0	0	1288	Chr1	31929986	31933850	99.9224	100	0	0	0	1288	_Chr1	31115092	31118956	89.2081	100	0	0
ADM24987	1288	0	1288	Chr1	33099876	33103740	90.3	100	0	0	0	1288	Chr1	34191297	34195161	95.5	100	0	0	0	1288	chr01	35601063	35604927	98.21	100	0	0	0	1288	Chr1	31929986	31933850	95.4969	100	0	0	0	1288	_Chr1	31115092	31118956	90.295	100	0	0
ADM24990	1288	0	1288	Chr1	33099876	33103740	100	100	0	0	0	1288	Chr1	34191297	34195161	89.29	100	0	0	0	1288	chr01	35601063	35604927	90.06	100	0	0	0	1288	Chr1	31929986	31933850	89.2857	100	0	0	0	1288	_Chr1	31115092	31118956	100	100	0	0
ADR70999	141	0	141	Chr9	16988410	16990326	100	100	1493	0	0	141	Chr9	18452889	18454805	100	100	1493	0	0	141	chr09	16278863	16280779	100	100	1493	0	0	141	Chr9	16693611	16695527	100	100	1493	0	0	141	_Chr9	14930536	14932451	100	100	1492	0
AER10506	290	5	290	Chr5	29470094	29473996	99.65	98.28	3047	0	0	290	Chr5	30840521	30844412	100	100	3021	0	0	290	chr05	30175815	30179706	100	100	3021	0	0	290	Chr5	28604104	28607995	100	100	3021	0	0	290	_Chr5	27094151	27098042	100	100	3021	0
DAA01745	602	0	602	Chr3	3729221	3733481	100	99.5	2463	3	0	602	Chr3	3791976	3796237	100	99.5	2464	3	0	602	chr03	3848208	3852468	100	99.5	2463	3	0	602	Chr3	3383783	3388042	100	99.5017	2462	3	0	602	_Chr3	3660445	3664705	100	99.5017	2463	3
DAA01746	574	0	574	Chr3	14926621	14930321	100	100	1978	0	0	574	Chr3	15559952	15563681	99.65	99.3	2019	4	0	574	chr03	16093701	16097421	99.82	98.08	2031	11	0	574	Chr3	14792757	14796463	99.6491	99.3031	1996	4	0	574	_Chr3	14728102	14731831	99.6491	99.3031	2019	4
AEW49518	1157	0	1157	Chr4	29082550	29086019	99.91	98.79	40	14	0	1157	Chr4	29296920	29300391	99.65	100	0	0	0	1157	chr04	29657669	29661140	99.65	100	0	0	0	1157	Chr4	26054319	26057790	99.6543	100	0	0	0	1157	_Chr4	25788000	25791471	99.6543	100	0	0
DAA01748	762	0	762	Chr4	21281753	21285260	99.87	100	1221	0	5	762	Chr4	21256148	21260729	99.08	99.34	2310	0	0	760	chr04	21007302	21010803	99.74	99.74	1221	0	5	762	Chr4	19288108	19292689	99.0753	99.3438	2310	0	5	762	_Chr4	18593684	18598265	99.0753	99.3438	2310	0
DAA01749	690	0	690	Chr1	32319008	32322673	100	100	1595	0	0	690	Chr1	33427598	33431264	100	100	1596	0	0	690	chr01	34827362	34831030	100	98.26	1634	12	5	690	Chr5	24970297	25111100	91.5789	82.6087	139093	115	0	690	_Chr1	30372035	30375700	100	100	1595	0
DAA01750	698	0	698	Chr9	15546755	15549203	99.43	100	354	0	0	698	Chr9	16894534	16896996	98.38	96.99	431	21	0	698	chr09	14772559	14774985	99.39	93.55	467	45	0	698	Chr9	15235597	15238059	98.3752	96.9914	431	21	0	698	_Chr9	13411025	13413487	98.3752	96.9914	431	21
DAA01751	745	0	745	Chr8	9383339	9387321	100	100	1747	0	0	745	Chr8	9417163	9421125	100	97.99	1772	15	0	745	chr08	10076363	10080329	99.59	98.52	1764	11	52	743	Chr9	15235603	15237852	83.8446	65.6376	782	202	0	745	_Chr8	7906272	7910231	99.863	97.9866	1769	15
AGPase	518	0	518	Chr1	25357596	25361621	99.23	100	2471	0	0	518	Chr1	26496939	26500964	99.23	100	2471	0	0	518	chr01	27585606	27589631	99.23	100	2471	0	0	518	Chr1	24635525	24639550	99.2278	100	2471	0	0	518	_Chr1	23583899	23587924	99.2278	100	2471	0
AGV05421	96	0	96	Chr3	652464	652752	100	100	0	0	0	96	Chr3	676334	676622	96.88	100	0	0	0	96	chr03	694971	695259	96.88	100	0	0	0	96	Chr3	491657	491945	96.875	100	0	0	0	96	_Chr3	550273	550561	96.875	100	0	0
ALK	803	0	803	Chr6	6748560	6752977	99.63	100	2008	0	0	803	Chr6	6811441	6815858	99.63	100	2008	0	0	803	chr06	7046155	7050572	99.63	100	2008	0	0	803	Chr6	6130346	6134765	100	100	2010	0	0	803	_Chr6	5490249	5494668	100	100	2010	0
ALS	644	0	644	Chr2	18236119	18238051	98.45	100	0	0	0	644	Chr2	19296446	19298378	98.6	100	0	0	0	644	chr02	18703600	18705532	98.29	100	0	0	0	644	Chr2	18108113	18110045	98.913	100	0	0	0	644	_Chr2	18653387	18655319	99.0683	100	0	0
AM15	116	0	116	Chr1	33177224	33177745	100	100	173	0	0	116	Chr1	34232140	34232662	100	100	174	0	0	116	chr01	35693241	35693762	100	100	173	0	0	116	Chr1	31970829	31971351	100	100	174	0	0	116	_Chr1	31192437	31192958	100	100	173	0
AM3	98	0	98	Chr1	33181342	33181729	100	100	93	0	0	98	Chr1	34235335	34235722	100	100	93	0	0	98	chr01	35639893	35640280	100	100	93	0	0	98	Chr1	31974024	31974411	100	100	93	0	0	98	_Chr1	31196555	31196942	100	100	93	0
AOC	240	0	240	Chr3	18486041	18486858	100	100	97	0	0	240	Chr3	19426963	19427780	99.58	100	97	0	0	240	chr03	20306782	20307599	100	100	97	0	0	240	Chr3	18310971	18311788	99.5833	100	97	0	0	240	_Chr11	11344056	11344873	100	100	97	0
AOS	478	0	478	Chr3	6608838	6610272	100	100	0	0	0	478	Chr3	6736607	6738041	100	100	0	0	0	478	chr03	6736918	6738352	100	100	0	0	0	478	Chr3	6282685	6284119	100	100	0	0	0	478	_Chr3	6556642	6558076	100	100	0	0
AOX1b	335	0	335	Chr4	30291670	30292894	100	100	219	0	0	335	Chr4	30676283	30677507	100	100	219	0	0	335	chr04	30974701	30975925	100	100	219	0	0	335	Chr4	27345339	27346563	100	100	219	0	0	335	_Chr4	26910412	26911636	100	100	219	0
AOX1c	345	0	345	Chr2	28812704	28814045	100	100	306	0	0	345	Chr2	30458987	30460328	100	100	306	0	0	345	chr02	29282589	29283930	100	100	306	0	0	345	Chr2	28045674	28047015	100	100	306	0	0	345	_Chr2	28289832	28291173	99.7101	100	306	0
DJC31	1526	0	1526	Chr5	18044580	18055793	100	99.93	6638	1	0	1526	Chr5	19162133	19173348	99.74	99.93	6640	1	0	1526	chr05	18445785	18456998	99.41	99.93	6638	1	0	1526	Chr5	17773347	17784562	99.7377	99.9345	6640	1	0	1526	_Chr5	16516676	16527891	99.7377	99.9345	6640	1
DJC82	367	0	367	Chr5	19353310	19357686	100	99.73	3278	1	0	367	Chr5	20670698	20675068	99.18	99.73	3272	1	0	367	chr05	19864820	19869195	98.91	99.73	3277	1	0	367	Chr5	19204111	19208488	98.9071	99.7275	3279	1	0	367	_Chr5	17837797	17842173	99.1803	99.7275	3278	1
Asp1	410	0	410	Chr11	4295261	4297322	87.47	95.37	888	19	0	410	Chr11	4322406	4324484	100	100	848	0	0	410	chr11	4611505	4613583	99.51	100	848	0	0	410	Chr11	4377811	4379889	99.5122	100	848	0	39	402	_Chr11	4286997	4289463	75.8389	36.3415	2019	214
dm280	277	0	277	Chr10	21444523	21445354	98.19	100	0	0	0	277	Chr10	23615296	23616127	98.92	100	0	0	0	277	chr10	22686452	22687283	98.92	100	0	0	21	170	Chr11	10765535	10765865	76.4151	38.2671	12	43	0	277	_Chr10	22065130	22065961	98.1949	100	0	0
DMC1A	344	0	344	Chr12	2154335	2158089	99.71	99.42	2728	2	0	344	Chr12	2207895	2211650	100	99.42	2729	2	0	344	chr12	2108359	2112114	100	99.42	2729	2	0	344	Chr12	1979841	1983596	100	99.4186	2729	2	0	344	_Chr12	2080507	2084262	100	99.4186	2729	2
dmc1A	344	0	344	Chr12	2154335	2158089	99.71	99.42	2728	2	0	344	Chr12	2207895	2211650	99.42	99.42	2729	2	0	344	chr12	2108359	2112114	99.42	99.42	2729	2	0	344	Chr12	1979841	1983596	99.4152	99.4186	2729	2	0	344	_Chr12	2080507	2084262	99.4152	99.4186	2729	2
DMC1B	344	0	344	Chr11	2120440	2124159	99.12	99.42	2693	2	0	344	Chr11	2039805	2043524	99.12	99.42	2693	2	0	344	chr11	2247432	2251151	99.12	99.42	2693	2	0	344	Chr11	2088797	2092516	99.1228	99.4186	2693	2	0	344	_Chr11	2055131	2058850	99.1228	99.4186	2693	2
dmc1B	344	0	344	Chr11	2120440	2124159	100	99.42	2693	2	0	344	Chr11	2039805	2043524	100	99.42	2693	2	0	344	chr11	2247432	2251151	100	99.42	2693	2	0	344	Chr11	2088797	2092516	100	99.4186	2693	2	0	344	_Chr11	2055131	2058850	100	99.4186	2693	2
ASR	138	0	138	Chr11	3278795	3279328	100	100	119	0	0	138	Chr11	3238064	3238597	100	100	119	0	0	138	chr11	3538960	3539493	100	100	119	0	0	138	Chr11	3292321	3292854	100	100	119	0	0	138	_Chr11	3285455	3285988	100	100	119	0
atpE	137	0	137	Chr1	33539944	33540355	99.27	100	0	0	0	137	Chr6	972259	972670	99.27	100	0	0	0	137	ScaffoldUn01	1433	1844	99.27	100	0	0	0	137	Chr6	942413	942824	99.2701	100	0	0	0	137	_Chr1	31555462	31555873	99.2701	100	0	0
BAA00188	95	0	28	Chr1	16929542	16929626	100	29.47	0	0	0	95	Chr7	5540329	5540614	100	100	0	0	0	95	chr04	18360282	18360567	100	100	0	0	0	95	Chr4	17391497	17391782	100	100	0	0	0	95	_Chr7	4397712	4397997	100	100	0	0
DR8	352	0	352	Chr7	20724645	20725779	96.02	100	78	0	0	352	Chr7	21204560	21205697	95.87	96.31	120	13	0	352	chr07	19488218	19489355	95.87	96.31	120	13	0	352	Chr7	19594167	19595304	95.8702	96.3068	120	13	0	352	_Chr7	19038934	19040071	95.8702	96.3068	120	13
BAA00189	80	48	80	Chr1	16929543	16929639	100	40	0	0	0	80	Chr7	5540316	5540556	100	100	0	0	0	80	chr04	18362404	18362644	100	100	0	0	0	80	Chr4	17400024	17400264	100	100	0	0	0	80	_Chr7	4397699	4397939	100	100	0	0
BAA01615	86	0	86	Chr6	30907876	30908134	100	100	0	0	0	86	Chr6	32105599	32105857	100	100	0	0	0	86	chr06	31256225	31256483	100	100	0	0	0	86	Chr6	28903065	28903323	100	100	0	0	0	86	_Chr6	27668091	27668349	100	100	0	0
BAA02729	358	0	358	Chr10	4343937	4345449	99.72	100	438	0	0	358	Chr10	5217744	5220951	99.16	100	2133	0	0	358	chr10	4692005	4694694	99.16	100	1615	0	0	358	Chr10	4715278	4716790	99.162	100	438	0	0	358	_Chr10	4939775	4941287	99.162	100	438	0
BAA02730	388	0	388	Chr11	3489001	3491515	99.23	100	1350	0	0	388	Chr11	3384614	3387132	99.23	100	1354	0	0	388	chr11	3690336	3692854	99.23	100	1354	0	0	388	Chr11	3438930	3441448	99.2268	100	1354	0	0	388	_Chr11	3432057	3434575	99.2268	100	1354	0
BAA05546	122	0	122	Chr7	4574589	4576136	100	100	1181	0	0	122	Chr7	4577143	4578692	100	100	1183	0	0	122	chr07	4357511	4359060	100	100	1183	0	0	122	Chr7	4044784	4046336	100	100	1186	0	0	122	_Chr7	3536146	3537698	100	100	1186	0
DREB2B	298	0	298	Chr5	16297374	16298268	100	100	0	0	0	298	Chr5	17177228	17178125	98.99	100	3	0	0	298	chr05	16432530	16433427	98.99	100	3	0	0	69	Chr1	3158264	3158471	79.7101	23.1544	0	0	0	298	_Chr5	14718423	14719320	98.9933	100	3	0
Dro1	231	2	226	Chr9	16308326	16310452	100	96.97	1454	0	2	226	Chr9	17673152	17675243	99.55	96.97	1419	0	2	226	chr09	15537042	15539133	99.55	96.97	1419	0	2	226	Chr9	15909107	15911198	100	96.9697	1419	0	2	226	_Chr9	14152596	14154687	99.5536	96.9697	1419	0
DROOPING	194	0	194	Chr3	6041345	6048354	100	99.48	6430	1	0	194	Chr3	6171221	6178148	100	99.48	6348	1	0	194	chr03	6210275	6217197	100	99.48	6343	1	0	194	Chr3	5756455	5763378	100	99.4845	6344	1	0	194	_Chr3	6025555	6032481	100	99.4845	6347	1
BAA06876	509	0	509	Chr5	28232593	28237038	99.61	100	2918	0	0	509	Chr5	29588985	29593423	99.61	100	2911	0	0	509	chr05	28880017	28884455	99.61	100	2911	0	0	509	Chr5	27507783	27512221	99.6071	100	2911	0	0	509	_Chr5	25835292	25839730	99.6071	100	2911	0
BAA08845	358	0	358	Chr1	39433700	39435580	100	100	806	0	0	358	Chr1	40414263	40416143	100	100	806	0	0	358	chr01	42109301	42111181	100	100	806	0	0	358	Chr1	37778561	37780441	100	100	806	0	0	358	_Chr1	37316686	37318566	100	100	806	0
DWARF27	278	0	278	Chr11	22221627	22226593	100	99.64	4135	1	5	278	Chr11	24802715	24808040	97.34	94.6	4536	10	5	278	chr11	23401505	23406829	97.34	94.6	4535	10	5	278	Chr11	22749263	22754588	97.3384	94.6043	4536	10	5	278	_Chr11	21720484	21725811	97.3384	94.6043	4538	10
BAA09308	186	0	186	Chr5	24577094	24577652	100	100	0	0	0	186	Chr5	25900439	25900997	100	100	0	0	0	186	chr05	25327686	25328244	100	100	0	0	0	186	Chr5	24186626	24187184	100	100	0	0	0	186	_Chr5	22349834	22350392	100	100	0	0
Ef7	760	0	760	Chr6	2234583	2239058	99.87	99.87	2198	1	0	760	Chr6	2112450	2116925	99.87	99.87	2198	1	0	760	chr06	2240310	2244784	99.47	99.87	2197	1	0	760	Chr6	1945265	1949740	99.8682	99.8684	2198	1	0	760	_Chr6	1818030	1822504	99.473	99.8684	2197	1
Ehd1	341	0	341	Chr10	17076100	17081344	99.71	99.41	4227	2	0	341	Chr10	18993504	18998790	99.41	99.41	4269	2	0	341	chr10	17910570	17919634	98.82	99.41	8047	2	0	341	Chr10	17446480	17451763	99.41	99.4135	4266	2	0	341	_Chr10	17464883	17470179	98.8201	99.4135	4279	2
Ehd2	243	0	243	Chr10	14740599	14742943	100	97.53	1633	6	0	243	Chr10	16678477	16680851	99.58	97.53	1663	6	0	243	chr10	15219050	15221457	100	94.65	1717	13	0	243	Chr10	15399547	15401925	99.5781	97.5309	1667	6	0	243	_Chr10	15254657	15256966	100	97.5309	1598	6
Ehd3	313	0	312	Chr8	274338	276691	100	99.68	1417	0	0	312	Chr8	306483	308834	99.04	99.68	1415	0	0	312	chr08	334114	336465	98.72	99.68	1415	0	0	312	Chr8	125603	127956	99.6795	99.6805	1417	0	0	312	_Chr8	120091	122444	99.6795	99.6805	1417	0
BAA09940	156	0	156	Chr7	5736936	5737404	100	100	0	0	0	156	Chr7	5770725	5771193	98.72	100	0	0	0	156	chr07	5543647	5544115	100	100	0	0	0	156	Chr7	5210364	5210832	100	100	0	0	0	156	_Chr7	4600559	4601027	100	100	0	0
BAA19467	812	0	812	Chr1	3724985	3728439	99.88	100	1018	0	0	812	Chr1	3716746	3720200	99.88	100	1018	0	0	812	chr01	3903046	3906500	99.75	100	1018	0	0	812	Chr1	3537618	3541072	99.7537	100	1018	0	0	812	_Chr1	3597020	3600474	99.7537	100	1018	0
BAA22420	947	0	947	Chr5	19718787	19737342	99.89	100	15714	0	0	947	Chr5	21035793	21054356	99.89	100	15722	0	0	947	chr05	20267435	20290167	99.89	100	19891	0	0	947	Chr5	19622168	19640578	99.8944	100	15569	0	0	947	_Chr5	18221179	18239617	99.8944	100	15597	0
EP3A.p01	368	0	368	Chr1	39501478	39502591	99.72	97.83	33	8	0	368	Chr1	40490129	40491242	99.72	97.83	33	8	0	368	chr01	42181060	42182173	99.72	97.83	33	8	0	368	Chr1	37854431	37855544	99.7222	97.8261	33	8	0	368	_Chr1	37392542	37393655	99.7222	97.8261	33	8
BAA31166	526	0	526	Chr1	8382280	8386708	100	100	2850	0	0	526	Chr1	8472548	8476976	100	100	2850	0	0	526	chr01	8868957	8873417	99.81	100	2882	0	0	526	Chr1	7976373	7980801	100	100	2850	0	0	526	_Chr1	8054041	8058469	100	100	2850	0
BAA31222	528	0	528	Chr1	3047503	3051986	100	100	2899	0	0	528	Chr1	3026857	3031341	99.62	100	2900	0	0	528	chr01	3222188	3226712	99.43	100	2940	0	0	528	Chr1	2886394	2890918	99.4318	100	2940	0	0	528	_Chr1	2950421	2954945	99.4318	100	2940	0
BAA77260	483	0	483	Chr10	12968106	12973815	100	100	4260	0	0	483	Chr10	14898635	14904342	100	100	4258	0	0	483	chr10	13120605	13126318	100	100	4264	0	0	483	Chr10	13707682	13713389	100	100	4258	0	0	483	_Chr10	13491330	13497037	100	100	4258	0
BAB03304	363	0	363	Chr8	9071918	9075821	100	100	2814	0	0	363	Chr8	9130745	9134648	99.72	100	2814	0	0	363	chr08	9643275	9647179	99.72	100	2815	0	0	363	Chr8	7985337	7989240	99.7245	100	2814	0	0	363	_Chr8	7648331	7652234	99.7245	100	2814	0
BAB17629	342	0	342	Chr6	9336534	9338196	97.55	95.32	684	16	0	342	Chr6	9270358	9272056	97.95	100	672	0	0	342	chr06	9530371	9532069	97.95	100	672	0	0	342	Chr6	8572798	8574496	97.9532	100	672	0	0	342	_Chr6	7246797	7248495	97.9532	100	672	0
BAB17631	259	0	259	Chr6	9336534	9337318	100	93.82	55	16	0	259	Chr6	9270358	9271178	98.84	100	43	0	0	259	chr06	9530371	9531191	98.84	100	43	0	0	259	Chr6	8572798	8573618	98.8417	100	43	0	0	259	_Chr6	7246797	7247617	98.8417	100	43	0
BAB40583	80	0	80	Chr1	43047254	43047668	100	100	174	0	0	80	Chr1	44123574	44123975	100	100	161	0	0	80	chr01	45953408	45953648	98.75	100	0	0	0	80	Chr1	40966610	40967011	100	100	161	0	0	80	_Chr1	40401536	40401950	100	100	174	0
BAE06248	506	0	506	Chr10	4663398	4666991	100	100	2075	0	0	506	Chr10	5466653	5470249	99.8	100	2078	0	0	506	chr10	4970251	4973858	99.6	100	2089	0	0	506	Chr10	5041705	5045324	99.6047	100	2101	0	0	506	_Chr10	5333004	5336611	99.8024	100	2089	0
BAF97084	506	0	506	Chr10	4663398	4666991	99.8	100	2075	0	0	506	Chr10	5466653	5470249	100	100	2078	0	0	506	chr10	4970251	4973858	99.8	100	2089	0	0	506	Chr10	5041705	5045324	99.8024	100	2101	0	0	506	_Chr10	5333004	5336611	100	100	2089	0
BAH20863	153	0	153	Chr1	2686801	2687260	100	100	0	0	0	153	Chr1	2644585	2645044	100	100	0	0	0	153	chr01	2856998	2857457	100	100	0	0	0	153	Chr1	2553134	2553593	100	100	0	0	0	153	_Chr1	2632224	2632683	100	100	0	0
Bel	513	0	513	Chr3	31443505	31445770	100	100	726	0	0	513	Chr3	34539851	34542117	99.61	100	727	0	0	513	chr03	34640757	34643022	100	100	726	0	0	513	Chr3	32160114	32162380	99.6101	100	727	0	0	513	_Chr3	29319507	29321773	99.6101	100	727	0
beta-amylase	488	0	488	Chr7	21503814	21506353	97.95	100	1075	0	0	488	Chr7	22176575	22179116	98.16	100	1077	0	0	488	chr07	20164709	20167304	97.95	100	1131	0	0	488	Chr7	20676185	20678727	98.7705	100	1078	0	0	488	_Chr7	19767351	19769941	99.1803	100	1126	0
BIMK2	506	0	506	Chr2	1851340	1854605	100	100	1747	0	0	506	Chr2	1796902	1800147	100	100	1727	0	0	506	chr02	1966867	1970112	100	100	1727	0	0	506	Chr2	1784598	1787863	100	100	1747	0	0	506	_Chr2	1797046	1800311	100	100	1747	0
calmodulin	149	0	149	Chr1	9887732	9888960	99.33	100	781	0	0	149	Chr1	10035566	10036794	100	100	781	0	0	149	chr01	10509896	10511124	100	100	781	0	0	149	Chr1	9526439	9527667	100	100	781	0	0	149	_Chr1	9475828	9477056	100	100	781	0
cbp3	500	0	500	Chr2	767492	772087	100	100	3095	0	0	500	Chr2	711072	715667	99.8	100	3095	0	0	500	chr02	781844	786438	100	100	3094	0	0	500	Chr2	638029	642623	99.8	100	3094	0	0	500	_Chr2	665511	670105	100	100	3094	0
Cc-1	112	0	112	Chr5	20630129	20632003	100	100	1538	0	0	112	Chr5	21951507	21953414	100	100	1571	0	0	112	chr05	21170781	21172688	100	100	1571	0	0	112	Chr5	20513801	20515708	100	100	1571	0	0	112	_Chr5	18850905	18852812	100	100	1571	0
EXPA26	284	0	284	Chr12	22089466	22091578	100	100	1260	0	6	284	Chr12	20835436	20837966	95.32	97.89	1696	0	1	284	chr08	29464188	30879890	77.73	77.46	1415042	63	6	284	Chr12	19806143	19808683	95.3237	97.8873	1706	0	6	284	_Chr12	18810360	18812896	95.3237	97.8873	1702	0
CesA9	1055	0	1055	Chr9	15281412	15285522	99.91	100	945	0	0	1055	Chr9	16616771	16620850	99.91	100	914	0	0	1055	chr09	14514022	14518101	99.91	100	914	0	0	1055	Chr9	14958150	14962229	99.9052	100	914	0	0	1055	_Chr9	13133266	13137345	99.9052	100	914	0
EXPA5	291	0	291	Chr2	31220645	31221708	100	100	190	0	0	291	Chr2	32982951	32984007	98.92	95.88	219	12	0	291	chr02	31797447	31798503	98.92	95.88	219	12	0	291	Chr2	30295986	30297050	99.6564	100	191	0	0	291	_Chr2	30754411	30755467	98.9247	95.8763	219	12
Cfi	233	0	233	Chr3	34394628	34395581	99.57	100	254	0	0	233	Chr3	37464613	37465566	99.57	100	254	0	0	233	chr03	37797045	37797998	99.57	100	254	0	0	233	Chr3	35005714	35006667	99.5708	100	254	0	0	233	_Chr3	32035439	32036392	99.5708	100	254	0
Chalk5	767	0	767	Chr5	3335635	3339722	98.83	100	1786	0	0	767	Chr5	3416242	3420602	99.74	100	2059	0	0	767	chr05	3495144	3499506	99.74	100	2061	0	0	767	Chr5	3138735	3142903	100	100	1867	0	0	767	_Chr5	2813815	2818177	99.7392	100	2061	0
chib1	286	0	286	Chr10	14590100	14590958	100	100	0	0	0	286	Chr10	16507813	16508671	100	100	0	0	0	286	chr10	15018375	15019233	100	100	0	0	0	286	Chr10	15228874	15229732	100	100	0	0	0	286	_Chr10	15098584	15099442	98.951	100	0	0
EXPB13	267	0	267	Chr3	391570	392371	99.63	100	0	0	0	267	Chr3	407699	408499	96.99	99.63	2	1	0	267	chr03	440387	441187	96.99	99.63	2	1	0	267	Chr3	230823	231623	96.9925	99.6255	2	1	0	267	_Chr3	299596	300396	96.6165	99.6255	2	1
EXPB15	264	0	264	Chr4	27645700	27647182	100	100	690	0	0	264	Chr4	27764267	27765760	99.62	100	701	0	0	264	chr04	28189525	28191018	99.62	100	701	0	0	263	Chr5	8410878	8412001	92.7757	99.6212	334	0	0	264	_Chr4	24261248	24262742	99.2424	100	702	0
CHS	398	0	398	Chr11	19277988	19280837	100	100	1655	0	0	398	Chr11	21725390	21728467	100	100	1883	0	0	398	chr11	20414176	20418530	99.75	100	3160	0	0	398	Chr11	19941375	19944452	100	100	1883	0	0	398	_Chr11	19294636	19297484	99.7487	100	1654	0
EXPB5	275	0	275	Chr4	27655706	27656806	100	100	275	0	0	275	Chr4	27774844	27775944	99.64	100	275	0	0	275	chr04	28200099	28201199	99.64	100	275	0	62	273	Chr2	26037819	26049039	68.8119	73.4545	10614	9	0	275	_Chr4	24271879	24272979	99.6364	100	275	0
FCP1	119	0	119	Chr4	23697372	23697895	100	100	166	0	0	119	Chr4	23812269	23812783	100	89.92	193	12	0	119	chr04	23813502	23814016	100	89.92	193	12	0	119	Chr4	21247988	21248502	100	89.916	193	12	0	119	_Chr4	20415622	20416136	100	89.916	193	12
Cht-1.p01	323	0	323	Chr6	30890888	30891857	100	100	0	0	0	323	Chr6	32087974	32088943	99.38	100	0	0	0	323	chr06	31234986	31235955	99.38	100	0	0	0	323	Chr6	28885440	28886409	99.3808	100	0	0	0	323	_Chr6	27646653	27647622	99.3808	100	0	0
Cht-3.p01	320	0	320	Chr6	30887291	30888251	100	100	0	0	0	320	Chr6	32084108	32085068	99.69	100	0	0	0	320	chr06	31231116	31232076	99.38	100	0	0	0	320	Chr6	28881574	28882534	99.6875	100	0	0	0	320	_Chr6	27642783	27643743	99.375	100	0	0
COA1	260	0	260	Chr6	3314181	3315250	100	100	289	0	0	260	Chr6	3211981	3213050	100	100	289	0	0	260	chr06	3456634	3457687	98.85	100	273	0	0	260	Chr6	3020471	3021540	100	100	289	0	0	260	_Chr6	2609991	2611063	100	100	292	0
COA20	252	0	252	Chr8	24586875	24587830	100	100	199	0	0	252	Chr8	26052626	26053581	100	100	199	0	0	252	chr08	26957517	26958472	100	100	199	0	0	252	Chr8	22636742	22637697	100	100	199	0	0	252	_Chr8	23626438	23627393	100	100	199	0
COA26	234	0	234	Chr8	24597908	24598821	100	100	211	0	0	234	Chr8	26063657	26064570	100	100	211	0	0	234	chr08	26968548	26969461	100	100	211	0	0	234	Chr8	22647772	22648685	100	100	211	0	0	234	_Chr8	23637469	23638382	100	100	211	0
COX6b1	169	0	169	Chr3	15637961	15642218	100	100	3750	0	0	169	Chr3	16317836	16321271	98.82	100	2928	0	0	169	chr03	16895186	16898621	98.82	100	2928	0	0	169	Chr3	15522022	15525457	98.8166	100	2928	0	0	169	_Chr3	15464014	15467448	98.8166	100	2927	0
CSLC9	595	0	595	Chr3	31931100	31934272	100	100	1387	0	0	595	Chr3	35022781	35025953	100	100	1387	0	0	595	chr03	35111535	35114715	100	100	1395	0	0	595	Chr3	32643124	32646296	100	100	1387	0	0	595	_Chr3	29801914	29804778	100	100	1079	0
Cyp2	172	0	172	Chr2	1116159	1116675	100	100	0	0	0	172	Chr2	1060734	1061250	100	100	0	0	0	172	chr02	1188179	1188695	100	100	0	0	0	172	Chr2	1015614	1016130	100	100	0	0	0	172	_Chr2	1043439	1043955	100	100	0	0
D88	318	0	318	Chr3	5422405	5423450	100	100	91	0	0	318	Chr3	5533662	5534707	100	100	91	0	0	318	chr03	5583376	5584421	100	100	91	0	0	318	Chr3	5120093	5121138	100	100	91	0	0	318	_Chr3	5395254	5396299	100	100	91	0
DAA01743	521	0	521	Chr2	5152229	5158742	100	100	4950	0	0	521	Chr2	5117386	5123771	99.81	100	4822	0	0	521	chr02	5648758	5655231	99.81	100	4910	0	0	521	Chr2	5068751	5075216	99.8081	100	4902	0	0	521	_Chr2	5058925	5065386	99.8081	100	4898	0
DAA01747	750	0	750	Chr10	10089555	10094671	100	100	2866	0	0	750	Chr10	11784150	11789235	99.47	100	2835	0	0	750	chr10	9885824	9890909	99.47	100	2835	0	0	750	Chr10	10904745	10909830	99.3333	100	2835	0	0	750	_Chr10	10403538	10408657	99.2	100	2869	0
DAA01752	1127	0	1127	Chr10	23062453	23065921	100	100	87	0	0	1127	Chr10	25248773	25252244	100	100	90	0	0	1127	chr10	24439202	24442673	100	100	90	0	0	1127	Chr10	23392669	23396140	100	100	90	0	0	1127	_Chr10	23582416	23585884	100	100	87	0
DAA01753	1170	0	1170	Chr6	660511	664645	100	100	624	0	0	1170	Chr6	527665	531799	99.83	100	624	0	0	1170	chr08	16747737	16751871	99.74	100	624	0	0	1170	Chr6	507504	511638	100	100	624	0	0	1170	_Chr6	488335	492469	99.7436	100	624	0
gag/pol	1448	0	1448	Chr1	39336813	39341157	99.45	100	0	0	26	1448	Chr4	30042076	30046305	88.96	88.81	371	136	26	1448	chr04	30303599	30307828	88.96	88.81	371	136	3	1448	Chr4	26764291	26768588	88.8804	90.6768	358	132	3	1448	_Chr4	26368593	26372890	89.2019	88.2597	463	167
GAI	625	0	625	Chr3	28512870	28514745	99.52	100	0	0	0	625	Chr3	31409486	31411361	99.84	100	0	0	0	625	chr03	31522694	31524569	99.84	100	0	0	114	527	Chr5	25441131	27971618	79.2627	34.72	2529836	196	114	620	_Chr1	24176494	25638200	75.2525	31.68	1461112	308
GAI/Sd	728	0	728	Chr3	7211428	7220088	100	99.86	6479	1	0	728	Chr3	7335575	7344231	99.86	97.25	6532	20	0	728	chr03	7374679	7383333	99.86	97.25	6530	20	0	728	Chr3	6881372	6890028	99.8588	97.2527	6532	20	0	720	_Chr3	7155628	7163687	99.8571	96.1538	5959	20
DAA01754	830	0	830	Chr10	10180622	10187601	100	100	4489	0	0	830	Chr10	11864397	11872701	99.4	100	5814	0	0	830	chr10	10030171	10041026	99.4	100	8365	0	0	830	Chr10	10984964	10993284	99.3976	100	5830	0	0	830	_Chr10	10479863	10488251	99.5181	100	5898	0
DAD1	114	0	114	Chr4	19599314	19600540	100	100	884	0	0	114	Chr4	19685629	19686857	100	100	886	0	0	114	chr04	19034878	19036105	100	100	885	0	0	114	Chr4	17850005	17851233	100	100	886	0	0	114	_Chr4	17187879	17189107	100	100	886	0
DAD-1	544	0	544	Chr2	26379758	26381390	100	100	0	0	0	544	Chr2	28071444	28073076	99.82	100	0	0	0	544	chr02	26940672	26942304	99.82	100	0	0	0	544	Chr2	25816177	25817809	99.8162	100	0	0	110	519	_Chr10	22828750	22830007	74.5614	62.8676	231	67
DAHPS1	524	0	524	Chr3	15603965	15608347	100	100	2810	0	0	524	Chr3	16277189	16281550	99.24	100	2789	0	0	524	chr03	16854551	16859096	99.43	100	2973	0	0	524	Chr3	15481375	15485736	99.2366	100	2789	0	0	524	_Chr3	15423388	15427749	99.4275	100	2789	0
DEP1	426	0	426	Chr9	16411553	16415699	100	100	2868	0	0	426	Chr9	17780721	17784843	98.83	100	2844	0	0	426	chr09	15644970	15649091	99.3	100	2843	0	0	426	Chr9	16021366	16025501	99.2958	100	2857	0	0	426	_Chr9	14259917	14264038	99.2958	100	2843	0
dl119	238	0	238	Chr1	37412226	37412940	98.74	100	0	0	0	238	Chr1	38337962	38338676	100	100	0	0	0	238	chr01	39925163	39925877	100	100	0	0	0	238	Chr1	35851328	35852042	100	100	0	0	0	238	_Chr1	35218306	35219020	100	100	0	0
gif1	598	0	566	Chr4	20422221	20426583	93.36	85.62	2826	54	0	598	Chr4	20529312	20533771	90.41	78.43	3052	129	0	566	chr04	20017991	20022368	93.55	85.62	2841	54	0	598	Chr4	18711996	18716474	95.3448	96.99	2738	18	0	598	_Chr4	18041420	18045898	95.3448	96.99	2738	18
DPL1	94	0	94	Chr1	8657443	8658129	100	100	404	0	0	94	Chr1	8748829	8749515	100	100	404	0	0	94	chr01	9154586	9155790	100	100	922	0	0	94	Chr1	8252743	8253429	100	100	404	0	0	94	_Chr1	8233651	8234337	100	100	404	0
glip19	148	0	148	Chr5	1718262	1718706	99.32	100	0	0	0	148	Chr5	1720419	1720872	97.96	99.32	12	1	0	148	chr05	1886162	1886606	99.32	100	0	0	0	148	Chr5	1537148	1537601	97.9592	99.3243	12	1	16	131	_Chr12	19459469	19548494	79.3651	42.5676	88836	52
glu	336	0	336	Chr1	29620979	29622165	100	98.21	196	6	0	336	Chr1	30574782	30575968	100	98.21	196	6	0	336	chr01	32059651	32060837	100	98.21	196	6	0	336	Chr1	28502343	28503529	100	98.2143	196	6	0	336	_Chr1	27607742	27608928	100	98.2143	196	6
DPL2	111	0	111	Chr6	4201327	4201660	100	100	0	0	0	111	Chr6	4026202	4026535	98.2	100	0	0	0	111	chr06	4325571	4325904	98.2	100	0	0	0	111	Chr6	3835121	3835454	98.1982	100	0	0	0	111	_Chr6	3323889	3324222	98.1982	100	0	0
DR10	100	0	100	Chr8	3242958	3243258	100	100	0	0	0	100	Chr8	3308686	3308986	100	100	0	0	0	100	chr08	3227071	3227371	100	100	0	0	0	100	Chr8	2872698	2872998	100	100	0	0	*	*	*	*	*	*	*	*	*
GluB-5.p01	499	0	499	Chr2	8057685	8059530	97.19	100	348	0	0	499	Chr2	8183750	8185594	99	100	347	0	0	499	chr02	8713179	8715023	98.8	100	347	0	0	481	Chr2	9215079	9216867	80.6236	89.98	441	32	0	499	_Chr2	8249500	8251345	97.1944	100	348	0
DREB	284	0	284	Chr4	27517268	27518120	100	100	0	0	0	284	Chr4	27647093	27647945	99.65	100	0	0	0	284	chr04	28070686	28071538	99.65	100	0	0	0	284	Chr4	24874127	24874979	99.6479	100	0	0	0	284	_Chr4	24125943	24126795	99.6479	100	0	0
glx-I	291	0	291	Chr8	5373617	5376137	99.66	99.66	1650	1	0	291	Chr8	5234158	5236678	99.66	99.66	1650	1	0	291	chr08	5283194	5285713	99.66	99.66	1649	1	0	291	Chr8	4597478	4599998	99.6552	99.6564	1650	1	0	291	_Chr8	4143670	4146189	99.6552	99.6564	1649	1
Gns2.p01	345	0	345	Chr1	41539949	41541499	98.18	95.36	563	16	0	345	Chr1	42676087	42677635	98.17	95.07	564	17	0	345	chr01	44336308	44337857	98.17	95.07	565	17	0	345	Chr1	39509716	39511264	98.1707	95.0725	564	17	0	345	_Chr1	39038842	39040390	98.1707	95.0725	564	17
Gns3.p01	336	0	336	Chr1	41536979	41538320	98.81	100	333	0	12	336	Chr1	42673146	42674444	97.22	96.43	326	0	0	336	chr01	44333329	44334670	98.51	100	333	0	0	336	Chr1	39506737	39508078	98.5119	100	333	0	0	336	_Chr1	39035863	39037204	98.5119	100	333	0
Gns4.p01	332	0	332	Chr1	41533560	41535560	97.87	99.1	1013	3	0	332	Chr1	42669782	42671781	97.87	99.1	1012	3	0	332	chr01	44330149	44331902	96.05	99.1	766	3	0	332	Chr1	39503557	39505310	96.0486	99.0964	766	3	0	332	_Chr1	39032683	39034436	96.0486	99.0964	766	3
Gns5.p01	331	0	331	Chr1	41346748	41348168	96.93	98.49	442	5	0	331	Chr1	42504281	42505710	96.93	98.49	451	5	0	331	chr01	44208734	44210163	96.93	98.49	451	5	0	331	Chr1	39440838	39442267	96.9325	98.4894	451	5	0	331	_Chr1	38969957	38971386	96.9325	98.4894	451	5
DREB1	281	0	281	Chr1	3357376	3358219	99.64	100	0	0	0	281	Chr1	3313520	3314363	100	100	0	0	0	281	chr01	3496212	3497055	100	100	0	0	0	281	Chr1	3158057	3158900	100	100	0	0	0	281	_Chr1	3222608	3223451	100	100	0	0
DREB1A	238	0	238	Chr9	20403539	20404253	99.58	100	0	0	0	238	Chr9	22029900	22030614	100	100	0	0	0	238	chr09	19788309	19789023	100	100	0	0	0	238	Chr9	20051625	20052339	99.5798	100	0	0	34	218	_Chr8	26224588	26225149	90.6542	44.958	240	77
DREB1E	219	0	219	Chr4	28820860	28821517	100	100	0	0	0	219	Chr4	28982333	28982990	100	100	0	0	0	219	chr04	29405865	29406522	100	100	0	0	0	219	Chr4	25739766	25740423	100	100	0	0	0	219	_Chr4	25473462	25474119	100	100	0	0
DREB1F	219	0	219	Chr1	42727494	42728151	100	100	0	0	0	219	Chr1	43860260	43860917	100	100	0	0	0	219	chr01	45643656	45644313	100	100	0	0	0	219	Chr1	40703489	40704146	100	100	0	0	0	219	_Chr1	40119955	40120612	100	100	0	0
GRF1	397	0	395	Chr2	32840983	32842264	100	99.24	99	1	0	395	Chr2	34569313	34570591	98.93	93.95	159	22	0	395	chr02	33311258	33312536	98.93	93.95	159	22	0	395	Chr2	31775334	31776612	98.9276	93.9547	159	22	0	395	_Chr2	32235252	32236530	98.9276	93.9547	159	22
GRF10	211	0	211	Chr2	27727972	27728815	100	99.53	213	1	0	211	Chr2	29399449	29400291	99.05	99.53	212	1	0	211	chr02	28244327	28245169	99.05	99.53	212	1	0	211	Chr2	26987125	26987967	99.0476	99.5261	212	1	0	211	_Chr2	27424669	27425511	99.0476	99.5261	212	1
GRF11	269	0	269	Chr7	16622779	16624752	100	99.63	1169	1	0	269	Chr7	17342948	17344921	100	99.63	1169	1	0	269	chr07	15662338	15664311	100	99.63	1169	1	0	269	Chr7	16038170	16040143	100	99.6283	1169	1	0	269	_Chr7	15210675	15212648	100	99.6283	1169	1
GRF12	236	0	236	Chr4	28922224	28923175	99.58	100	243	0	0	236	Chr4	29088534	29089488	99.56	97.03	267	7	0	236	chr04	29522279	29523233	99.56	97.03	267	7	0	236	Chr4	25845920	25846874	99.5633	97.0339	267	7	0	236	_Chr4	25579602	25580556	99.5633	97.0339	267	7
GRF2	301	0	301	Chr6	5300189	5301291	100	99.67	202	1	0	301	Chr6	5080098	5081200	100	99.67	202	1	0	301	chr06	5392629	5393731	100	99.67	202	1	0	301	Chr6	4807644	4808746	100	99.6678	202	1	0	301	_Chr6	3999655	4000748	100	96.0133	226	12
GRF3	439	0	439	Chr4	30318083	30321564	100	99.77	2167	1	0	439	Chr4	30701126	30704610	99.31	98.86	2182	5	0	439	chr04	31000712	31004192	100	99.77	2166	1	0	439	Chr4	27370182	27373666	99.3088	98.861	2182	5	0	439	_Chr4	26935337	26938817	100	99.7722	2166	1
GRF4	394	0	393	Chr2	28863634	28866910	100	99.49	2100	1	0	393	Chr2	30524919	30528191	99.49	99.49	2096	1	0	393	chr02	29332533	29335807	99.49	99.49	2098	1	0	393	Chr2	28111615	28114886	99.4898	99.4924	2095	1	0	393	_Chr2	28351610	28354884	99.4898	99.4924	2098	1
GRF5	348	0	347	Chr6	893627	896150	100	99.43	1485	1	0	347	Chr6	770384	772907	100	99.43	1485	1	0	347	chr06	876579	879102	100	99.43	1485	1	0	347	Chr6	740623	743146	100	99.4253	1485	1	0	347	_Chr6	732469	734990	99.711	99.4253	1483	1
GRF6	456	0	456	Chr3	29823531	29825458	100	99.78	562	1	0	456	Chr3	32811343	32813269	99.78	99.78	561	1	0	456	chr03	32937620	32939547	100	99.78	562	1	0	456	Chr3	30586076	30588002	99.7802	99.7807	561	1	0	456	_Chr3	28158858	28160785	100	99.7807	562	1
GRF7	490	0	490	Chr12	17915783	17919271	100	99.8	2021	1	0	490	Chr12	17480530	17484015	100	99.8	2018	1	0	490	chr12	16816031	16819514	100	99.8	2016	1	0	490	Chr12	16573837	16577322	100	99.7959	2018	1	106	239	_Chr3	28158858	28159388	85.9649	23.2653	188	19
DTH2	407	0	407	Chr2	30096305	30098577	99.26	100	1051	0	0	407	Chr2	31847439	31849709	99.26	100	1049	0	0	407	chr02	30594808	30597078	99.26	100	1049	0	0	407	Chr2	29157816	29160086	100	100	1049	0	0	407	_Chr2	29611238	29613508	100	100	1049	0
GRF9	426	0	426	Chr3	26679424	26681877	100	99.77	1178	1	0	426	Chr3	29461721	29464169	99.53	99.77	1173	1	0	426	chr03	29519631	29522088	99.76	99.77	1182	1	81	399	Chr12	16570216	16577097	77.2277	23.7089	6578	217	0	426	_Chr3	25636967	25639507	98.9333	88.0282	1415	51
GS3	136	0	133	Chr3	16730014	16735077	99.24	97.06	4667	1	0	133	Chr3	17532882	17537946	98.48	97.06	4668	1	20	229	chr03	18211807	18217100	95.79	82.97	4723	19	0	133	Chr3	16462480	16467544	99.2424	97.0588	4668	1	0	122	_Chr3	16464873	16470256	100	88.9706	5020	1
DVR	405	0	405	Chr3	13156029	13157244	100	100	0	0	0	405	Chr3	13540558	13541773	100	100	0	0	0	405	chr03	14239711	14240926	100	100	0	0	0	405	Chr3	12691898	12693113	100	100	0	0	0	405	_Chr3	13029895	13031110	100	100	0	0
Gsr1	110	0	110	Chr6	8848375	8848809	100	100	104	0	0	110	Chr6	8803791	8804219	96.15	94.55	116	6	0	110	chr06	9089752	9090180	96.15	94.55	116	6	0	110	Chr6	8212806	8213237	100	85.4545	149	16	32	110	_Chr9	12127980	12650603	85.1351	67.2727	522401	4
GSTT2	323	0	323	Chr11	22321579	22324986	100	100	2438	0	0	215	Chr9	4574811	4915466	94.29	65.02	340025	5	0	214	chr01	14386997	14554839	95.77	65.94	167203	1	0	219	Chr4	165732	448280	92.9577	65.9443	281909	6	0	212	_Chr8	16624191	17157038	96.2085	65.3251	532214	1
DWARF53	1131	0	1131	Chr11	194380	199058	100	100	1285	0	0	1131	Chr11	179864	184542	100	100	1285	0	0	1131	chr11	138649	143327	100	100	1285	0	0	1131	Chr11	208418	213096	100	100	1285	0	0	1131	_Chr11	146116	150789	99.7347	100	1280	0
eIF4A-1	413	0	413	Chr6	29504190	29506037	100	100	608	0	0	413	Chr6	30835405	30837252	100	100	608	0	0	413	chr06	30010158	30012502	100	100	1105	0	0	413	Chr6	27651522	27653369	100	100	608	0	0	413	_Chr6	26456289	26458135	100	100	607	0
eIF4A-2	414	0	414	Chr2	2558793	2560734	94.2	100	699	0	0	414	Chr2	2534408	2536349	94.2	100	699	0	0	414	chr02	2775178	2777119	94.2	100	699	0	0	414	Chr2	2459664	2461605	94.2029	100	699	0	0	414	_Chr2	2532325	2534266	94.2029	100	699	0
Eui2t	311	0	311	Chr10	18989528	18991101	99.68	100	640	0	0	311	Chr10	21211062	21212635	100	100	640	0	0	311	chr10	20176885	20178456	99.36	100	638	0	0	311	Chr10	19527795	19529368	100	100	640	0	0	311	_Chr10	19665042	19666615	100	100	640	0
EXLA1	279	0	279	Chr3	1831389	1832810	100	100	584	0	0	279	Chr3	1900067	1901488	100	100	584	0	0	279	chr03	1886819	1888240	100	100	584	0	0	279	Chr3	1497255	1498676	99.6416	100	584	0	0	279	_Chr3	1772900	1774321	99.6416	100	584	0
EXPA1	261	0	261	Chr4	8599054	8599937	100	100	100	0	0	261	Chr4	8417224	8418107	100	100	100	0	0	261	chr04	7777570	7778453	100	100	100	0	0	261	Chr4	7671968	7672851	100	100	100	0	0	261	_Chr4	7707824	7708707	100	100	100	0
EXPA12	250	0	250	Chr3	2998905	2999834	100	100	179	0	0	250	Chr3	3087367	3088296	100	100	179	0	0	250	chr03	3127789	3128718	100	100	179	0	0	250	Chr3	2671756	2672685	100	100	179	0	0	250	_Chr3	2963247	2964176	100	100	179	0
EXPA13	262	0	262	Chr2	9551951	9553177	100	100	440	0	0	262	Chr2	9379239	9380460	99.24	100	435	0	0	262	chr02	10083360	10084582	99.24	100	436	0	0	262	Chr2	9185598	9186819	99.2366	100	435	0	0	262	_Chr2	9471153	9472375	99.2366	100	436	0
EXPA14	262	0	262	Chr2	9569676	9570571	100	100	109	0	0	262	Chr2	9397839	9398734	99.24	100	109	0	0	262	chr02	10101086	10101981	99.62	100	109	0	0	262	Chr2	9204198	9205093	99.2366	100	109	0	0	262	_Chr2	9488866	9489761	99.6183	100	109	0
EXPA15	260	0	260	Chr3	3006332	3007337	100	100	225	0	0	260	Chr3	3094956	3095960	100	100	224	0	0	260	chr03	3135218	3136222	100	100	224	0	0	260	Chr3	2679211	2680215	100	100	224	0	0	260	_Chr3	2970837	2971841	100	100	224	0
Hd1	254	0	254	Chr6	9336534	9337261	98.71	91.73	28	21	0	254	Chr6	9270358	9271121	99.6	98.03	16	5	0	254	chr06	9530371	9531134	99.6	98.03	16	5	0	254	Chr6	8572798	8573561	100	100	1	0	0	254	_Chr6	7246797	7247560	100	100	1	0
Hd17	760	0	760	Chr6	2234583	2239058	99.34	99.87	2198	1	0	760	Chr6	2112450	2116925	99.34	99.87	2198	1	0	760	chr06	2240310	2244784	99.34	99.87	2197	1	0	760	Chr6	1945265	1949740	99.3412	99.8684	2198	1	0	760	_Chr6	1818030	1822504	99.7365	99.8684	2197	1
Hd3a	179	0	178	Chr6	2940155	2942291	97.75	99.44	1602	0	0	178	Chr6	2830922	2833056	97.75	99.44	1600	0	0	178	chr06	3017309	3018626	88.14	98.88	786	1	0	179	Chr6	2639349	2641487	100	100	1601	0	1	176	_Chr1	6289802	6353305	78.6127	96.648	62984	2
EXPA18	249	0	249	Chr3	3021265	3022369	100	100	357	0	0	249	Chr3	3112551	3113605	100	100	307	0	0	249	chr03	3151044	3152098	100	100	307	0	0	249	Chr3	2696806	2697860	100	100	307	0	0	249	_Chr3	2988435	2989489	100	100	307	0
EXPA19	249	0	249	Chr3	3026535	3027504	100	100	222	0	0	249	Chr3	3117797	3118766	99.6	100	222	0	0	249	chr03	3155461	3156923	97.99	100	715	0	0	249	Chr3	2702062	2703031	99.5984	100	222	0	0	249	_Chr3	2993677	2994646	99.5984	100	222	0
HKT1.5	553	0	553	Chr1	11459289	11463275	98.73	100	2327	0	0	553	Chr1	11670043	11674037	98.73	100	2335	0	0	553	chr01	12151001	12154987	98.37	100	2327	0	65	551	Chr4	27734694	27738924	69.6774	28.0289	3765	331	65	551	_Chr4	27286548	27290813	71.5517	20.9765	3917	370
EXPA2	251	0	251	Chr1	35145611	35146832	100	100	468	0	0	251	Chr1	36182034	36183254	100	100	467	0	0	251	chr01	37735470	37736690	100	100	467	0	0	251	Chr1	33686167	33687387	100	100	467	0	0	251	_Chr1	32984155	32985376	100	100	468	0
HMGB1	157	0	151	Chr6	30993515	30994509	100	96.18	541	0	0	157	Chr6	32206335	32207627	100	100	821	0	0	157	chr06	31342500	31343790	100	98.73	825	2	0	151	Chr6	29003830	29004822	100	96.1783	539	0	0	151	_Chr6	27770006	27770998	100	96.1783	539	0
EXPA20	240	0	240	Chr3	3036404	3037886	99.58	100	762	0	0	240	Chr3	3123747	3125209	98.33	100	742	0	0	240	chr03	3155461	3156923	98.33	100	742	0	0	240	Chr3	2708012	2709474	98.3333	100	742	0	0	240	_Chr3	2999626	3001088	98.3333	100	742	0
HMGR3G	560	0	560	Chr8	25426774	25430808	98.5	95.54	2429	25	0	560	Chr8	26892086	26896114	98.47	93.57	2456	36	0	560	chr08	27868007	27872048	98.9	97.68	2400	13	0	560	Chr8	23489693	23493727	98.5047	95.5357	2429	25	0	560	_Chr8	24406445	24410479	98.5047	95.5357	2429	25
EXPA21	264	0	264	Chr3	14894791	14896042	100	100	459	0	0	264	Chr3	15528011	15529276	99.62	100	473	0	0	264	chr03	16061733	16062999	99.62	100	474	0	0	264	Chr3	14760812	14762077	99.6212	100	473	0	0	264	_Chr3	14696157	14697422	99.6212	100	473	0
EXPA23	267	0	267	Chr2	9578457	9579366	100	100	108	0	0	267	Chr2	9406649	9407558	100	100	108	0	0	267	chr02	10109867	10110776	100	100	108	0	0	267	Chr2	9213008	9213917	100	100	108	0	0	267	_Chr2	9497647	9498556	100	100	108	0
HSP17.3	161	0	161	Chr3	8834944	8835427	93.17	100	0	0	0	161	Chr3	9102105	9102585	92.5	99.38	0	1	0	161	chr03	9014566	9017875	93.17	100	2826	0	0	161	Chr3	8608076	8608556	92.5	99.3789	0	1	0	161	_Chr3	8869839	8870322	93.1677	100	0	0
EXPA24	278	0	278	Chr2	9574552	9575482	99.64	100	96	0	0	278	Chr2	9402741	9403671	98.92	100	96	0	0	278	chr02	10105961	10106891	99.64	100	96	0	0	278	Chr2	9209100	9210030	98.9209	100	96	0	0	278	_Chr2	9493741	9494671	99.6403	100	96	0
HSP18.0	160	0	160	Chr3	8833897	8834377	93.75	100	0	0	0	160	Chr3	9101058	9101538	93.12	100	0	0	0	160	chr03	9013519	9013999	93.75	100	0	0	0	160	Chr3	8608076	8608556	98.7421	99.375	3	1	0	160	_Chr3	8869839	8870322	99.375	100	3	0
EXPA25	255	0	255	Chr3	3003465	3004575	100	100	345	0	0	255	Chr3	3092089	3093199	100	100	345	0	0	255	chr03	3132351	3133461	100	100	345	0	0	255	Chr3	2676344	2677454	100	100	345	0	0	255	_Chr3	2967970	2969080	100	100	345	0
INV1	598	0	598	Chr9	4165520	4170735	99.16	99.33	3433	4	0	598	Chr9	4775809	4781025	100	99.33	3434	4	0	591	chr09	4059773	4073779	99.14	97.49	12257	8	0	591	Chr9	4054141	4059337	100	98.3278	3432	3	0	598	_Chr9	3757866	3763081	99.1582	99.3311	3433	4
EXPA4	246	0	246	Chr5	23496162	23497510	100	100	610	0	0	246	Chr5	24835593	24836940	99.59	100	609	0	0	246	chr05	24181174	24182522	100	100	610	0	0	246	Chr5	23123168	23124515	99.5935	100	609	0	0	246	_Chr5	21433245	21434592	99.5935	100	609	0
EXPA7	264	0	264	Chr3	34508900	34511058	100	100	1366	0	0	264	Chr3	37574649	37576808	100	100	1367	0	0	264	chr03	37913833	37915992	100	100	1367	0	0	264	Chr3	35115754	35117913	100	100	1367	0	0	264	_Chr3	32145472	32147631	100	100	1367	0
INV4	586	0	586	Chr4	20412374	20414772	100	99.49	649	3	0	586	Chr4	20519433	20521831	100	99.49	649	3	0	586	chr04	19990272	19992670	100	99.49	649	3	0	586	Chr4	18702464	18704862	100	99.4881	649	3	0	586	_Chr4	18031888	18034286	100	99.4881	649	3
IPA1	417	0	417	Chr8	25274790	25278573	100	100	2532	0	0	417	Chr8	26740694	26744473	100	99.76	2531	1	0	417	chr08	27714072	27717856	100	100	2533	0	5	417	Chr8	23337823	23341591	99.7573	98.801	2532	0	3	395	_Chr9	16611720	17304060	82.0225	64.0288	691539	125
EXPB10	267	0	267	Chr3	397374	398175	100	100	0	0	0	267	Chr3	402017	402818	97.38	100	0	0	0	267	chr03	446068	446869	97.38	100	0	0	0	267	Chr3	225160	225961	97.3783	100	0	0	0	267	_Chr3	293928	294729	98.1273	100	0	0
EXPB11	292	0	292	Chr2	26648941	26650185	99.66	100	368	0	0	292	Chr2	28303909	28305153	99.66	100	368	0	0	292	chr02	27172952	27174196	99.66	100	368	0	0	292	Chr2	26047798	26049042	99.6575	100	368	0	0	292	_Chr2	26569463	26570707	99.6575	100	368	0
ISA	802	0	802	Chr8	25893753	25900576	99.87	97.88	4468	17	0	802	Chr8	27298367	27305188	99.87	98.38	4454	13	0	802	chr08	28342747	28349579	99.88	100	4426	0	0	802	Chr8	23897768	23904597	100	100	4423	0	0	802	_Chr8	24882343	24889172	100	100	4423	0
ISA1	803	0	803	Chr8	25893753	25900576	99.88	100	4414	0	0	803	Chr8	27298367	27305188	99.87	95.77	4514	34	0	803	chr08	28342747	28349579	99.87	97.38	4486	21	0	803	Chr8	23897768	23904597	100	97.3848	4483	21	0	803	_Chr8	24882343	24889172	100	97.3848	4483	21
EXPB1a	267	0	267	Chr3	386907	387708	100	100	0	0	0	267	Chr3	397921	398722	99.25	100	0	0	0	267	chr03	450165	450966	99.25	100	0	0	0	267	Chr3	221063	221864	99.2509	100	0	0	0	266	_Chr3	289835	290633	99.2481	99.6255	0	0
isoamylase	811	0	811	Chr8	25893728	25900576	99.26	100	4415	0	0	811	Chr8	27298342	27305188	99.23	95.81	4515	34	0	811	chr08	28342722	28349579	99.24	97.41	4487	21	0	811	Chr8	23897743	23904597	99.2405	97.4106	4484	21	0	811	_Chr8	24882318	24889172	99.2405	97.4106	4484	21
FCP2	124	0	124	Chr6	19904208	19904580	100	100	0	0	0	124	Chr6	20667256	20667628	97.58	100	0	0	0	124	chr06	19994776	19995148	97.58	100	0	0	0	124	Chr6	19069903	19070275	97.5806	100	0	0	0	124	_Chr6	17391178	17391550	97.5806	100	0	0
ferredoxin	148	0	148	Chr5	21706043	21706487	100	100	0	0	0	148	Chr5	23080593	23081037	100	100	0	0	0	148	chr05	22399966	22400410	100	100	0	0	0	148	Chr5	21513144	21513588	100	100	0	0	38	146	_Chr1	35070262	35070586	75.9259	72.973	0	0
KINt1	1052	0	1052	Chr1	2688625	2691942	98.19	99.9	164	1	0	1052	Chr1	2646624	2649943	97.91	100	163	0	0	1052	chr01	2859084	2862404	97.9	99.81	170	2	0	1052	Chr1	2555220	2558540	97.9048	99.8099	170	2	0	1052	_Chr1	2634245	2637563	97.9087	100	162	0
FMO	421	0	421	Chr3	3357447	3359948	100	100	1238	0	0	421	Chr3	3427392	3429893	100	100	1238	0	0	421	chr03	3476739	3479240	100	100	1238	0	0	421	Chr3	3011662	3014163	100	100	1238	0	0	421	_Chr3	3280391	3282891	99.7625	100	1237	0
LA	416	2	410	Chr11	17319317	17323884	100	98.08	3343	0	2	416	Chr11	19463902	19468710	98.76	97.12	3596	10	2	410	chr11	17963883	17969081	97.4	92.55	4043	23	2	410	Chr11	17615246	17619822	98.7469	95.9135	3379	9	2	410	_Chr11	17529253	17534454	97.9221	92.5481	4046	23
FON2	122	0	122	Chr11	22664354	22664995	100	100	275	0	0	122	Chr11	25302480	25303120	100	100	274	0	0	122	chr11	23952519	23953159	100	100	274	0	0	122	Chr11	23247470	23248110	100	100	274	0	0	122	_Chr11	22233244	22233885	99.1803	100	275	0
LEC1B	254	5	254	Chr2	30164614	30188695	100	98.03	23334	0	3	254	Chr2	31904502	31905254	100	98.43	2	1	3	254	chr02	30653051	30653803	100	98.43	2	1	3	254	Chr2	29214887	29600956	100	98.8189	385316	0	3	254	_Chr2	29668308	29669060	100	98.4252	2	1
FPPS1	353	0	353	Chr1	29158389	29162358	100	100	2910	0	0	353	Chr1	30141890	30145867	99.43	100	2918	0	0	353	chr01	31618339	31622314	99.43	100	2916	0	0	353	Chr1	28272867	28276844	99.4334	100	2918	0	0	353	_Chr1	27168104	27172079	99.4334	100	2916	0
LecRK2	53	0	36	Chr4	6957816	6957924	91.67	67.92	0	0	0	53	Chr4	6475603	6475769	100	98.11	10	1	0	53	chr04	6178399	6178565	100	98.11	10	1	0	53	Chr4	5773620	5773786	100	98.1132	10	1	0	53	_Chr4	6152250	6152416	100	98.1132	10	1
FZP	187	0	187	Chr7	28300412	28300974	100	100	1	0	0	187	Chr7	28725399	28725961	100	100	1	0	0	187	chr07	26789355	26789917	100	100	1	0	0	187	Chr7	27040349	27040911	100	100	1	0	0	187	_Chr7	25999880	26000442	100	100	1	0
LecRK4	166	0	166	Chr4	6978750	6979249	98.8	100	1	0	0	156	Chr4	6494678	6495146	98.08	93.98	0	0	0	156	chr04	6197900	6198368	98.72	93.98	0	0	0	156	Chr4	5792694	5793162	98.0769	93.9759	0	0	0	166	_Chr4	6171929	6172428	98.1928	100	1	0
fzp	318	0	318	Chr7	28300020	28300974	100	100	0	0	0	318	Chr7	28725007	28725961	100	100	0	0	0	318	chr07	26788963	26789917	100	100	0	0	0	318	Chr7	27039957	27040911	100	100	0	0	0	318	_Chr7	25999488	26000442	100	100	0	0
lipoxygenase-1	867	0	867	Chr3	28049672	28053414	99.88	99.88	1144	1	0	867	Chr3	30939787	30943527	99.77	99.88	1142	1	0	867	chr03	31024780	31028522	99.88	99.88	1144	1	0	867	Chr3	28939538	28943280	99.7691	99.8847	1144	1	0	867	_Chr3	26807497	26811239	99.8845	99.8847	1144	1
fzp-9	46	0	46	Chr7	28300779	28300917	100	100	0	0	0	46	Chr7	28725766	28725904	100	100	0	0	0	46	chr07	26789722	26789860	100	100	0	0	0	46	Chr7	27040716	27040854	100	100	0	0	0	46	_Chr7	26000247	26000385	100	100	0	0
lipoxygenase-3	807	0	807	Chr11	21681168	21684452	100	100	863	0	27	807	Chr3	30940253	30980219	70.18	69.39	38286	220	0	807	chr11	22878634	22881901	99.87	95.17	963	39	33	762	Chr3	31080509	31083180	71.1268	70.3841	967	161	27	755	_Chr3	26807963	26861189	70.2602	66.6667	51612	190
LOC_Os07g05800	197	0	197	Chr7	2791347	2792429	100	100	491	0	0	197	Chr7	2763791	2764873	100	100	491	0	0	197	chr07	2674104	2675186	99.49	100	491	0	39	125	Chr10	21062999	21130438	64.3836	37.0558	67220	13	60	121	_Chr10	21127589	21152610	67.3077	26.3959	24865	9
LOX-3	777	0	777	Chr11	21681168	21684452	99.87	100	953	0	27	777	Chr3	30940253	30980219	69.9	67.57	38391	225	0	777	chr11	22878634	22881901	100	98.33	975	13	33	732	Chr3	31080509	31083180	71.0623	70.2703	1033	153	27	725	_Chr3	26807963	26861189	69.9801	64.7362	51717	195
LRK1	1049	0	1049	Chr2	2979033	2982180	99.71	100	0	0	0	1046	Chr2	2905308	2908443	84.76	99.43	6	3	0	1046	chr02	3194646	3197781	84.76	99.43	6	3	0	1049	Chr2	2879080	2882227	100	100	0	0	0	1046	_Chr2	2902893	2906028	84.7555	99.428	6	3
G1L1	191	0	191	Chr2	3595375	3596185	100	100	237	0	0	191	Chr2	3509130	3509940	100	100	237	0	0	191	chr02	3857896	3858706	100	100	237	0	0	191	Chr2	3474687	3475497	100	100	237	0	0	191	_Chr2	3530220	3531030	100	100	237	0
LT36RGLDH	355	0	355	Chr2	295607	298922	99.15	99.72	2253	1	0	355	Chr2	271753	273739	99.15	99.72	924	1	0	355	chr02	286666	288654	99.15	99.72	926	1	0	355	Chr2	198722	200708	99.1525	99.7183	924	1	0	355	_Chr2	224490	226476	99.1525	99.7183	924	1
LTP1	138	0	138	Chr3	208479	208893	100	100	0	0	0	138	Chr3	215302	215719	96.35	99.28	6	1	0	138	chr03	205660	206077	96.35	99.28	6	1	0	138	Chr3	38203	38620	96.3504	99.2754	6	1	0	138	_Chr3	148597	149011	100	100	0	0
G1L3	232	0	232	Chr2	24830698	24831835	100	100	441	0	0	232	Chr2	26499504	26500640	100	100	440	0	0	232	chr02	25361296	25362432	100	100	440	0	0	232	Chr2	24274012	24275147	99.1379	100	439	0	0	232	_Chr2	25048902	25050037	99.1379	100	439	0
GAD	492	0	492	Chr3	7181275	7183691	100	100	940	0	0	492	Chr3	7306388	7308804	99.59	100	940	0	0	492	chr03	7342446	7344862	99.59	100	940	0	0	492	Chr3	6852186	6854602	99.5935	100	940	0	0	492	_Chr3	7126442	7128858	99.5935	100	940	0
GBSS1	609	0	609	Chr6	1766920	1770397	99.34	100	1650	0	0	609	Chr6	1644411	1647888	99.34	100	1650	0	0	609	chr06	1782027	1785504	99.34	100	1650	0	0	609	Chr6	1491344	1494821	99.3432	100	1650	0	0	609	_Chr6	1331841	1335314	99.179	100	1646	0
GBSSII	608	0	608	Chr7	12917180	12921126	98.19	100	2122	0	0	608	Chr7	13352036	13355952	98.19	100	2092	0	0	608	chr07	12393290	12397206	98.19	100	2092	0	0	608	Chr7	12357978	12361894	98.1908	100	2092	0	0	608	_Chr7	12061210	12065126	98.1908	100	2092	0
MEL3	1149	0	1149	Chr12	23606455	23611394	100	99.91	1495	1	0	1149	Chr12	22487490	22492435	99.83	99.56	1513	5	0	1149	chr12	21959338	21964283	99.83	99.56	1513	5	0	1149	Chr12	21350018	21354963	99.8252	99.5648	1513	5	0	1149	_Chr12	19946128	19951073	99.8252	99.5648	1513	5
GH2	363	0	363	Chr2	4870320	4873904	100	100	2495	0	0	363	Chr2	4831338	4835044	100	100	2617	0	0	363	chr02	5327483	5331147	100	100	2575	0	0	363	Chr2	4781989	4785627	100	100	2549	0	0	363	_Chr2	4773375	4776999	100	100	2535	0
GH3-2	614	0	614	Chr1	32221470	32224690	99.84	100	1378	0	0	614	Chr1	33330651	33333870	100	100	1377	0	0	614	chr01	34700070	34703288	99.84	100	1376	0	0	614	Chr1	31271785	31275004	100	100	1377	0	0	614	_Chr1	30274776	30277996	99.8371	100	1378	0
GH3-8	605	0	605	Chr7	24150007	24151916	100	100	94	0	0	605	Chr7	24843004	24844913	100	100	94	0	0	605	chr07	22778516	22780425	100	100	94	0	0	605	Chr7	23224432	23226341	100	100	94	0	0	605	_Chr7	22406097	22408006	100	100	94	0
Ghd7	257	0	257	Chr7	9152404	9154820	98.05	100	1645	0	0	257	Chr7	9265875	9268291	98.44	100	1645	0	0	257	chr07	9029557	9031973	98.44	100	1645	0	0	257	Chr7	8725876	8728292	100	100	1645	0	61	236	_Chr10	22715710	22717673	77.7778	38.5214	1666	76
gKOCIII	108	0	108	Chr5	24280848	24281596	100	100	424	0	0	108	Chr5	25603363	25604127	100	100	440	0	0	108	chr05	25018399	25019162	99.07	100	439	0	0	108	Chr5	23889624	23890388	100	100	440	0	0	108	_Chr5	22052892	22053656	100	100	440	0
MPK6	376	0	376	Chr10	20756355	20759247	100	99.73	1767	1	0	376	Chr10	22936481	22939371	100	99.73	1765	1	0	376	chr10	21990936	21993826	100	99.73	1765	1	0	376	Chr10	21252496	21255386	100	99.734	1765	1	0	376	_Chr10	21390948	21393838	100	99.734	1765	1
GLU	1615	0	1615	Chr7	27723562	27738128	99.94	100	9721	0	0	1615	Chr7	28144429	28158856	99.63	100	9582	0	0	1615	chr07	26187345	26201772	99.57	100	9582	0	0	1615	Chr7	26457015	26471442	99.6285	100	9582	0	0	1615	_Chr7	25424976	25439403	99.6285	100	9582	0
MRKc	1113	0	1037	Chr11	28407933	28438467	96.53	93.17	27423	0	8	1113	Chr11	30928013	30931451	90.67	99.19	126	1	0	1113	chr11	29596089	29599542	98.74	100	114	0	0	1113	Chr11	29706208	29709661	100	100	114	0	31	1100	_Chr10	7436709	7439941	65.3165	70.9793	862	279
GluB-4	500	0	500	Chr2	9586139	9587972	100	100	333	0	0	500	Chr2	9408720	9410553	99.2	100	333	0	0	500	chr02	10111935	10113768	100	100	333	0	0	500	Chr2	9215079	9216912	99.2	100	333	0	0	500	_Chr2	9499715	9501548	100	100	333	0
glutelin	499	0	499	Chr10	13497597	13499369	99.8	100	275	0	0	499	Chr10	15423356	15425128	99.8	100	275	0	0	499	chr10	13712536	13714308	99.8	100	275	0	0	499	Chr10	14230175	14231947	99.7996	100	275	0	0	499	_Chr10	14024028	14025800	99.7996	100	275	0
Gns6.p01	332	0	332	Chr1	41349758	41350898	96.99	100	144	0	0	332	Chr1	42507306	42508446	96.39	100	144	0	0	332	chr01	44211753	44212893	96.69	100	144	0	0	332	Chr1	39443857	39444997	96.6867	100	144	0	0	332	_Chr1	38972976	38974116	96.6867	100	144	0
nad3	155	0	155	Chr12	20452979	20453444	100	100	0	0	0	155	chrM	185863	186328	100	100	0	0	74	119	ScaffoldUn01	1527	1662	62.22	29.03	0	0	0	155	Chr6	7733433	7733897	98.6667	96.7742	14	5	32	50	_Chr2	5479715	5479769	88.8889	11.6129	0	0
nad6	205	0	205	Chr12	20534000	20534615	100	100	0	0	0	205	Chr6	6323770	6324385	100	100	0	0	0	205	chr12	19126990	19127605	100	100	0	0	0	65	Chr8	11635889	11636084	98.4615	31.7073	0	0	0	65	_Chr8	11793486	11793681	98.4615	31.7073	0	0
nad9	190	0	190	Chr1	33519939	33520509	100	100	0	0	0	190	Chr6	6308624	6309194	100	100	0	0	121	178	chr10	8020954	8021125	98.25	30	0	0	121	178	Chr10	8675706	8675877	98.2456	30	0	0	0	190	_Chr1	31535456	31536026	100	100	0	0
Gns7.p01	336	0	336	Chr1	33949585	33951553	98.81	100	960	0	0	336	Chr1	34908415	34910383	98.81	100	960	0	0	336	chr01	36459005	36460973	98.81	100	960	0	0	336	Chr1	32413406	32415374	98.8095	100	960	0	0	336	_Chr1	31965224	31967192	98.8095	100	960	0
NBP	273	0	273	Chr1	38566404	38570637	98.89	98.9	3423	3	0	273	Chr1	39529590	39534349	99.26	98.9	3949	3	0	273	chr01	41170764	41175523	99.26	98.9	3949	3	0	273	Chr1	36894131	36898890	99.2593	98.9011	3949	3	0	273	_Chr1	36415754	36420513	99.2593	98.9011	3949	3
Nbs1-Pi9	1099	0	969	Chr6	10375912	10474156	98.76	88.17	95337	0	0	964	Chr6	10119517	10123619	98.96	87.72	1210	0	0	964	chr06	10481490	10485590	98.96	87.72	1208	0	0	964	Chr6	9430577	9434676	98.9627	87.7161	1207	0	0	964	_Chr6	8101046	8105145	98.9627	87.7161	1207	0
Nbs3-Pi9	1103	0	946	Chr6	2410348	2416590	71.01	61.92	4193	263	0	946	Chr6	2288626	2294966	71.29	64.73	4198	232	33	942	chr06	10482797	10501399	65.8	59.11	16646	257	0	946	Chr6	2121200	2126928	71.4925	60.7434	3718	276	33	932	_Chr6	8102352	8115608	66.0844	62.2847	11195	212
Nbs5-Pi9	1032	0	1032	Chr6	10382003	10390593	95.34	99.9	5497	1	0	1032	Chr6	10125621	10134633	95.54	100	5916	0	0	1022	chr06	10487621	10560710	94.15	97.67	70065	14	0	1022	Chr6	9447442	9487588	94.0476	97.6744	37122	14	0	1022	_Chr6	8117913	8158053	94.0476	97.6744	37116	14
Nbs6-Pi9	521	0	521	Chr6	10446050	10448674	91.37	86.76	1268	69	0	521	Chr6	10138602	10145527	92.89	89.06	5533	57	85	521	chr06	10227632	10500118	69.87	71.98	271361	61	0	521	Chr6	9436707	9452249	69.4301	74.0883	14384	135	85	521	_Chr6	7872242	8114354	69.8667	71.977	240987	61
Gns9.p01	377	0	377	Chr2	32568743	32569950	99.2	100	76	0	0	377	Chr2	34305369	34306599	99.2	100	99	0	0	377	chr02	33060807	33062037	99.2	100	99	0	0	377	Chr2	31511438	31512668	99.2042	100	99	0	0	377	_Chr2	31971375	31972605	99.2042	100	99	0
NL-A	921	0	875	Chr11	27261092	27327599	77.96	92.62	63948	22	0	921	Chr11	30054883	30060453	100	99.89	2810	1	0	921	chr11	28548390	28553933	98.69	99.24	2801	7	0	921	Chr11	27407897	27413445	98.69	99.4571	2800	5	0	875	_Chr11	26576698	26581773	80.8756	94.2454	2471	7
gRASC8	112	0	112	Chr4	25397110	25399620	100	100	2174	0	0	112	Chr4	25530034	25532546	100	100	2176	0	0	112	chr04	25809351	25811862	100	100	2175	0	0	112	Chr4	22959927	22962439	100	100	2176	0	0	112	_Chr4	22020853	22023365	100	100	2176	0
NL-C	730	0	729	Chr11	27221854	27224041	96.71	99.86	0	0	0	730	Chr11	30090160	30092350	100	100	0	0	0	730	chr11	28720617	28722807	97.81	100	0	0	0	729	Chr11	27801486	27803673	97.3937	99.863	0	0	0	730	_Chr11	26576698	26686011	85.9504	99.4521	107135	4
GRF8	409	0	409	Chr11	20522051	20525042	100	100	1764	0	0	409	Chr11	22989886	22992901	99.27	100	1788	0	0	409	chr11	21675982	21678994	99.51	100	1785	0	0	409	Chr11	21205519	21208534	99.2665	100	1788	0	0	409	_Chr11	20478302	20481305	99.2665	100	1776	0
NPKL1	483	0	483	Chr1	28921630	28923082	99.37	98.96	18	5	0	483	Chr1	29918159	29919608	100	100	0	0	0	483	chr01	31403745	31405195	99.38	100	1	0	1	326	Chr5	26379513	26380488	78.2748	64.8033	36	12	0	483	_Chr1	26944402	26945851	100	100	0	0
GS5	480	0	480	Chr5	3439513	3443603	100	99.17	2662	4	0	480	Chr5	3524048	3528131	100	100	2643	0	0	482	chr05	3556805	3560892	100	100	2641	0	0	480	Chr5	3243199	3247282	100	100	2643	0	1	480	_Chr5	2862259	2866337	99.1649	99.7917	2641	0
NPR1	582	0	582	Chr1	5060883	5065120	99.48	100	2491	0	0	582	Chr1	4986475	4990712	99.48	100	2491	0	0	582	chr01	5183431	5187670	98.45	100	2493	0	63	360	Chr6	25169626	25964873	93.2203	10.1375	795070	238	0	582	_Chr1	4867928	4872166	100	100	2492	0
NPR2	635	0	635	Chr1	32368218	32371351	100	100	1228	0	0	635	Chr1	33473574	33476737	99.69	100	1258	0	0	635	chr01	34873335	34876499	99.21	100	1259	0	22	629	Chr3	27421621	28503620	72.6471	53.5433	1080979	267	0	635	_Chr1	30421245	30424408	99.685	100	1258	0
GSTU38	259	0	259	Chr6	6612660	6613437	100	100	0	0	0	259	Chr6	6674415	6675192	100	100	0	0	0	259	chr06	6909197	6909974	100	100	0	0	0	259	Chr6	5979247	5980024	100	100	0	0	0	259	_Chr6	5339443	5340220	100	100	0	0
GSTZ3	241	0	241	Chr2	21410978	21413597	100	100	1896	0	0	241	Chr2	22654860	22657481	100	100	1898	0	0	241	chr02	21993135	21995756	100	100	1898	0	0	241	Chr2	21103940	21106561	100	100	1898	0	0	241	_Chr2	22112195	22114815	100	100	1897	0
NPR5	506	0	506	Chr1	41741488	41744229	100	100	1223	0	0	506	Chr1	42822850	42825598	99.8	98.42	1254	8	0	506	chr01	44565888	44568630	100	100	1224	0	0	506	Chr1	39649611	39652345	99.8024	100	1216	0	0	506	_Chr1	39178779	39181520	99.8024	100	1223	0
O5K17.2	251	0	251	Chr8	20379968	20382887	100	99.2	2172	2	0	243	Chr8	21746115	21748987	100	96.81	2143	0	0	243	chr08	22475322	22478196	100	96.81	2145	0	0	243	Chr8	18550973	18553866	100	96.8127	2164	0	0	251	_Chr8	19770879	19773783	100	99.2032	2157	2
Gt1	499	0	499	Chr10	13497597	13499369	100	100	275	0	0	499	Chr10	15423356	15425128	100	100	275	0	0	499	chr10	13712536	13714308	100	100	275	0	0	499	Chr10	14230175	14231947	100	100	275	0	0	499	_Chr10	14024028	14025800	100	100	275	0
Gt2.CDS	499	0	499	Chr1	32076767	32078539	97.8	100	275	0	0	499	Chr1	33197136	33198909	97.6	100	276	0	0	499	chr01	34538978	34540751	98	100	276	0	0	499	Chr1	31138289	31140062	97.5952	100	276	0	0	499	_Chr1	30130036	30131808	97.7956	100	275	0
oc	105	0	105	Chr2	1816793	1818063	99.04	99.05	958	1	0	105	Chr2	1762173	1763443	98.97	92.38	979	8	0	105	chr02	1936809	1938079	99.04	99.05	958	1	0	105	Chr2	1749874	1751144	99.0385	99.0476	958	1	0	105	_Chr2	1762318	1763588	99.0385	99.0476	958	1
GW-5	144	1	105	Chr4	28917695	29298711	79.17	66.67	380728	8	0	144	Chr5	5614702	5615134	100	100	0	0	0	144	chr05	5481563	5481995	100	100	0	0	0	144	Chr5	5230585	5231017	100	100	0	0	0	144	_Chr5	4597901	4598333	99.3056	100	0	0
hAT1	844	103	841	Chr11	24629320	24631638	73.1	82.82	221	39	0	844	Chr2	33280910	33283442	99.88	100	0	0	0	844	chr02	32121567	32124099	99.88	100	0	0	0	844	Chr3	1729529	1732061	99.8815	100	0	0	0	844	_Chr6	22417394	22419926	99.8815	100	0	0
OHK2	1023	0	1023	Chr1	40404919	40409277	100	100	1289	0	0	1023	Chr1	41402339	41406698	99.9	100	1290	0	0	1023	chr01	43147300	43151659	99.9	100	1290	0	4	1004	Chr3	29193739	29856718	75.0929	52.5904	661365	462	116	1008	_Chr3	27347688	27352892	73.5656	47.7028	3740	404
hb1	166	0	166	Chr3	7092963	7093787	100	100	326	0	0	166	Chr3	7231049	7231873	100	100	326	0	0	166	chr03	7255889	7256713	100	100	326	0	0	166	Chr3	6777151	6777975	100	100	326	0	0	166	_Chr3	7051112	7051936	100	100	326	0
OHK4	1005	0	1005	Chr3	29052531	29058002	100	100	2456	0	4	1005	Chr3	31973358	31978814	99.5	99.6	2453	0	0	1005	chr03	32097218	32102689	99.9	100	2456	0	4	1005	Chr3	29851317	29856772	99.4006	99.602	2452	0	0	1005	_Chr3	27347463	27352934	100	100	2456	0
hb3	169	0	169	Chr3	7096669	7097507	100	100	331	0	0	169	Chr3	7234755	7235593	100	100	331	0	0	169	chr03	7259595	7260433	100	100	331	0	0	169	Chr3	6780857	6781695	100	100	331	0	0	169	_Chr3	7054818	7055656	100	100	331	0
hb4	167	0	167	Chr3	7100176	7101206	100	100	529	0	0	167	Chr3	7238256	7239285	100	100	528	0	0	167	chr03	7263097	7264126	100	100	528	0	0	167	Chr3	6784359	6785388	100	100	528	0	0	167	_Chr3	7058318	7059347	100	100	528	0
HFP	295	0	295	Chr4	7553318	7554203	100	100	0	0	0	295	Chr4	7017642	7051594	99.66	100	33067	0	0	295	chr04	6792056	6798376	99.66	100	5435	0	0	295	Chr4	6315676	6349630	99.661	100	33069	0	0	295	_Chr4	6776216	6810168	99.661	100	33067	0
hm700	215	0	215	Chr4	22201107	22201752	100	100	0	0	0	215	Chr4	22295672	22296317	99.53	100	0	0	0	215	chr04	22049126	22049771	100	100	0	0	0	215	Chr4	20234474	20235119	99.5349	100	0	0	0	215	_Chr4	19190885	19191530	99.5349	100	0	0
OPDAR1	380	0	380	Chr6	5918322	5919581	100	100	119	0	0	380	Chr6	5756408	5757667	96.84	100	119	0	0	380	chr06	6052068	6101442	99.74	100	48234	0	14	368	Chr4	20107290	20127202	78.4053	79.2105	19009	53	0	380	_Chr6	4667358	4668617	100	100	119	0
OPR-1	368	0	368	Chr6	5884785	5886029	100	100	140	0	0	368	Chr6	5706045	5707289	99.46	100	140	0	0	368	chr06	6018461	6019705	99.46	100	140	0	1	358	Chr1	14587023	14589199	75.5034	80.9783	1282	59	0	368	_Chr6	4633779	4635023	99.7283	100	140	0
HMGR	576	0	576	Chr9	19074153	19078020	99.65	100	2139	0	0	576	Chr9	20590786	20594654	99.83	100	2140	0	0	576	chr09	18409146	18413011	99.83	100	2137	0	0	576	Chr9	18813894	18817762	99.8264	100	2140	0	0	576	_Chr9	17038442	17042309	99.6528	100	2139	0
ORF59	59	0	59	chrM	226609	226786	100	100	0	0	0	59	chrM	237088	237265	100	100	0	0	*	*	*	*	*	*	*	*	*	*	*	*	*	*	*	*	*	*	0	59	_Chr11	2238219	2238396	100	100	0	0
ORF61	61	0	61	chrM	226702	226885	100	100	0	0	0	61	Chr6	6341959	6342142	100	100	0	0	*	*	*	*	*	*	*	*	*	*	*	*	*	*	*	*	*	*	0	61	_Chr11	2238120	2238303	100	100	0	0
ORR1	691	0	691	Chr3	6513026	6517815	100	99.71	2722	2	0	691	Chr3	6655909	6660264	99.85	99.71	2288	2	0	691	chr03	6656413	6660768	99.85	99.71	2288	2	0	691	Chr3	6202129	6206484	99.8549	99.7106	2288	2	0	691	_Chr3	6476136	6480491	99.8549	99.7106	2288	2
ORR2	696	0	696	Chr6	4138130	4142308	100	99.71	2096	2	0	696	Chr6	3966256	3970433	99.86	99.71	2095	2	0	696	chr06	4265627	4269806	99.86	99.71	2097	2	0	696	Chr6	3775175	3779352	99.8559	99.7126	2095	2	0	696	_Chr6	3260586	3264764	100	99.7126	2096	2
ORR3	688	0	688	Chr2	33860185	33863975	100	99.71	1732	2	0	688	Chr2	35658737	35662524	99.71	99.71	1729	2	0	688	chr02	34327224	34331011	99.71	99.71	1729	2	0	688	Chr2	32766406	32770188	99.7085	99.7093	1724	2	0	688	_Chr2	33324482	33328269	99.7085	99.7093	1729	2
ORR4	626	0	626	Chr2	4574152	4578103	100	99.68	2079	2	0	626	Chr2	4495385	4499333	99.68	99.68	2076	2	0	626	chr02	4969810	4973759	99.68	99.68	2077	2	0	626	Chr2	4445313	4449261	99.6795	99.6805	2076	2	0	626	_Chr2	4437433	4441380	99.6795	99.6805	2075	2
ORR5	690	0	690	Chr6	26450760	26455302	100	99.71	2478	2	0	690	Chr6	27804084	27808622	99.27	99.71	2474	2	0	690	chr06	26747856	26752394	99.27	99.71	2474	2	0	690	Chr6	24840212	24844756	99.2733	99.7101	2480	2	0	690	_Chr6	23717363	23721900	99.2733	99.7101	2473	2
ORR6	582	0	582	Chr1	39387482	39391014	100	99.66	1792	2	0	582	Chr1	40366754	40370286	99.66	99.66	1792	2	0	582	chr01	42045633	42049165	99.83	99.66	1792	2	0	582	Chr1	37731052	37734584	99.6552	99.6564	1792	2	0	582	_Chr1	37269179	37272711	99.8276	99.6564	1792	2
Os01g0784800	203	0	203	Chr1	33264443	33268019	100	100	2967	0	0	203	Chr1	34331706	34335283	100	100	2968	0	0	203	chr01	35753003	35756580	99.51	100	2968	0	8	203	Chr1	32072507	32073972	100	96.0591	880	0	0	203	_Chr1	31279822	31283398	100	100	2967	0
Os02g0120500	551	0	551	Chr2	1073792	1076180	98.48	95.46	810	25	0	551	Chr2	1018327	1020715	98.48	95.46	810	25	0	551	chr02	1145353	1147732	99.82	100	726	0	0	551	Chr2	974128	976507	99.8185	100	726	0	0	551	_Chr2	1002339	1004718	99.8185	100	726	0
Os04g57210	484	0	484	Chr4	34083578	34087211	100	96.28	2235	18	0	484	Chr4	34358476	34362109	100	96.28	2235	18	0	484	chr04	35068376	35072009	100	95.04	2253	24	0	484	Chr4	31026586	31030219	100	99.7934	2184	1	0	484	_Chr4	30649150	30652783	100	99.7934	2184	1
Hox1	311	0	311	Chr10	22152757	22153873	99.68	100	183	0	0	311	Chr10	24355117	24356233	99.68	100	183	0	0	311	chr10	23430757	23431873	100	100	183	0	0	311	Chr10	22500742	22501858	100	100	183	0	0	311	_Chr10	22797875	22798991	100	100	183	0
Os06g0561000	308	0	308	Chr6	21478658	21482199	100	99.35	2623	2	0	300	Chr6	22172958	22176381	99.66	96.75	2529	2	0	308	chr06	21491132	21494673	100	99.35	2623	2	0	308	Chr6	20492231	20495769	99.3464	99.3506	2620	2	0	308	_Chr6	18777458	18780999	100	99.3506	2623	2
hsp17.9	161	0	161	Chr3	8805783	8806266	100	100	0	0	0	161	Chr3	9074281	9074764	100	100	0	0	0	161	chr03	8969464	8969947	100	100	0	0	0	161	Chr3	8580256	8580739	100	100	0	0	0	161	_Chr3	8840679	8841162	100	100	0	0
INV2	652	0	652	Chr4	26765533	26771720	100	100	4231	0	0	652	Chr4	26900011	26906199	100	100	4232	0	0	652	chr04	27263957	27270144	100	100	4231	0	0	652	Chr4	24133545	24139733	100	100	4232	0	0	652	_Chr4	23390268	23396456	100	100	4232	0
Osamt1-1	532	0	532	Chr4	25500597	25502192	100	99.81	2	1	0	532	Chr4	25633712	25635307	100	99.81	2	1	0	532	chr04	25948524	25950119	100	99.81	2	1	0	532	Chr4	23063436	23065031	100	99.812	2	1	0	532	_Chr4	22124379	22125974	100	99.812	2	1
Osamt1-2	497	0	497	Chr2	24683708	24685202	97.56	98.99	18	5	0	497	Chr2	26354177	26355671	97.56	98.99	18	5	0	497	chr02	25200340	25201834	97.56	98.99	18	5	0	497	Chr2	24130740	24132234	97.561	98.994	18	5	0	497	_Chr2	24904684	24906178	97.561	98.994	18	5
Osamt1-3	495	0	495	Chr2	24690954	24692442	99.17	97.78	36	11	0	495	Chr2	26361454	26362942	99.17	97.78	36	11	0	495	chr02	25207617	25209105	99.17	97.78	36	11	0	495	Chr2	24138021	24139509	99.1736	97.7778	36	11	0	495	_Chr2	24911965	24913453	99.1736	97.7778	36	11
INV3	655	0	655	Chr2	343153	346516	100	100	1398	0	0	655	Chr2	313015	316367	100	100	1387	0	0	655	chr02	340641	343993	100	100	1387	0	0	655	Chr2	239988	243340	100	100	1387	0	0	655	_Chr2	265797	269149	100	100	1387	0
OSAP1	410	0	410	Chr11	4295261	4297322	100	100	831	0	0	410	Chr11	4322406	4324484	87.66	94.88	911	21	0	410	chr11	4611505	4613583	90.99	81.22	1079	77	0	410	Chr11	4377811	4379889	87.6607	94.878	911	21	40	402	_Chr11	4287000	4289463	75.7396	41.2195	1956	193
IPP3	206	0	206	Chr5	26948535	26949578	99.51	100	425	0	0	206	Chr5	28311234	28312277	99.51	100	425	0	0	206	chr05	27652708	27653757	100	100	431	0	0	206	Chr5	26236213	26237256	99.5146	100	425	0	0	206	_Chr5	24619684	24620733	100	100	431	0
ISAP1	164	0	164	Chr9	18760830	18761322	100	100	0	0	0	164	Chr9	20246637	20247129	100	100	0	0	0	164	chr09	18108268	18108760	100	100	0	0	0	164	Chr9	18475529	18476021	100	100	0	0	0	164	_Chr9	16724261	16724753	100	100	0	0
OsCyp3	164	0	164	Chr8	28000092	28002265	100	100	1681	0	0	164	Chr8	29405952	29408125	100	100	1681	0	0	164	chr08	30738752	30740926	100	100	1682	0	29	115	Chr6	1359670	1359928	67.4419	52.439	0	0	0	164	_Chr8	26898683	26900856	100	100	1681	0
OsDDM1a	845	0	845	Chr9	16461977	16467275	100	100	2763	0	0	845	Chr9	17830380	17835674	99.4	99.05	2783	8	0	845	chr09	15692301	15697595	99.28	99.05	2783	8	0	845	Chr9	16071680	16076974	99.2832	99.0533	2783	8	0	845	_Chr9	14310209	14315503	99.2832	99.0533	2783	8
Jab1	360	0	360	Chr4	33394603	33397612	100	100	1929	0	0	360	Chr4	33660203	33663212	100	100	1929	0	0	360	chr04	34316329	34319338	100	100	1929	0	0	360	Chr4	30328620	30331629	100	100	1929	0	0	360	_Chr4	29950172	29953181	100	100	1929	0
JMT	347	0	347	Chr1	29050950	29052159	100	100	168	0	0	347	Chr1	30038657	30039866	100	100	168	0	0	347	chr01	31511373	31512582	100	100	168	0	0	347	Chr1	28169635	28170844	100	100	168	0	0	347	_Chr1	27064862	27066071	100	100	168	0
KPt.1	1033	0	1033	Chr12	10606562	10611770	99.61	100	2109	0	0	1033	Chr12	9709155	9714363	99.9	100	2109	0	0	1033	chr12	9650447	9655654	99.9	100	2108	0	0	1033	Chr12	8727991	8733199	99.6128	100	2109	0	0	1033	_Chr12	9200095	9205302	100	100	2108	0
OSE4	479	0	479	Chr1	5218632	5220069	100	100	0	0	0	479	Chr1	5153548	5154985	99.79	100	0	0	0	479	chr01	5352857	5354294	100	100	0	0	3	128	Chr9	15995878	17566142	88.2979	19.6242	1569982	31	0	479	_Chr1	5039815	5041252	99.7912	100	0	0
lea	200	0	200	Chr5	26927709	26928612	98.5	100	303	0	0	200	Chr5	28290415	28291317	98.5	100	302	0	0	200	chr05	27631874	27632778	97	100	304	0	0	200	Chr5	26215394	26216296	98.5	100	302	0	0	200	_Chr5	24599049	24599953	97	100	304	0
LecRK3	811	0	811	Chr4	6966605	6969039	99.13	99.63	10	3	0	811	Chr4	6481636	6484069	99.26	100	0	0	0	811	chr04	6185081	6187515	99.14	100	1	0	0	811	Chr4	5779652	5782085	99.2602	100	0	0	0	811	_Chr4	6158932	6161365	99.1369	100	0	0
LIP1	351	0	351	Chr6	2515838	2517501	100	100	610	0	0	351	Chr6	2394361	2396024	100	100	610	0	0	351	chr06	2557216	2558879	100	100	610	0	0	351	Chr6	2226110	2227773	100	100	610	0	0	351	_Chr6	2141285	2142948	100	100	610	0
OsFAD7	459	0	459	Chr3	10080504	10083335	99.11	97.6	1487	11	0	459	Chr3	10427405	10430238	99.33	97.6	1489	11	0	459	chr03	10503148	10505983	97.99	97.6	1491	11	0	459	Chr3	9933166	9935999	99.3304	97.6035	1489	11	0	459	_Chr3	10174911	10177741	99.3119	94.9891	1522	23
OsFAD8	413	0	413	Chr7	29531325	29533783	100	99.76	1222	1	0	413	Chr7	30100855	30103305	100	99.76	1214	1	0	413	chr07	28109594	28112044	100	99.76	1214	1	0	413	Chr7	28397805	28400255	100	99.7579	1214	1	0	413	_Chr7	27367107	27369557	100	99.7579	1214	1
Osg1	338	0	338	Chr1	41678337	41679730	100	100	379	0	28	337	Chr1	42504798	42505710	70.31	67.75	225	80	0	337	chr01	44330149	44505832	84.38	85.21	174819	49	28	337	Chr1	39459550	39466002	65.2	73.9645	5702	59	28	337	_Chr1	38988670	38995122	65.2	73.9645	5702	59
Osg4B	99	0	99	Chr8	27364242	27364625	89.13	92.93	107	7	0	99	Chr8	28763381	28763764	89.13	92.93	107	7	0	99	chr08	29992673	29993056	89.13	92.93	107	7	0	99	Chr8	25179717	25180100	89.1304	92.9293	107	7	0	99	_Chr8	26264580	26264963	89.1304	92.9293	107	7
Osg6B	128	0	126	Chr11	22016920	22017915	88.14	92.19	641	8	0	126	Chr11	24663899	24664895	88.14	92.19	642	8	0	126	chr11	23231824	23232819	88.18	85.94	665	16	0	126	Chr11	22610447	22611443	88.1818	85.9375	666	16	0	126	_Chr11	21542266	21543262	88.1356	92.1875	642	8
OsGA20ox2	389	0	389	Chr1	38382465	38385205	99.49	100	1573	0	0	389	Chr1	39338308	39340642	99.66	75.84	1449	94	0	389	chr01	40968556	40971273	99.23	100	1550	0	0	389	Chr1	36702843	36705177	100	75.8355	1449	94	0	389	_Chr1	36224103	36226819	99.7429	100	1549	0
osGA20ox2	389	0	389	Chr1	38382465	38385205	100	100	1573	0	0	389	Chr1	39338308	39340642	99.66	75.84	1449	94	0	389	chr01	40968556	40971273	99.23	100	1550	0	0	389	Chr1	36702843	36705177	99.661	75.8355	1449	94	0	389	_Chr1	36224103	36226819	99.2288	100	1549	0
lipoxygenase-2	618	0	618	Chr8	25216698	25218759	100	100	207	0	0	618	Chr8	26671321	26673382	99.19	100	207	0	0	618	chr08	27635500	27637561	100	100	207	0	0	618	Chr8	23279883	23281944	100	100	207	0	0	618	_Chr8	24244747	24246808	99.1909	100	207	0
OsGA3ox1	379	3	379	Chr5	4660903	4662518	99.19	98.15	499	4	0	379	Chr5	4901150	4902775	99.73	97.89	512	8	0	379	chr05	4731841	4733466	99.73	98.94	500	4	0	379	Chr5	4519528	4521153	99.7333	98.9446	500	4	0	379	_Chr5	4015451	4017076	99.7333	98.9446	500	4
OsGA3ox2	373	0	373	Chr1	4003661	4004887	99.73	99.73	110	1	0	373	Chr1	4005172	4006402	100	99.73	114	1	0	373	chr01	4197475	4198705	100	99.73	114	1	0	373	Chr1	3815176	3816406	100	99.7319	114	1	0	373	_Chr1	3886532	3887762	100	99.7319	114	1
OsGLP1	213	0	213	Chr8	22558304	22558943	100	100	0	0	0	213	Chr8	23965509	23966148	100	100	0	0	0	213	chr08	24692477	24693116	100	100	0	0	43	126	Chr5	10858348	10858597	55.4217	38.9671	0	0	0	213	_Chr8	21597946	21598585	100	100	0	0
OSH45	171	0	171	Chr8	11762670	11764677	100	100	1494	0	0	171	Chr8	11689456	11691441	100	100	1472	0	0	171	chr08	13031984	13033971	100	100	1474	0	0	171	Chr6	24801546	24802682	88.535	91.8129	665	14	0	171	_Chr6	23678382	23679518	88.535	91.8129	665	14
OsHAP2I	166	0	165	Chr10	13394043	13401880	100	99.4	7342	0	0	165	Chr10	15331976	15339808	99.39	98.8	7340	1	0	165	chr10	13606066	13612895	99.39	98.8	6337	1	0	165	Chr10	14138995	14146827	99.3902	98.7952	7340	1	0	165	_Chr10	13931728	13939559	99.3902	98.7952	7339	1
OsHAP2J	328	0	328	Chr7	3127909	3130411	100	100	1518	0	0	328	Chr7	3016600	3019111	100	100	1527	0	0	328	chr07	2926283	2928794	100	100	1527	0	200	310	Chr7	23354567	24002798	90.5405	22.561	648009	36	167	279	_Chr12	22192923	22752846	86.9048	25.6098	559671	28
OsHAP3D	177	0	177	Chr1	41029386	41029917	100	100	0	0	0	177	Chr1	42114438	42114969	99.44	100	0	0	0	177	chr01	43851181	43851712	99.44	100	0	0	0	177	Chr1	39112331	39112859	100	94.9153	24	9	0	177	_Chr1	38646128	38646656	100	94.9153	24	9
LRR-PK1	1148	16	1148	Chr4	2034856	2038478	99.73	98.61	226	0	0	1148	Chr4	2107672	2111769	99.56	100	653	0	0	1148	chr04	1893048	1897145	99.56	100	653	0	0	1148	Chr4	1757207	1761304	99.5645	100	653	0	0	1148	_Chr4	1641524	1645621	99.5645	100	653	0
Ltp-2	96	0	96	Chr3	652464	652752	94.79	100	0	0	0	96	Chr3	676334	676622	95.83	100	0	0	0	96	chr03	694971	695259	95.83	100	0	0	0	96	Chr3	491657	491945	95.8333	100	0	0	0	96	_Chr3	550273	550561	95.8333	100	0	0
OsHAP3J	223	0	223	Chr1	41021480	41023206	100	100	1057	0	0	200	Chr1	41758106	42108238	100	89.69	349532	0	0	200	chr01	43536023	43844974	100	89.69	308351	0	0	223	Chr1	39104392	39106137	100	97.3094	1094	6	0	223	_Chr1	38638202	38639935	99	89.6861	1133	23
m33	275	0	275	Chr8	2054423	2055732	100	100	484	0	0	275	Chr8	1982882	1984187	100	100	480	0	0	275	chr08	2096902	2098207	100	100	480	0	0	275	Chr8	1627005	1628310	100	100	480	0	0	275	_Chr8	1869335	1870640	100	100	480	0
MADS	209	0	209	Chr1	38321695	38323817	100	100	1495	0	0	209	Chr1	39287264	39289395	100	100	1504	0	0	209	chr01	40919371	40921492	100	100	1494	0	0	209	Chr1	36651904	36654036	100	100	1505	0	0	209	_Chr1	36173139	36175261	100	100	1495	0
mEF-G	757	0	757	Chr3	20403150	20417193	99.08	100	11772	0	0	757	Chr3	22306927	22320951	99.08	100	11753	0	0	757	chr03	22410248	22442321	98.94	100	29802	0	0	757	Chr3	21054951	21068975	99.0753	100	11753	0	0	757	_Chr3	20210309	20230027	98.9432	100	17447	0
MM874	144	0	144	Chr3	34427825	34428257	100	100	0	0	0	144	Chr3	37494050	37494482	100	100	0	0	0	144	chr03	37826476	37826908	100	100	0	0	0	144	Chr3	35035159	35035591	100	100	0	0	0	144	_Chr3	32064871	32065303	100	100	0	0
MM874-2	144	0	144	Chr3	34427825	34428257	99.31	100	0	0	0	144	Chr3	37494050	37494482	99.31	100	0	0	0	144	chr03	37826476	37826908	99.31	100	0	0	0	144	Chr3	35035159	35035591	99.3056	100	0	0	0	144	_Chr3	32064871	32065303	99.3056	100	0	0
MOC1	441	0	441	Chr6	24315056	24316379	100	100	0	0	0	441	Chr6	25645692	25647015	99.77	100	0	0	0	441	chr06	24375997	24377320	100	100	0	0	0	441	Chr6	22947814	22949137	99.7732	100	0	0	0	441	_Chr6	21777401	21778724	100	100	0	0
OsHAP5G	125	0	125	Chr4	34891821	34892196	100	100	0	0	0	125	Chr4	35200906	35201272	98.21	89.6	30	13	0	125	chr04	35917423	35917789	98.21	89.6	30	13	14	113	Chr3	7791042	7821229	73.4177	63.2	29950	20	0	120	_Chr4	31496018	31496366	97.2222	86.4	24	12
OsHMA3	1004	0	1004	Chr7	7405747	7409553	99.8	99.9	797	1	0	1004	Chr7	7344826	7348632	99.3	99.9	797	1	0	1004	chr07	7146482	7150288	99.3	99.9	797	1	0	1004	Chr7	6805800	6809606	99.3021	99.9004	797	1	0	1004	_Chr7	6195510	6199316	99.3021	99.9004	797	1
MRKa	1098	0	1098	Chr11	28228912	28379728	98.45	100	147522	0	0	1098	Chr11	30845929	30849319	98.36	100	96	0	0	1098	chr11	29488608	29491998	98.45	100	96	0	0	1098	Chr11	29685934	29689332	100	100	104	0	0	1098	_Chr11	27224962	27228351	98.1768	99.9089	98	1
MRL	145	0	145	Chr1	13903477	13904009	100	100	97	0	0	145	Chr1	14362726	14363258	99.31	100	97	0	0	145	chr01	14784522	14785054	98.62	100	97	0	0	145	Chr1	13156873	13157405	99.3103	100	97	0	0	145	_Chr1	13282293	13282825	98.6207	100	97	0
MTe	84	0	84	Chr5	605967	606443	100	100	224	0	0	84	Chr5	621254	621730	100	100	224	0	0	84	chr05	610670	611146	100	100	224	0	0	84	Chr5	428842	429318	100	100	224	0	0	84	_Chr5	438222	438698	100	100	224	0
OSHSP18.0	160	0	160	Chr3	8834944	8835427	99.38	100	3	0	0	160	Chr3	9102105	9102585	98.74	99.38	3	1	0	160	chr03	9014566	9017875	99.38	100	2829	0	0	160	Chr3	8608076	8608556	98.7421	99.375	3	1	0	160	_Chr3	8869839	8870322	99.375	100	3	0
NAC6	303	0	303	Chr1	38399503	38401372	100	100	960	0	0	303	Chr1	39355118	39356766	99.34	100	739	0	0	303	chr01	40990992	40992640	99.34	100	739	0	0	303	Chr1	36719655	36721303	99.3399	100	739	0	0	303	_Chr1	36241290	36242938	99.3399	100	739	0
nal7	421	0	421	Chr3	3357447	3359948	99.76	100	1238	0	0	421	Chr3	3427392	3429893	99.76	100	1238	0	0	421	chr03	3476739	3479240	99.76	100	1238	0	0	421	Chr3	3011662	3014163	99.7625	100	1238	0	0	421	_Chr3	3280391	3282891	99.5249	100	1237	0
NBSt1	153	0	153	Chr1	2674478	2674937	100	100	0	0	0	153	Chr1	2630524	2630983	99.35	100	0	0	0	153	chr01	2844318	2844777	99.35	100	0	0	0	153	Chr1	2540450	2540909	99.3464	100	0	0	0	153	_Chr1	2632224	2632683	99.3464	100	0	0
NL-B	1268	0	1268	Chr11	27234198	27252587	87.75	94.64	14789	68	0	1268	Chr11	30075443	30080720	100	100	1473	0	0	1268	chr11	28568964	28574240	99.76	100	1472	0	0	1268	Chr11	27759824	28376532	95.8991	100	612904	0	0	1053	_Chr11	26551201	26611020	87.2259	82.7287	56672	4
NL-D	826	0	826	Chr11	27269585	27272062	90.06	99.88	2	1	0	826	Chr11	30095704	30098182	100	100	0	0	0	826	chr11	28726160	28728638	100	100	0	0	0	826	Chr11	27789334	27791812	89.7094	100	0	0	0	826	_Chr11	26596396	26598874	89.9516	100	0	0
NPKL3	466	0	466	Chr1	28939529	28940927	99.36	100	0	0	0	466	Chr1	29936088	29937486	99.36	100	0	0	0	466	chr01	31421676	31423074	99.36	100	0	0	0	466	Chr1	28067073	28068471	99.3562	100	0	0	0	466	_Chr1	26962330	26963728	99.3562	100	0	0
NPR3	589	0	589	Chr3	26264096	26266654	100	100	791	0	0	589	Chr3	29052800	29055358	100	100	791	0	0	589	chr03	29056707	29059265	100	100	791	0	0	589	Chr3	27421684	27424242	100	100	791	0	0	589	_Chr3	25457539	25460097	100	100	791	0
OsNAAT5	481	0	481	Chr11	20525826	20532436	100	100	5167	0	0	481	Chr11	22993685	23000310	100	99.79	5185	1	0	481	chr11	21679778	21686394	100	99.79	5176	1	0	481	Chr11	21209318	21215942	100	99.7921	5184	1	0	481	_Chr11	20485194	20491809	99.7917	99.7921	5175	1
OsNAS1	332	0	332	Chr3	10929792	10930788	99.7	100	0	0	0	332	Chr3	11238946	11239942	99.4	100	0	0	0	332	chr03	11486249	11487245	97.89	100	0	0	0	332	Chr3	10744362	10745361	99.3651	94.8795	54	17	0	332	_Chr3	10973801	10974797	99.3976	100	0	0
OsNAS2	325	0	325	Chr3	10926578	10927556	100	99.69	6	1	0	325	Chr3	11242178	11243156	99.38	99.69	6	1	0	325	chr03	11489478	11490456	99.38	99.69	6	1	0	325	Chr3	10747597	10748575	99.3827	99.6923	6	1	0	325	_Chr3	10977033	10978011	99.3827	99.6923	6	1
NPR4	583	0	583	Chr1	35885263	35889014	100	100	2002	0	0	583	Chr1	36903447	36907198	100	100	2002	0	0	583	chr01	38430291	38434042	100	100	2002	0	0	583	Chr1	34407218	34410969	100	100	2002	0	0	583	_Chr1	33751487	33755238	100	100	2002	0
OsPIN1a	595	0	595	Chr2	31159386	31161849	100	99.83	681	1	0	595	Chr2	32921188	32923648	100	99.83	678	1	0	595	chr02	31734883	31737346	100	99.83	681	1	0	595	Chr2	30234749	30237212	100	99.8319	681	1	0	595	_Chr2	30692703	30695166	100	99.8319	681	1
O5K17.4	913	0	913	Chr8	20395486	20398225	100	100	0	0	0	913	Chr8	21761537	21764276	99.89	100	0	0	0	913	chr08	22490745	22493484	99.89	100	0	0	0	913	Chr8	18566497	18569236	100	100	0	0	0	913	_Chr8	19786301	19789040	99.8905	100	0	0
OASA1	577	0	577	Chr3	34715702	34720802	99.83	100	3369	0	0	577	Chr3	37788037	37793142	99.65	100	3374	0	0	577	chr03	38118377	38123482	99.65	100	3374	0	0	577	Chr3	35329083	35334188	99.6534	100	3374	0	63	576	_Chr3	8737937	8789680	77.4266	76.7764	50414	70
OHK1	1048	0	1048	Chr6	4142853	4150976	100	100	4979	0	0	1048	Chr6	3970978	3979101	100	100	4979	0	0	1048	chr06	4270351	4278472	100	100	4977	0	0	1048	Chr6	3779897	3788020	100	100	4979	0	0	1048	_Chr6	3265309	3273499	100	99.4275	5064	6
OHK5	970	0	970	Chr2	30823544	30829050	100	100	2596	0	0	970	Chr2	32584386	32589894	99.9	100	2598	0	0	970	chr02	31370224	31375731	100	100	2597	0	0	970	Chr2	29906809	29912315	99.8969	100	2596	0	0	970	_Chr2	30368265	30373772	100	100	2597	0
OHP1	147	0	147	Chr8	27904924	27909136	100	100	3771	0	0	147	Chr8	29324236	29328403	99.32	100	3726	0	0	147	chr08	30627223	30631425	99.32	100	3761	0	0	147	Chr8	25740262	25744429	99.3197	100	3726	0	0	147	_Chr8	26816963	26821130	99.3197	100	3726	0
OHP2	149	0	149	Chr9	22654099	22656585	100	100	2039	0	0	149	Chr9	24411936	24414426	100	100	2043	0	0	149	chr09	22138477	22140968	100	100	2044	0	0	149	Chr9	22295627	22298118	100	100	2044	0	0	149	_Chr9	20197735	20200226	100	100	2044	0
ole18	172	0	172	Chr3	28022252	28022768	98.84	100	0	0	0	172	Chr3	30911474	30911990	98.84	100	0	0	0	172	chr03	30992791	30993307	98.84	100	0	0	0	172	Chr3	28911197	28911713	98.8372	100	0	0	0	172	_Chr3	26779153	26779669	98.8372	100	0	0
OsPIN5b	368	0	368	Chr9	19549908	19552444	100	100	1432	0	0	368	Chr9	21076067	21078612	100	99.73	1444	1	0	368	chr09	18890109	18892624	100	100	1411	0	0	368	Chr9	19298892	19301436	100	99.7283	1443	1	0	368	_Chr9	17522049	17524585	100	100	1432	0
Os06g0194000	362	0	362	Chr6	4731449	4733316	100	100	781	0	0	362	Chr6	4535661	4537527	99.17	100	780	0	0	362	chr06	4838799	4840667	99.45	100	782	0	0	362	Chr6	4336343	4338211	99.4475	100	782	0	51	358	_Chr2	32650371	32652401	86.9318	48.6188	1502	131
Os10g0554800	162	0	162	Chr10	21786210	21786711	92.68	75.93	132	39	0	162	Chr10	23990864	23991350	99.38	100	0	0	0	162	chr10	23033106	23033592	99.38	100	0	0	0	162	Chr10	22137169	22137655	99.3827	100	0	0	0	162	_Chr10	22440944	22441430	100	100	0	0
OsAGPS2	476	0	476	Chr8	15666844	15672476	100	100	4204	0	0	476	Chr8	16327053	16332708	100	100	4227	0	0	476	chr08	17312106	17317760	100	100	4226	0	0	476	Chr8	13831524	13837175	100	100	4223	0	0	476	_Chr8	14473966	14479621	100	100	4227	0
OsPK4	508	0	508	Chr5	25489428	25490952	100	100	0	0	0	508	Chr5	26860226	26861756	99.6	98.03	36	10	0	508	chr05	26297546	26299076	99.6	98.03	36	10	14	508	Chr5	25145997	25147547	99.7976	97.2441	68	0	0	508	_Chr5	23183821	23185351	99.5984	98.0315	36	10
OsAMT2%3B1	486	0	486	Chr5	23009532	23013178	100	100	2188	0	0	486	Chr5	24381935	24385544	100	100	2151	0	0	486	chr05	23728382	23731990	100	100	2150	0	0	486	Chr5	22782925	22786534	100	100	2151	0	0	486	_Chr5	21146976	21150585	100	100	2151	0
OsPSK.p01	89	0	89	Chr6	25670334	25671738	98.88	100	1137	0	0	89	Chr6	27074230	27075645	100	100	1148	0	0	89	chr06	25895968	25897372	100	100	1137	0	*	*	*	*	*	*	*	*	*	0	89	_Chr6	22985726	22987142	100	100	1149	0
OSCKA2	333	0	333	Chr3	31509003	31514176	99.7	100	4174	0	0	333	Chr3	34608602	34613775	100	100	4174	0	0	333	chr03	34706276	34711449	100	100	4174	0	0	333	Chr3	32228862	32234035	100	100	4174	0	0	333	_Chr3	29388255	29393428	100	100	4174	0
OsDDM1b	849	0	849	Chr3	29306084	29311326	100	100	2695	0	0	849	Chr3	32332151	32337395	99.88	100	2697	0	0	849	chr03	32393556	32398800	100	100	2697	0	0	849	Chr3	30107340	30112584	99.8822	100	2697	0	0	849	_Chr3	27602606	27607848	100	100	2695	0
OsRad51A1	339	0	339	Chr11	23942772	23946302	100	100	2513	0	0	339	Chr11	26480222	26483754	99.71	100	2515	0	0	339	chr11	25272536	25275848	100	100	2295	0	4	339	Chr11	24137480	24141000	99.7015	98.8201	2515	0	4	339	_Chr12	16171474	16174095	93.4132	98.5251	1619	1
OsRad51A2	341	0	341	Chr12	18876114	18878755	100	100	1618	0	0	341	Chr12	18173595	18176237	100	99.71	1622	1	0	341	chr12	17726365	17729006	100	99.71	1621	1	0	341	Chr12	17326041	17328683	100	99.7067	1622	1	0	341	_Chr12	16171453	16174095	100	99.7067	1622	1
OSE2	217	0	217	Chr1	37557173	37559584	98.62	100	1760	0	0	217	Chr1	38471266	38473676	98.16	100	1759	0	0	217	chr01	40074696	40077106	98.16	100	1759	0	0	217	Chr1	35984530	35986940	98.1567	100	1759	0	0	217	_Chr1	35361223	35363633	98.1567	100	1759	0
OSE3	81	0	81	Chr3	3866686	3866932	100	86.42	36	11	0	81	Chr3	3926152	3926395	100	100	0	0	0	81	chr03	3985460	3985703	100	100	0	0	0	81	Chr3	3519259	3519502	100	100	0	0	0	81	_Chr3	3795561	3795804	100	100	0	0
Ose731	238	0	238	Chr5	28346792	28347609	100	100	103	0	0	238	Chr5	29705746	29706563	99.58	100	103	0	0	238	chr05	28998887	28999704	99.58	100	103	0	0	238	Chr5	27624565	27625382	99.5798	100	103	0	0	238	_Chr5	25952061	25952878	99.5798	100	103	0
Osem	95	0	95	Chr5	16518996	16519388	100	100	107	0	0	95	Chr5	17376453	17376845	100	100	107	0	0	95	chr05	16711535	16711927	91.58	100	107	0	0	95	Chr5	15992224	15992616	100	100	107	0	0	95	_Chr5	14917043	14917435	100	100	107	0
OsENOD93a	115	0	115	Chr6	2199660	2200302	100	100	297	0	0	115	Chr6	2077354	2077996	100	100	297	0	0	115	chr06	2210688	2211330	100	100	297	0	0	115	Chr6	1910374	1911016	100	100	297	0	0	115	_Chr6	1791875	1792517	100	100	297	0
OsGA2ox2	370	0	370	Chr1	12875500	12885479	98.92	100	8869	0	0	370	Chr1	13072467	13084241	99.19	100	10664	0	0	370	chr01	13751445	13771727	99.19	100	19172	0	0	370	Chr1	11866503	11878277	99.1892	100	10664	0	0	370	_Chr1	12094691	12106463	99.1892	100	10662	0
OsRR2	252	0	252	Chr2	21129393	21131205	100	100	1056	0	0	252	Chr2	22418778	22420580	99.6	100	1046	0	0	252	chr02	21732678	21734480	99.6	100	1046	0	6	243	Chr4	20040320	20043009	82.4	49.6032	2314	112	0	252	_Chr2	21876499	21878301	99.6032	100	1046	0
OsHAP3F	224	0	224	Chr7	24921251	24921923	100	100	0	0	0	224	Chr7	25548057	25548729	100	100	0	0	0	224	chr07	23511893	23512565	100	100	0	0	0	224	Chr7	23928931	23929603	100	100	0	0	0	224	_Chr7	23017654	23018326	100	100	0	0
OsHAP3I	219	0	219	Chr3	17085387	17086044	100	100	0	0	0	219	Chr3	17888659	17889316	100	100	0	0	0	219	chr03	18602042	18602699	99.54	100	0	0	0	219	Chr3	16818277	16818934	100	100	0	0	0	219	_Chr3	16921251	16921908	99.5434	100	0	0
OsHAP5A	259	0	259	Chr2	3846494	3847271	100	100	0	0	0	259	Chr2	3752379	3753156	100	100	0	0	0	259	chr02	4103623	4104400	100	100	0	0	0	259	Chr2	3717606	3718383	100	100	0	0	0	259	_Chr2	3773137	3773914	100	100	0	0
OsHAP5B	250	0	250	Chr6	27631901	27632651	100	100	0	0	0	250	Chr6	29055147	29055897	100	100	0	0	0	250	chr06	28122587	28123337	100	100	0	0	0	250	Chr6	25856222	25856972	100	100	0	0	0	250	_Chr6	24788805	24789555	100	100	0	0
OsRR7	206	0	206	Chr7	15440888	15442177	100	100	671	0	0	206	Chr7	15682541	15683869	89.85	95.63	737	9	0	206	chr07	14539503	14540831	89.85	95.63	737	9	0	206	Chr7	14467455	14468783	89.8477	95.6311	737	9	0	206	_Chr7	13767514	13768842	89.8477	95.6311	737	9
OsHAP5C	246	0	246	Chr3	7977191	7977929	100	100	0	0	0	246	Chr3	8279702	8280440	99.59	100	0	0	0	246	chr03	8152053	8152791	99.59	100	0	0	0	246	Chr3	7790739	7791477	99.5935	100	0	0	0	246	_Chr3	7994555	7995293	99.5935	100	0	0
OsHAP5D	205	0	205	Chr8	24517679	24518294	100	100	0	0	0	205	Chr8	25983317	25983932	100	100	0	0	0	205	chr08	26885141	26885756	100	100	0	0	0	205	Chr8	22568256	22568871	100	100	0	0	0	205	_Chr8	23557108	23557723	100	100	0	0
OsRS2	337	0	337	Chr12	23555186	23556546	100	100	349	0	0	337	Chr12	22399090	22400430	98.79	98.22	347	6	0	337	chr12	21901669	21915499	99.57	68.25	13140	107	0	337	Chr12	21261616	21262958	98.7915	98.2196	349	6	0	337	_Chr12	19857780	19859111	98.7915	98.2196	338	6
OsHAP5E	136	0	136	Chr9	18451884	18452292	100	100	0	0	0	136	Chr9	19929866	19930274	100	100	0	0	0	136	chr09	17781889	17782297	98.53	100	0	0	0	136	Chr9	18177591	18177999	100	100	0	0	0	136	_Chr9	16420822	16421230	100	100	0	0
OsTB1	388	0	388	Chr3	28429008	28430172	100	100	0	0	0	388	Chr3	31340785	31341952	100	97.16	36	11	0	388	chr03	31446176	31447343	100	97.16	36	11	0	388	Chr3	29356000	29357167	100	97.1649	36	11	0	388	_Chr3	27197175	27198342	100	97.1649	36	11
OsHAP5F	249	0	249	Chr8	6212075	6212822	100	100	0	0	0	249	Chr8	6138535	6139282	100	100	0	0	0	249	chr08	6372864	6373611	100	100	0	0	0	249	Chr8	5501835	5502582	100	100	0	0	0	249	_Chr8	5059173	5059917	99.5902	97.992	12	5
Oshsp16.9C	149	0	149	Chr1	1944475	1944922	98.66	100	0	0	0	149	Chr1	1873741	1874188	100	100	0	0	0	149	chr01	2024666	2025113	100	100	0	0	0	149	Chr1	1766310	1766757	100	100	0	0	0	149	_Chr1	1822835	1823282	100	100	0	0
OsUCP1	293	0	293	Chr1	43226327	43229930	100	100	2724	0	0	288	Chr1	44318313	44321724	100	98.29	2547	0	0	288	chr01	46112365	46115776	100	98.29	2547	0	0	293	Chr1	41161362	41164966	100	100	2725	0	0	288	_Chr1	40585537	40588947	100	98.2935	2546	0
OSHSP17.3	154	0	154	Chr3	8833915	8834377	100	100	0	0	0	154	Chr3	9101076	9101538	99.35	100	0	0	0	154	chr03	9013537	9013999	100	100	0	0	0	154	Chr3	8607047	8607509	99.3506	100	0	0	0	154	_Chr3	8868810	8869272	100	100	0	0
OsZIP8	390	0	390	Chr7	7394523	7397442	100	100	1749	0	0	387	Chr7	7333592	7336503	99.74	100	1750	0	0	387	chr07	7135249	7138159	99.74	100	1749	0	2	390	Chr7	6794578	6797477	98.0822	93.5897	1804	23	2	390	_Chr7	6184288	6187187	98.0822	93.5897	1804	23
OSHSP17.7	159	0	159	Chr3	8838033	8838510	100	100	0	0	0	159	Chr3	9106103	9106580	98.74	100	0	0	0	159	chr03	9009236	9009713	99.37	100	0	0	0	159	Chr3	8612074	8612551	98.7421	100	0	0	0	159	_Chr3	8872928	8873405	100	100	0	0
Osipp2	59	0	59	Chr6	12366593	12366770	98.31	100	0	0	0	59	Chr6	12047926	12048103	100	100	0	0	0	59	chr06	12396016	12396193	100	100	0	0	0	59	Chr6	11270978	11271155	100	100	0	0	0	59	_Chr6	9667107	9667284	100	100	0	0
OVP3	762	0	762	Chr2	34210743	34214779	100	100	1750	0	0	762	Chr2	36024611	36028640	100	100	1743	0	0	762	chr02	34616759	34620788	100	100	1743	0	48	762	Chr6	3555741	3559916	94.3978	93.7008	2033	0	0	762	_Chr2	33549756	33553785	100	100	1743	0
OSK24	509	0	509	Chr8	23943434	23946916	100	100	1955	0	0	509	Chr8	25409026	25412507	100	100	1954	0	0	509	chr08	26303392	26306873	100	100	1954	0	0	509	Chr8	22018404	22021885	100	100	1954	0	0	509	_Chr8	23040645	23044126	100	100	1954	0
OSK35	508	0	508	Chr3	10008086	10011515	100	100	1905	0	0	508	Chr3	10353822	10357269	100	100	1923	0	0	508	chr03	10414669	10418098	100	100	1905	0	0	508	Chr3	9859692	9863139	100	100	1923	0	0	508	_Chr3	10096532	10099957	100	100	1901	0
P0413A11.14-1	719	0	719	Chr2	9982249	9985823	100	100	1417	0	9	719	Chr2	9720627	9724151	96.87	97.77	1415	7	0	719	chr02	10521104	10524678	99.44	100	1417	0	9	719	Chr2	9526990	9530514	96.8706	97.7747	1415	7	0	719	_Chr2	9841805	9845379	100	100	1417	0
OSL	389	0	389	Chr4	30182841	30185779	99.74	100	1771	0	0	389	Chr4	30545515	30548185	100	100	1503	0	0	389	chr04	30846758	30849428	100	100	1503	0	0	389	Chr4	27239385	27242067	100	100	1515	0	0	389	_Chr4	26779659	26782329	100	100	1503	0
PAIR3	844	0	844	Chr10	13843155	13848580	100	99.88	2896	1	0	844	Chr10	15791022	15796446	99.64	99.88	2895	1	0	844	chr10	14161746	14167172	99.64	99.88	2897	1	0	844	Chr10	14597652	14603076	99.6441	99.8815	2895	1	0	844	_Chr10	14382617	14388041	99.6441	99.8815	2895	1
OsMET2a	907	0	907	Chr10	377527	385225	100	100	4977	0	0	907	Chr10	576997	584684	99.67	100	4966	0	0	907	chr10	405008	412694	99.67	100	4965	0	0	907	Chr10	92030	99716	99.6692	100	4965	0	0	907	_Chr10	305940	313636	99.6692	100	4975	0
OsNAAT3	430	0	430	Chr2	11731074	11736342	100	100	3978	0	0	430	Chr2	11471861	11477193	99.53	100	4042	0	0	430	chr02	12355211	12363576	99.53	100	7075	0	0	430	Chr2	11097712	11103044	99.5349	100	4042	0	0	430	_Chr2	11675239	11680572	99.5349	100	4043	0
OsPCL1	238	0	238	Chr1	42874584	42875298	100	100	0	0	0	238	Chr1	44007827	44008541	98.74	100	0	0	0	238	chr01	45796022	45796736	98.74	100	0	0	0	238	Chr1	40850985	40851699	98.7395	100	0	0	0	238	_Chr1	40267343	40268057	100	100	0	0
OsPIN1b	554	0	554	Chr11	1702577	1705258	100	100	1019	0	0	554	Chr11	1658283	1660965	100	100	1020	0	0	554	chr11	1796923	1799605	100	100	1020	0	0	554	Chr11	1707330	1710012	100	100	1020	0	0	554	_Chr11	1669879	1672561	100	100	1020	0
Pdc1	602	0	602	Chr5	23058936	23061261	99.5	99.17	534	5	0	602	Chr5	24432923	24435248	99.5	99.17	534	5	0	602	chr05	23780681	23783006	99.5	99.17	534	5	0	602	Chr5	22833911	22836236	99.4975	99.1694	534	5	0	602	_Chr5	21197964	21200289	99.4975	99.1694	534	5
pdc2	603	0	603	Chr3	10217992	10220578	99.49	97.68	819	14	0	603	Chr3	10562552	10565140	99.49	98.18	812	11	0	603	chr03	10664914	10667502	99.49	98.18	812	11	0	603	Chr3	10068319	10070907	99.4932	98.1758	812	11	0	603	_Chr3	10312908	10315496	99.4932	98.1758	812	11
OsPIN1c	592	0	592	Chr6	6866529	6868965	100	100	660	0	0	592	Chr6	6929416	6931852	100	100	660	0	0	592	chr06	7165209	7167645	100	100	660	0	0	592	Chr6	6258551	6260982	100	100	655	0	0	592	_Chr6	5603225	5605656	100	100	655	0
OsPIN1d	558	0	558	Chr12	1658537	1661213	100	100	1002	0	0	558	Chr12	1755451	1758127	99.82	100	1002	0	0	558	chr12	1680332	1683008	99.82	100	1002	0	0	558	Chr12	1527462	1530138	99.8208	100	1002	0	0	558	_Chr12	1627974	1630650	99.8208	100	1002	0
pdr1	1468	0	1468	Chr1	24047546	24055918	100	99.93	3971	1	0	1468	Chr1	25078932	25087299	99.86	99.25	3996	11	0	1468	chr01	26077716	26086089	99.86	99.86	3975	2	0	1468	Chr1	23216189	23224554	99.8626	99.1826	3997	12	0	1468	_Chr1	22175033	22183402	99.8624	99.0463	4007	14
pdr2	1464	0	1464	Chr1	24065209	24073621	100	99.93	4023	1	0	1464	Chr1	25094602	25102731	99.73	99.8	3746	3	0	1464	chr01	26098791	26107205	99.93	99.45	4046	8	0	1464	Chr1	23231857	23239986	99.7262	99.7951	3746	3	0	1464	_Chr1	22193123	22201535	99.9316	99.9317	4023	1
pdr3	1457	0	1457	Chr1	24075414	24081986	100	99.93	2204	1	0	1457	Chr1	25104544	25111117	99.86	99.59	2220	6	0	1457	chr01	26109013	26120791	99.93	99.93	7410	1	0	1457	Chr1	23241799	23248372	99.8622	99.5882	2220	6	0	1457	_Chr1	22203343	22209916	99.9313	99.9314	2205	1
pdr4	1450	0	1450	Chr1	24107366	24115164	100	99.86	3454	2	0	1450	Chr1	25134235	25142024	99.86	99.86	3445	2	0	1450	chr01	26152674	26160490	99.86	99.86	3472	2	0	1450	Chr1	23271490	23279279	99.8619	99.8621	3445	2	0	1450	_Chr1	22237705	22245504	99.8619	99.8621	3455	2
OsPIN3a	618	0	618	Chr1	25864066	25868011	100	100	2091	0	0	618	Chr1	27012819	27016764	100	100	2091	0	0	618	chr01	28150644	28154589	100	100	2091	0	0	618	Chr1	25151333	25155278	100	100	2091	0	0	618	_Chr1	24099745	24103690	100	100	2091	0
pho1	978	0	978	Chr3	31332398	31339163	99.69	100	3831	0	0	978	Chr3	34419346	34426130	99.69	98.57	3892	14	0	978	chr03	34528517	34535282	100	100	3831	0	0	978	Chr3	32039606	32046390	99.6888	98.5685	3892	14	0	978	_Chr3	29199005	29205789	99.6888	98.5685	3892	14
OsPIN3b	591	0	591	Chr5	28735583	28737816	100	100	460	0	0	591	Chr5	30090728	30092961	99.66	100	460	0	0	591	chr05	29415660	29417893	99.66	100	460	0	0	591	Chr5	28009546	28011779	99.6616	100	460	0	0	591	_Chr5	26331164	26333397	99.6616	100	460	0
OsPIN5a	363	0	363	Chr1	40136439	40142646	100	100	5118	0	0	363	Chr1	41144658	41150793	100	100	5046	0	0	363	chr01	42859918	42866043	100	100	5036	0	0	363	Chr1	38508905	38515040	100	100	5046	0	0	363	_Chr1	38035234	38041359	100	100	5036	0
OsPIN5c	370	0	370	Chr8	26332325	26335598	100	100	2163	0	0	370	Chr8	27741876	27745179	100	100	2193	0	0	370	chr08	28831282	28834585	100	100	2193	0	0	370	Chr8	24334166	24337470	100	100	2194	0	0	370	_Chr8	25321315	25324617	100	100	2192	0
phyC	1137	0	1137	Chr3	31005022	31009488	99.82	99.91	1058	1	0	1137	Chr3	34116412	34120881	100	99.91	1061	1	0	1137	chr03	34201526	34205992	99.74	99.91	1058	1	0	1137	Chr3	31815884	31820353	100	99.912	1061	1	0	1137	_Chr3	28938716	28943185	100	99.912	1061	1
OsPIN8	311	0	311	Chr1	29775997	29778473	100	100	1543	0	0	311	Chr1	30730690	30733170	99.68	100	1547	0	0	311	chr01	32213226	32215706	99.68	100	1547	0	0	311	Chr1	28658248	28660728	99.6785	100	1547	0	0	311	_Chr1	27762887	27765367	99.6785	100	1547	0
Pi1-6	1021	0	1021	Chr11	27985582	27988871	85.47	87.66	604	126	0	1021	Chr11	30654080	30657307	99.51	100	164	0	0	1021	chr11	29325129	29328418	85.47	87.66	604	126	0	1021	Chr11	29545877	29601700	86.7946	86.7777	53165	135	0	1021	_Chr11	27073185	27076489	86.1265	88.2468	601	120
OsPIN9	426	0	426	Chr1	34003996	34006308	100	100	1034	0	0	426	Chr1	34946983	34949295	100	100	1034	0	0	426	chr01	36513593	36515905	100	100	1034	0	0	426	Chr1	32451976	32454288	100	100	1034	0	0	426	_Chr1	32019589	32021901	100	100	1034	0
pi21	243	0	243	Chr4	19835503	19836437	100	100	205	0	0	243	Chr4	19893393	19894318	99.59	99.18	202	2	0	243	chr04	19292776	19293701	99.59	99.18	202	2	0	243	Chr4	18056472	18057397	99.5851	99.177	202	2	0	243	_Chr4	17395765	17396675	99.5851	99.177	187	2
Pi36	1056	0	1051	Chr8	2878952	2887582	98.66	99.24	5486	3	0	1051	Chr8	2897824	2908434	87.23	97.16	7532	25	0	1051	chr08	2793803	2820392	87.52	98.67	23463	9	0	1051	Chr8	2444823	2457133	87.7629	99.053	9172	5	0	1056	_Chr8	2767673	2778557	86.9025	99.053	7746	10
Pi37	1290	0	1290	Chr1	33120498	33124368	99.84	100	0	0	0	1290	Chr1	34191297	34195161	87.36	99.38	18	8	0	1290	chr01	35601063	35604927	86.97	99.38	18	8	0	1290	Chr1	31929986	31933850	87.3635	99.3798	18	8	0	1290	_Chr1	31135711	31139581	99.845	100	0	0
OsPTR1	593	0	593	Chr3	29185299	29188635	100	100	1557	0	0	593	Chr3	32110582	32113920	100	100	1559	0	0	593	chr03	32231503	32234839	100	100	1557	0	0	593	Chr3	29985272	29988608	100	100	1557	0	0	593	_Chr3	27481858	27485194	99.8314	100	1557	0
OsRAD	629	0	629	Chr9	20390037	20393660	100	100	1736	0	0	629	Chr9	22016119	22019745	99.05	100	1739	0	0	629	chr09	19774528	19778154	99.21	100	1739	0	0	629	Chr9	20037836	20041462	99.2051	100	1739	0	*	*	*	*	*	*	*	*	*
Pi7-1	1142	10	1078	Chr11	27978523	27983579	76.23	64.1	2860	336	0	1142	Chr11	30645203	30651560	99.3	100	2931	0	10	834	chr11	29318853	29323118	75.26	42.82	2798	335	62	1121	Chr11	29535098	29576633	74.7059	59.5447	39495	379	10	1078	_Chr11	27066082	27071140	75.9657	61.2084	2961	369
Pi9	1032	0	1032	Chr6	10382003	10390593	96.22	99.9	5497	1	0	1032	Chr6	10125621	10134633	96.41	100	5916	0	0	1022	chr06	10487621	10560710	95.04	97.67	70065	14	0	1022	Chr6	9436707	9487588	94.8413	97.6744	47857	14	0	1022	_Chr6	8107176	8158053	94.8413	97.6744	47853	14
Pib	1074	0	1072	Chr2	35108837	35115834	88.12	88.55	4144	121	0	1073	Chr2	36868774	36898925	94.03	99.81	26935	1	0	1074	chr02	35587886	35603484	91.89	98.79	12415	13	0	1073	Chr2	33782256	33787640	94.6768	97.9516	2228	21	0	1073	_Chr2	34407955	34413362	95.514	99.6276	2197	3
Pi-b	1251	0	1249	Chr2	35108837	35115834	88.66	90.25	3610	120	0	1250	Chr2	36868774	36898925	94.32	99.92	26401	0	0	1251	chr02	35587886	35603484	91.85	99.04	11881	12	0	1250	Chr2	33782256	33787640	94.878	98.3213	1694	20	0	1251	_Chr2	34384139	34413362	97.0424	100	25470	0
Pid2	845	0	845	Chr6	17160638	17163173	99.64	100	0	0	0	845	Chr6	13325030	13327565	99.88	100	0	0	0	845	chr06	17546801	17549336	99.88	100	0	0	0	840	Chr6	16496280	16498800	99.881	99.4083	0	0	0	845	_Chr6	14962062	14964597	99.8817	100	0	0
OsRALyase1	475	0	475	Chr1	23347749	23349349	100	100	175	0	0	475	Chr1	24319122	24320885	97.05	100	338	0	0	475	chr01	25107258	25119873	99.79	100	11190	0	0	475	Chr1	22448517	22450280	97.0526	100	338	0	0	475	_Chr1	21415501	21417248	98.9474	100	322	0
Pik-1	1143	10	1079	Chr11	27978523	27983579	76.23	64.04	2860	337	0	1143	Chr11	30645203	30651560	96.99	96.06	3063	45	10	835	chr11	29318853	29323118	75.46	42.78	2798	336	62	1122	Chr11	29535098	29576633	73.7822	61.0674	39441	362	10	1079	_Chr11	27066082	27071140	76.0331	63.5171	2880	343
OsRR1	231	0	231	Chr4	22024582	22027316	100	100	2041	0	0	231	Chr4	22032553	22035290	99.57	100	2044	0	0	231	chr04	21846941	21849678	99.57	100	2044	0	0	231	Chr4	20040296	20043033	99.5671	100	2044	0	8	223	_Chr2	21876526	21878283	81.6	54.1126	1382	90
OsRR10	201	0	201	Chr12	1915992	1917595	100	100	1000	0	0	201	Chr12	2018078	2019684	100	100	1003	0	0	201	chr12	1897401	1899007	100	100	1003	0	0	201	Chr12	1789996	1791602	100	100	1003	0	0	201	_Chr12	1890674	1892280	100	100	1003	0
Pikh-2	1021	0	1021	Chr11	27985582	27988871	85.59	87.66	604	126	0	1021	Chr11	30654080	30657307	99.71	100	164	0	0	1021	chr11	29325129	29328418	85.59	87.66	604	126	0	1021	Chr11	29545877	29601700	86.9074	86.7777	53165	135	0	1021	_Chr11	27073185	27076489	86.2375	88.2468	601	120
Pi-km1	1142	10	1078	Chr11	27978523	27983579	76.58	63.57	2878	342	0	1142	Chr11	30645203	30651560	99.12	100	2931	0	10	834	chr11	29318853	29323118	75.91	40.72	2870	359	62	1121	Chr11	29535098	29576633	74.7059	59.5447	39495	379	10	1078	_Chr11	27066082	27071140	75.9657	61.2084	2961	369
Pikm1-TS	1143	10	1079	Chr11	27978523	27983579	76.5	64.04	2860	337	0	1143	Chr11	30645203	30651560	96.72	95.89	3069	47	10	835	chr11	29318853	29323118	75.66	42.78	2798	336	62	1122	Chr11	29535098	29576633	73.7822	61.0674	39441	362	10	1079	_Chr11	27066082	27071140	76.3085	63.5171	2880	343
Pikm2-TS	1021	0	1021	Chr11	27985582	27988871	85.59	87.66	604	126	0	1021	Chr11	30654080	30657307	99.61	100	164	0	0	1021	chr11	29325129	29328418	85.59	87.66	604	126	0	1021	Chr11	29545877	29601700	86.9074	86.7777	53165	135	0	1021	_Chr11	27073185	27076489	86.2375	88.2468	601	120
Pikp-1	1142	10	1078	Chr11	27978523	27983579	76.23	64.1	2860	336	0	1142	Chr11	30645203	30651560	99.21	100	2931	0	10	834	chr11	29318853	29323118	75.26	42.82	2798	335	62	1121	Chr11	29535098	29576633	74.7059	59.5447	39495	379	10	1078	_Chr11	27066082	27071140	75.9657	61.2084	2961	369
Piks-1	1143	10	1079	Chr11	27978523	27983579	76.5	64.04	2860	337	0	1143	Chr11	30645203	30651560	96.72	96.06	3063	45	10	835	chr11	29318853	29323118	75.66	42.78	2798	336	62	1122	Chr11	29535098	29576633	73.7822	61.0674	39441	362	10	1079	_Chr11	27066082	27071140	76.3085	63.5171	2880	343
OsRR11	147	0	147	Chr2	25286969	25287842	100	100	432	0	0	147	Chr2	26924484	26925360	100	100	435	0	0	147	chr02	25773231	25774107	100	100	435	0	0	147	Chr2	24725135	24726011	100	100	435	0	0	147	_Chr2	25500053	25500929	100	100	435	0
OsRR3	131	0	131	Chr2	35689555	35690346	100	100	398	0	0	131	Chr2	37475682	37476473	100	100	398	0	0	131	chr02	36140458	36141249	100	100	398	0	0	131	Chr2	34365770	34366561	100	100	398	0	0	131	_Chr2	34974147	34974938	100	100	398	0
Piz-t	1033	0	1033	Chr6	10382003	10390593	97.97	99.9	5494	1	0	1033	Chr6	10153812	10160876	100	100	3965	0	0	1023	chr06	10487621	10560710	94.33	97.39	70071	17	0	1023	Chr6	9447442	9487588	94.4334	97.3863	37128	17	0	1023	_Chr6	8117913	8158053	94.4334	97.3863	37122	17
PKL	1111	0	1111	Chr6	4167576	4183562	100	99.46	12671	6	0	1111	Chr6	3992434	4008460	100	99.46	12711	6	0	1111	chr06	4291805	4307831	100	99.46	12711	6	0	1111	Chr6	3801353	3817379	100	99.4599	12711	6	0	1111	_Chr6	3290099	3306145	100	99.4599	12731	6
OsRR4	232	0	232	Chr1	41949360	41951888	100	100	1832	0	0	232	Chr1	43011752	43014351	99.57	100	1903	0	0	232	chr01	44791724	44794252	100	100	1832	0	0	232	Chr1	39837323	39839935	99.569	100	1916	0	0	232	_Chr1	39358354	39360882	100	100	1832	0
OsRR5	134	0	134	Chr4	26227291	26228072	100	100	379	0	0	134	Chr4	26361480	26362261	100	100	379	0	0	134	chr04	26716219	26717000	100	100	379	0	0	134	Chr4	23595435	23596216	100	100	379	0	0	134	_Chr4	22851561	22852342	100	100	379	0
PLS	790	0	790	Chr2	28917799	28920754	100	100	585	0	0	790	Chr2	30610925	30613895	99.36	98.86	627	9	0	790	chr02	29395330	29398779	99.23	98.73	1109	10	0	790	Chr2	28197630	28200600	99.3598	98.8608	627	9	0	790	_Chr2	28432761	28435731	99.3598	98.8608	627	9
OsRR6	170	0	170	Chr4	34376079	34376693	100	100	104	0	0	170	Chr4	34644640	34645254	99.41	100	104	0	0	170	chr04	35362610	35363224	99.41	100	104	0	0	170	Chr4	31312636	31313250	99.4118	100	104	0	0	170	_Chr4	30947213	30947827	99.4118	100	104	0
polyprotein	1268	0	1268	Chr1	9215674	9219478	100	100	0	0	0	1268	Chr1	9306761	9310557	100	99.76	1	3	0	1268	chr05	9264861	9268668	97.71	99.76	12	3	0	1268	Chr1	8810347	8814143	100	99.7634	1	3	0	1268	_Chr12	13887058	13890862	99.2114	100	0	0
OsRR8	121	0	121	Chr8	17677909	17678688	100	100	416	0	0	121	Chr8	19068623	19069396	95.87	100	410	0	0	121	chr08	19711213	19711992	97.52	100	416	0	0	121	Chr8	15893389	15894162	95.8678	100	410	0	0	121	_Chr8	17095665	17096444	97.5207	100	416	0
OsRR9	201	0	201	Chr11	2013503	2015128	100	100	1022	0	0	201	Chr11	1970612	1972212	100	100	997	0	0	201	chr11	2150216	2151816	100	100	997	0	0	201	Chr11	2019602	2021202	100	100	997	0	0	201	_Chr11	1985941	1987541	100	100	997	0
OsSUT1	538	0	538	Chr3	3798054	3803934	100	100	4266	0	0	538	Chr3	3858913	3864797	100	100	4270	0	0	538	chr03	3916509	3922381	100	100	4258	0	0	538	Chr3	3452058	3457930	100	100	4258	0	0	538	_Chr3	3728349	3734221	100	100	4258	0
OsTFIIA5	106	0	106	Chr5	437383	442890	100	100	5189	0	0	106	Chr5	437302	442782	100	100	5162	0	0	106	chr05	401491	406971	100	100	5162	0	0	106	Chr5	245145	250622	100	100	5159	0	0	106	_Chr5	254295	259772	100	100	5159	0
OsTFIIAgamma5	106	0	106	Chr5	437383	442890	96.23	100	5189	0	0	106	Chr5	437302	442782	99.06	100	5162	0	0	106	chr05	401491	406971	96.23	100	5162	0	0	106	Chr5	245145	250622	99.0566	100	5159	0	0	106	_Chr5	254295	259772	99.0566	100	5159	0
OVP1	771	0	771	Chr6	26272984	26277868	99.87	100	2571	0	0	771	Chr6	27628575	27633459	99.87	100	2571	0	0	771	chr06	26552673	26557541	99.87	100	2555	0	0	771	Chr6	24662126	24667010	99.8703	100	2571	0	0	771	_Chr6	23540233	23545101	99.8703	100	2555	0
PPO	208	0	208	Chr4	31749156	31750260	100	99.52	483	1	0	208	Chr4	32182703	32183813	99.52	99.52	489	1	0	202	chr04	32556196	32556801	100	96.63	2	1	0	208	Chr4	28851247	28852357	99.5169	99.5192	489	1	0	202	_Chr4	28467308	28467916	99.4792	92.3077	32	10
PPOX-I/Protox-I	536	0	536	Chr1	10291956	10295199	100	100	1635	0	0	536	Chr1	10474444	10477687	99.44	100	1635	0	0	536	chr01	10935331	10938574	99.44	100	1635	0	2	187	Chr6	20744699	22318519	90.0585	31.903	1573307	14	0	536	_Chr1	9879631	9882874	99.4403	100	1635	0
OVP2	767	0	767	Chr6	3919640	3923974	100	100	2033	0	0	767	Chr6	3747441	3751775	100	100	2033	0	0	767	chr06	4042080	4046414	100	100	2033	0	0	767	Chr6	3555582	3559916	100	100	2033	0	0	767	_Chr6	3034971	3039305	100	100	2033	0
P0413A11.12	634	0	634	Chr2	9973058	9977704	100	100	2744	0	0	634	Chr2	9711356	9716076	99.68	100	2818	0	0	634	chr02	10511533	10516573	100	100	3138	0	0	634	Chr2	9517719	9522439	99.6845	100	2818	0	0	634	_Chr2	9832665	9837258	100	100	2691	0
PPR683	683	0	683	Chr10	18946560	18953523	95.86	98.98	4935	7	0	683	Chr10	21147476	21160726	94.81	98.83	11225	8	0	683	chr10	20104072	20117324	94.81	98.83	11227	8	0	683	Chr10	19464211	19477461	94.8148	98.8287	11225	8	3	683	_Chr10	19457724	19614668	94.9405	98.3895	154928	8
PPR762	762	13	762	Chr10	18833657	18835904	93.19	98.29	0	0	0	761	Chr10	21158353	21160636	92.77	99.87	0	0	0	762	chr10	20114951	20136495	99.48	100	19258	0	0	761	Chr10	19475088	19477371	92.7727	99.8688	0	0	0	761	_Chr10	19612295	19614578	92.7727	99.8688	0	0
PPR794	794	0	794	Chr10	18935795	18938177	99.75	100	0	0	0	794	Chr10	21147476	21149963	94.01	98.87	132	9	0	775	chr10	20104072	20124362	95.99	97.48	17968	1	0	794	Chr10	19464211	19466698	94.0127	98.8665	132	9	0	794	_Chr10	19601418	19603905	93.8854	98.8665	132	9
PAL06	713	0	713	Chr2	25006727	25008985	100	100	119	0	0	713	Chr2	26691332	26693590	99.86	100	119	0	0	713	chr02	25540383	25542641	99.86	100	119	0	0	713	Chr2	24456547	24458805	99.7195	100	119	0	0	713	_Chr2	25231455	25233713	99.7195	100	119	0
pay1	195	0	195	Chr9	16411553	16415006	100	100	2868	0	0	195	Chr9	17780721	17784150	99.49	100	2844	0	0	195	chr09	15644970	15648398	99.49	100	2843	0	0	195	Chr9	16021366	16024808	99.4872	100	2857	0	0	195	_Chr9	14259917	14263345	99.4872	100	2843	0
PAY1	426	0	426	Chr9	16411553	16415699	99.77	100	2868	0	0	426	Chr9	17780721	17784843	99.06	100	2844	0	0	426	chr09	15644970	15649091	99.53	100	2843	0	0	426	Chr9	16021366	16025501	99.5305	100	2857	0	0	426	_Chr9	14259917	14264038	99.5305	100	2843	0
PBZ1	158	0	158	Chr12	22600147	22600942	100	100	321	0	0	158	Chr12	21385282	21386083	99.37	100	327	0	0	158	chr12	20891209	20892009	98.73	100	326	0	0	158	Chr12	20355962	20356763	99.3671	100	327	0	*	*	*	*	*	*	*	*	*
PDHK	363	0	363	Chr7	26481838	26485171	100	100	2244	0	0	363	Chr7	27092714	27096045	100	100	2242	0	0	363	chr07	24945437	24948769	100	100	2243	0	0	363	Chr7	25412247	25415579	100	100	2243	0	0	363	_Chr7	24388955	24392287	100	100	2243	0
petA	24	0	24	Chr1	20443678	20443750	100	100	0	0	0	24	Chr1	21240109	21240181	100	100	0	0	0	24	chr01	21908514	21908586	100	100	0	0	0	24	Chr1	20131972	20132044	100	100	0	0	0	24	_Chr1	31573544	31573616	100	100	0	0
PROG1	167	0	167	Chr7	2839478	2839979	100	100	0	0	0	167	Chr7	2812009	2812510	100	100	0	0	0	167	chr07	2723849	2724350	100	100	0	0	2	75	Chr3	24079616	24806853	82.1429	33.5329	727069	17	2	75	_Chr5	2329777	2494188	86	29.9401	164261	23
Pht1-1	555	0	555	Chr1	26725196	26726953	99.64	100	92	0	0	555	Chr1	27786511	27788268	99.64	100	92	0	0	555	chr01	28971168	28972925	99.64	100	92	0	0	555	Chr1	25923857	25925614	99.6396	100	92	0	0	555	_Chr1	24795985	24797742	99.6396	100	92	0
PHY1	539	0	539	Chr3	35664537	35666982	100	100	828	0	0	539	Chr3	38738926	38741377	99.63	100	834	0	0	539	chr03	39144398	39146850	99.44	100	835	0	0	539	Chr3	36258358	36260805	99.8145	100	830	0	0	539	_Chr3	33105338	33107789	99.6289	100	834	0
PhyB	1171	0	1171	Chr3	11020331	11027696	100	100	3852	0	0	1171	Chr3	11332756	11340118	99.66	100	3849	0	0	1171	chr03	11597591	11610044	99.66	100	8940	0	0	1171	Chr3	10838175	10845537	99.6584	100	3849	0	0	1171	_Chr3	11067422	11074765	99.6584	100	3830	0
Pi21	263	0	263	Chr4	19835503	19836437	99.24	100	145	0	0	263	Chr4	19893393	19894318	100	100	136	0	0	263	chr04	19292776	19293701	99.62	100	136	0	0	263	Chr4	18056472	18057397	99.6198	100	136	0	0	263	_Chr4	17395765	17396675	99.5935	93.5361	172	17
Pi-HIT-1	191	0	191	Chr1	17750710	17751670	100	100	387	0	0	191	Chr1	18322496	18323456	100	100	387	0	0	191	chr01	18950038	18950999	100	100	388	0	0	191	Chr1	17216695	17217655	100	100	387	0	0	191	_Chr1	16921665	16922626	100	100	388	0
psbB	508	0	508	Chr8	9273068	9274599	99.41	100	7	0	0	508	Chr6	22801849	22803373	99.8	100	0	0	42	508	chr10	10661788	10663186	99.79	91.73	0	0	0	168	Chr8	9314382	9314886	91.6667	33.0709	0	0	0	508	_Chr9	2343543	2345067	99.2126	100	0	0
Pikh	269	0	269	Chr11	25263258	25264276	99.63	100	211	0	0	269	Chr11	27874283	27876722	97.4	100	1632	0	0	269	chr11	26866118	26867299	100	100	374	0	0	269	Chr11	25764861	25766041	100	100	373	0	0	269	_Chr11	24649409	24650590	100	100	374	0
Pit	989	0	989	Chr1	2682021	2684988	99.6	100	0	0	0	989	Chr1	2638166	2641133	99.6	100	0	0	0	989	chr01	2852216	2855183	99.49	100	0	0	0	989	Chr1	2548351	2551318	99.6967	100	0	0	0	989	_Chr1	2627442	2630408	99.5935	99.4944	14	5
PSS1	477	0	477	Chr8	948838	952303	100	99.79	2037	1	0	477	Chr8	977218	980683	100	99.79	2037	1	0	477	chr08	1125185	1128650	100	99.79	2037	1	0	477	Chr8	826561	830026	100	99.7904	2037	1	0	477	_Chr8	840614	844079	100	99.7904	2037	1
Pi-ta	297	0	297	Chr12	10610879	10611770	98.65	100	0	0	0	297	Chr12	9713472	9714363	99.66	100	0	0	0	297	chr12	9654763	9655654	99.66	100	0	0	0	297	Chr12	8732308	8733199	98.6532	100	0	0	0	297	_Chr12	9204411	9205302	99.3266	100	0	0
PSY1	420	0	420	Chr6	31052345	31055356	100	99.76	1754	1	0	420	Chr6	32264826	32267841	99.52	99.76	1758	1	0	420	chr06	31401023	31404043	99.76	99.52	1766	2	0	420	Chr6	29062322	29065337	99.5227	99.7619	1758	1	84	416	_Chr9	19526024	19528470	77.5244	73.0952	1525	25
PUL	918	0	918	Chr4	4406025	4418567	98.69	99.89	9791	1	0	918	Chr4	4067149	4079241	99.02	99.89	9341	1	0	918	chr04	3732305	3744404	98.69	99.89	9348	1	0	918	Chr4	3687594	3699686	100	99.8911	9341	1	0	918	_Chr4	3713034	3725582	99.0185	99.8911	9797	1
qGL3-1	184	0	184	Chr3	220066	220618	99.46	100	0	0	41	184	Chr3	229001	229430	99.3	77.72	0	0	41	184	chr03	256043	256472	99.3	77.72	0	0	41	184	Chr3	51900	52329	99.3007	77.7174	0	0	35	184	_Chr3	160195	160642	94.6309	80.9783	0	0
qLTG3-1	184	0	184	Chr3	220066	220618	99.46	100	0	0	0	178	Chr3	228896	229430	100	100	0	0	0	178	chr03	255938	256472	100	100	0	0	41	184	Chr3	51900	52329	99.3007	77.7174	0	0	35	184	_Chr3	160195	160642	94.6309	80.9783	0	0
qLTG-3-1	116	0	116	Chr3	220066	220485	100	100	71	0	0	116	Chr3	228896	229297	97.37	98.28	59	2	0	116	chr03	255938	256339	97.37	98.28	59	2	0	116	Chr3	51795	52196	97.3684	98.2759	59	2	0	116	_Chr3	160072	160509	98.9583	82.7586	149	20
QM	219	4	219	Chr5	4142893	4143818	100	98.17	280	0	4	219	Chr5	4124949	4125874	100	98.17	280	0	4	219	chr05	4237214	4238138	100	97.72	282	1	4	219	Chr5	3841780	3842705	100	98.1735	280	0	4	219	_Chr5	3337475	3338400	100	98.1735	280	0
PLDbeta2	904	0	904	Chr3	1027752	1031646	100	100	1182	0	0	904	Chr3	1036725	1040619	99.56	100	1182	0	0	904	chr03	1072060	1075954	99.56	100	1182	0	0	904	Chr3	852145	856039	99.5575	100	1182	0	0	904	_Chr3	911202	915096	99.5575	100	1182	0
PLDlambda	817	0	817	Chr9	15222938	15226408	100	100	1019	0	0	817	Chr9	16540092	16543562	99.51	100	1019	0	0	817	chr09	14442777	14446247	99.51	100	1019	0	0	817	Chr9	14881471	14884941	99.5104	100	1019	0	0	817	_Chr9	13056586	13060056	99.5104	100	1019	0
r	1296	0	1296	Chr11	21872079	22801574	88.18	88.81	926042	145	0	1296	Chr11	25362187	25435636	93.04	99.77	69570	3	0	1296	chr11	24112789	24117013	87.9	96.3	480	48	0	1296	Chr11	23307177	23380625	93.0394	99.7685	69569	3	0	1296	_Chr11	22303891	22329291	87.423	87.7315	21989	159
Ra	588	0	588	Chr4	27949661	27954611	99.83	98.64	3210	8	0	588	Chr4	28122773	28127686	99.31	98.81	3170	7	0	588	chr04	28517893	28522806	99.31	98.81	3170	7	0	588	Chr11	8404391	8414927	92.6199	92.1769	8910	46	0	588	_Chr4	24581905	24586824	98.7952	98.8095	3176	7
poxA	326	0	326	Chr10	677351	678841	99.69	100	512	0	0	326	Chr10	877402	878892	99.39	100	512	0	0	326	chr10	707640	709130	99.39	100	512	0	0	326	Chr10	402065	403555	99.3865	100	512	0	0	326	_Chr10	597687	599177	99.0798	100	512	0
rab5B	199	0	199	Chr3	2857428	2860040	99.5	100	2015	0	7	199	Chr3	2943992	2946124	99.48	96.48	1556	0	0	199	chr03	2985487	2988110	99.5	100	2026	0	0	199	Chr3	2528382	2531004	100	100	2025	0	0	199	_Chr3	2819878	2822501	100	100	2026	0
POXgX9	314	0	314	Chr7	28678476	28679727	99.68	100	309	0	0	314	Chr7	29192500	29193749	100	100	307	0	0	314	chr07	27180469	27181718	100	100	307	0	0	314	Chr7	27489602	27490851	100	100	307	0	0	314	_Chr7	26460748	26461997	100	100	307	0
poxN	335	0	335	Chr3	7128598	7130276	99.7	100	673	0	0	335	Chr3	7260160	7261838	99.4	100	673	0	0	335	chr03	7285058	7286736	99.4	100	673	0	0	335	Chr3	6806262	6807940	99.403	100	673	0	0	335	_Chr3	7080218	7081896	99.403	100	673	0
RAD51C	124	0	124	Chr1	22357254	22358325	100	100	699	0	0	124	Chr1	23244268	23245339	99.19	100	699	0	0	124	chr01	23914156	23915227	99.19	100	699	0	*	*	*	*	*	*	*	*	*	0	124	_Chr1	20354851	20355922	99.1935	100	699	0
Radc1	438	0	438	Chr3	4541414	4542728	100	100	0	0	0	438	Chr3	4547219	4548539	99.54	98.63	24	6	0	438	chr03	4616120	4617440	99.54	98.63	24	6	0	438	Chr3	4133436	4134756	99.537	98.6301	24	6	0	438	_Chr3	4409927	4411247	99.537	98.6301	24	6
PP2A	307	0	307	Chr2	6573287	6577435	100	100	3227	0	0	307	Chr2	6600605	6604753	100	100	3227	0	0	308	chr03	3774457	3777761	100	100	2380	0	0	307	Chr2	6602245	6606393	100	100	3227	0	0	307	_Chr2	6527426	6531574	100	100	3227	0
Pp2a	306	0	306	Chr6	22307352	22312985	99.67	100	4715	0	0	306	Chr6	23403669	23409301	99.67	100	4714	0	0	306	chr06	22337026	22342658	99.67	100	4714	0	0	306	Chr6	21253916	21259549	99.6732	100	4715	0	0	306	_Chr6	19595934	19601567	99.6732	100	4715	0
PPR1	810	0	810	Chr9	14687750	14690180	99.26	100	0	0	0	810	Chr9	15981441	15983871	99.88	100	0	0	0	810	chr09	13872846	13875276	99.88	100	0	0	0	810	Chr9	14328839	14331269	99.8765	100	0	0	0	810	_Chr9	12506609	12509039	99.8765	100	0	0
ppr564	564	0	564	Chr1	39000764	39002456	100	100	0	0	0	564	Chr1	39966119	39967811	99.65	100	0	0	0	564	chr01	41638426	41640118	99.65	100	0	0	0	564	Chr1	37330432	37332124	99.6454	100	0	0	0	564	_Chr1	36869312	36871004	99.6454	100	0	0
rbcL	477	0	477	chrC	54094	55525	100	100	0	0	0	477	chrC	120729	122160	100	100	0	0	0	438	chr12	7802078	7803391	98.62	91.19	8	3	0	477	Chr11	20044530	20050840	89.2178	99.1614	4891	4	0	317	_Chr5	19235611	19236560	98.4127	66.0377	4	2
PPS	685	0	685	Chr2	32528427	32533319	100	100	2837	0	0	685	Chr2	34264633	34269524	100	100	2836	0	0	685	chr02	33017898	33024963	100	100	5010	0	0	685	Chr2	31470698	31475590	100	100	2837	0	0	685	_Chr2	31930641	31935533	100	100	2837	0
PR-1	164	0	164	Chr1	15934575	15935067	100	100	0	0	0	164	Chr1	16353291	16353783	100	100	0	0	0	164	chr01	16853225	16853717	100	100	0	0	0	164	Chr1	15205733	15206225	100	100	0	0	0	164	_Chr1	15285887	15286379	100	100	0	0
PR10a	158	0	158	Chr12	22600147	22600942	98.73	100	321	0	0	158	Chr12	21385282	21386083	99.37	100	327	0	0	158	chr12	20891209	20892009	100	100	326	0	0	158	Chr12	20355962	20356763	99.3671	100	327	0	*	*	*	*	*	*	*	*	*
PR10b	160	0	160	Chr12	22591755	22596801	93.75	100	4566	0	0	160	Chr12	21376967	21381975	94.38	100	4528	0	0	160	chr12	20882614	20899133	98.12	100	16039	0	0	160	Chr12	20347651	20352655	94.375	100	4524	0	*	*	*	*	*	*	*	*	*
PR60	112	0	104	Chr1	33911374	33911686	100	92.86	0	0	0	112	Chr1	34866572	34867000	100	100	92	0	0	112	chr01	36408369	36408797	100	100	92	0	0	112	Chr1	32371563	32371991	100	100	92	0	0	112	_Chr1	31927014	31927442	100	100	92	0
PR9a	80	0	80	Chr2	23906739	23907117	100	100	138	0	0	80	Chr2	25055014	25055393	100	100	139	0	0	80	chr02	24487055	24487434	100	100	139	0	0	80	Chr2	23349999	23350377	100	100	138	0	0	80	_Chr2	24156654	24157032	100	100	138	0
prolamin	134	0	134	Chr3	31729742	31730144	100	100	0	0	0	134	Chr3	34832358	34832760	100	100	0	0	0	134	chr03	34939474	34939876	100	100	0	0	0	134	Chr3	32452693	32453095	100	100	0	0	0	134	_Chr3	29611955	29612357	100	100	0	0
prolamine	150	0	150	Chr5	15338213	15338663	97.33	100	0	0	0	150	Chr5	15937316	15937766	97.33	100	0	0	0	150	chr05	15552499	15552949	96	100	0	0	0	150	Chr5	14932482	14932932	96.6667	100	0	0	0	150	_Chr5	13958589	13959039	96	100	0	0
PRX53	338	0	338	Chr4	2281884	2284999	100	100	2101	0	0	338	Chr4	2167898	2171192	97.63	100	2280	0	0	338	chr04	1942730	1946028	97.63	100	2284	0	0	338	Chr4	1817433	1820727	97.6331	100	2280	0	0	338	_Chr4	1702166	1705464	97.6331	100	2284	0
PSAG	457	0	457	Chr5	2787106	2790842	100	100	2365	0	0	457	Chr5	2914761	2918497	100	100	2365	0	0	457	chr05	2977287	2981022	100	100	2364	0	0	457	Chr5	2631157	2634893	100	100	2365	0	0	457	_Chr5	2315902	2319638	100	100	2365	0
rf1a	266	0	266	Chr10	18951725	18952523	100	100	0	0	0	266	Chr10	21166296	21167095	96.6	99.62	4	1	0	266	chr10	20129269	20130068	96.6	99.62	4	1	0	266	Chr10	19483031	19483830	96.6038	99.6241	4	1	0	266	_Chr10	19620238	19621037	96.6038	99.6241	4	1
psbJ	40	0	40	Chr1	38270477	38270597	100	100	0	0	0	40	Chr10	22070344	22070464	100	100	0	0	0	40	ScaffoldUn01	2110	2230	100	100	0	0	0	40	Chr10	20386643	20386763	100	100	0	0	0	40	_Chr10	20534458	20534578	100	100	0	0
psbL	38	0	38	Chr1	38270234	38270348	100	100	0	0	0	38	Chr10	22070101	22070215	100	100	0	0	0	38	chr03	29060860	29060974	100	100	0	0	0	38	Chr3	27426076	27426190	100	100	0	0	0	38	_Chr3	25461692	25461806	100	100	0	0
qSH1	612	0	612	Chr1	36445612	36449502	99.84	100	2054	0	0	612	Chr1	37480884	37484756	99.84	100	2036	0	0	612	chr01	39027049	39030921	99.67	100	2036	0	0	612	Chr1	34984283	34988155	100	100	2036	0	0	612	_Chr1	34351979	34355851	99.8366	100	2036	0
Rf-1C	794	0	794	Chr10	18935795	18938177	99.5	100	0	0	0	794	Chr10	21147476	21149963	93.76	98.87	132	9	0	775	chr10	20104072	20124362	95.48	97.48	17968	1	0	794	Chr10	19464211	19466698	93.758	98.8665	132	9	0	794	_Chr10	19601418	19603905	93.6306	98.8665	132	9
qSW5	131	0	128	Chr5	4416252	5360727	86.79	80.92	944157	22	0	131	Chr5	5614914	5615307	97.71	100	0	0	0	131	chr05	5481775	5482168	97.71	100	0	0	0	131	Chr5	5230797	5231190	100	100	0	0	0	131	_Chr5	4598113	4598506	100	100	0	0
Rf4	124	0	111	Chr10	18946560	18952383	99.02	82.26	5517	9	0	111	Chr10	20981900	21008446	87.74	85.48	26228	5	0	111	chr10	20114951	20129927	89.69	78.23	14685	14	0	111	Chr10	19317032	19325173	87.2549	82.2581	7835	9	0	95	_Chr10	19612295	19738235	89.4737	76.6129	125655	0
Rab18	87	0	87	Chr3	2556286	2558779	100	100	2232	0	0	87	Chr3	2641020	2643510	100	100	2229	0	0	87	chr03	2691165	2693655	100	100	2229	0	0	87	Chr3	2225408	2227898	100	100	2229	0	0	87	_Chr3	2516479	2518968	100	100	2228	0
RACD	197	0	197	Chr2	35880986	35885249	100	100	3672	0	0	197	Chr2	37662142	37666370	100	100	3637	0	0	197	chr02	36340031	36344236	100	100	3614	0	0	197	Chr2	34555254	34559458	100	100	3613	0	0	188	_Chr2	1009414	1012279	95.2128	95.4315	2301	0
RAG2	166	0	166	Chr7	6259115	6259613	100	100	0	0	0	166	Chr7	6303123	6303621	100	100	0	0	0	166	chr07	6123344	6123842	100	100	0	0	0	166	Chr7	5766089	5766587	100	100	0	0	0	166	_Chr7	5156724	5157222	100	100	0	0
RAmy3E	437	0	437	Chr8	23335296	23336835	100	100	228	0	0	437	Chr8	24813686	24815225	100	100	228	0	0	437	chr08	25616226	25617765	100	100	228	0	0	437	Chr8	21427781	21429320	100	100	228	0	0	437	_Chr8	22445692	22447231	100	100	228	0
RbcS	170	0	170	Chr12	11262653	11263274	96.47	100	111	0	0	170	Chr12	10580563	10581183	96.47	100	110	0	0	170	chr12	10427821	10428441	96.47	100	110	0	0	170	Chr12	9328837	9329458	98.8235	100	111	0	0	170	_Chr12	9953716	9954329	95.2941	100	103	0
Rc	450	0	450	Chr7	6062888	6068014	99.56	100	3776	0	0	450	Chr7	6106571	6111697	99.56	100	3776	0	0	450	chr07	5939547	5944659	99.78	100	3762	0	0	450	Chr7	5569619	5574741	99.5556	100	3772	0	*	*	*	*	*	*	*	*	*
Rcht2	261	0	261	Chr10	21205724	21207347	97.32	100	840	0	0	261	Chr10	23391551	23393407	98.47	100	1073	0	0	261	chr10	22455585	22457441	98.47	100	1073	0	0	261	Chr10	21707498	21709354	98.4674	100	1073	0	0	261	_Chr10	21842729	21844585	98.4674	100	1073	0
RCPI	140	0	140	Chr1	34033286	34034042	97.14	100	336	0	0	140	Chr1	34972342	34973117	97.86	100	355	0	0	140	chr01	36541410	36542185	97.14	100	355	0	0	140	Chr1	32477335	32478110	97.8571	100	355	0	0	140	_Chr1	32048881	32049637	97.1429	100	336	0
RID1	475	0	475	Chr10	14739899	14742943	100	100	1619	0	0	475	Chr10	16677780	16680851	96.7	95.58	1709	21	0	475	chr10	15218350	15221457	99.57	98.53	1703	7	0	475	Chr10	15398850	15401925	96.696	95.5789	1713	21	0	475	_Chr10	15253957	15256966	99.5789	100	1584	0
RiLIM15	344	0	344	Chr12	2154335	2158089	98.83	99.42	2728	2	0	344	Chr12	2207895	2211650	99.12	99.42	2729	2	0	344	chr12	2108359	2112114	99.12	99.42	2729	2	0	344	Chr11	2088797	2092516	99.7076	99.4186	2693	2	0	344	_Chr11	2055131	2058850	99.7076	99.4186	2693	2
RiLIM15A	344	0	344	Chr12	2154335	2158089	100	99.42	2728	2	0	344	Chr12	2207895	2211650	99.71	99.42	2729	2	0	344	chr12	2108359	2112114	99.71	99.42	2729	2	0	344	Chr12	1979841	1983596	99.7076	99.4186	2729	2	0	344	_Chr12	2080507	2084262	99.7076	99.4186	2729	2
RiLIM15B	344	0	344	Chr11	2120440	2124159	99.71	99.42	2693	2	0	344	Chr11	2039805	2043524	99.71	99.42	2693	2	0	344	chr11	2247432	2251151	99.71	99.42	2693	2	0	344	Chr11	2088797	2092516	99.7076	99.4186	2693	2	0	344	_Chr11	2055131	2058850	99.7076	99.4186	2693	2
Reb	420	0	420	Chr3	33187692	33191609	99.52	100	2657	0	0	420	Chr3	36309252	36313151	99.76	100	2639	0	0	420	chr03	36515007	36518965	99.76	100	2698	0	0	420	Chr3	33850487	33854386	99.7619	100	2639	0	0	420	_Chr3	31088114	31092013	99.7619	100	2639	0
RL9	377	0	377	Chr9	13759597	13765049	100	99.73	4324	1	0	377	Chr9	15179165	15184619	100	99.73	4326	1	125	377	chr09	13065996	13071076	100	66.58	4327	1	0	377	Chr9	13607740	13613194	100	99.7347	4326	1	0	377	_Chr9	11705017	11710471	100	99.7347	4326	1
RLG1	684	0	684	Chr1	872483	874817	99.85	100	282	0	0	684	Chr1	851136	853469	97.05	99.27	296	5	18	680	chr01	879322	984791	84.17	78.51	103858	125	42	680	Chr1	635714	735639	85.6061	77.193	98341	110	0	684	_Chr1	812532	814865	97.0545	99.269	296	5
RLG10	630	0	630	Chr1	786375	788619	100	100	354	0	0	623	Chr1	764734	766957	99.68	98.89	354	0	0	630	chr01	888842	891086	99.37	100	354	0	0	630	Chr1	645231	647475	99.3651	100	354	0	0	630	_Chr1	655861	728356	99.5238	100	70605	0
RLG11	671	0	671	Chr1	742883	745177	100	100	281	0	0	671	Chr1	737188	739482	99.85	100	281	0	0	671	chr01	846073	848380	95.94	99.11	312	6	0	671	Chr1	585458	587765	95.9398	99.1058	312	6	0	671	_Chr1	698587	700881	99.851	100	281	0
RLG12	619	0	619	Chr1	774729	779237	100	100	2651	0	0	619	Chr1	755200	757572	99.19	100	515	0	0	619	chr01	982437	984815	97.72	99.35	533	4	0	619	Chr1	740859	743237	97.7236	99.3538	533	4	0	619	_Chr1	716599	718971	99.1922	100	515	0
RLG14	674	0	674	Chr1	862996	865208	99.7	100	190	0	0	674	Chr1	842391	844627	97.61	99.26	229	5	34	668	chr01	879328	977232	86.33	79.23	96302	100	15	668	Chr1	635720	735720	86.0507	81.8991	98344	101	0	674	_Chr1	803787	806023	97.6084	99.2582	229	5
RLG15	650	6	650	Chr1	781459	784582	100	98.77	1197	2	6	650	Chr1	759801	762923	99.69	98.77	1196	2	6	650	chr01	883928	887050	99.37	98	1211	7	6	650	Chr1	640316	643439	99.5327	98.7692	1197	2	6	650	_Chr1	721200	724322	99.6885	98.7692	1196	2
RLG16	657	0	657	Chr1	770441	773539	99.07	98.63	1154	9	0	657	Chr1	750890	753992	97.06	98.48	1161	10	0	657	chr01	978130	981228	99.08	99.7	1133	2	0	657	Chr1	736552	739650	99.0741	98.6301	1154	9	0	657	_Chr1	712289	715391	97.0948	99.5434	1140	3
Rep1	371	0	371	Chr1	39501478	39502591	100	100	0	0	0	371	Chr1	40490129	40491242	100	100	0	0	0	371	chr01	42181060	42182173	100	100	0	0	0	371	Chr1	37854431	37855544	100	100	0	0	0	371	_Chr1	37392542	37393655	100	100	0	0
RLG18	659	0	659	Chr1	789775	792408	99.85	99.85	659	1	0	659	Chr1	768113	888187	97.72	99.85	118100	1	0	659	chr01	892242	894875	99.54	99.85	659	1	0	659	Chr1	648631	651264	99.5441	99.8483	659	1	0	659	_Chr1	729512	849581	97.7204	99.8483	118095	1
RLG2	656	0	656	Chr1	865965	869060	100	99.85	1130	1	0	656	Chr1	845240	848334	99.54	99.85	1129	1	0	656	chr01	874519	981228	95.87	99.7	104747	2	0	656	Chr1	630911	739650	95.8716	99.6951	106777	2	0	656	_Chr1	806636	809730	99.542	99.8476	1129	1
RLG3	669	0	669	Chr1	857959	860583	100	100	617	0	0	669	Chr1	837201	839826	96.99	99.4	630	4	33	669	chr01	860878	977232	85.27	81.17	114725	93	26	669	Chr1	627493	1038516	86.4964	81.9133	409379	95	0	669	_Chr1	798597	801222	96.9925	99.4021	630	4
RLG5	633	0	633	Chr1	852251	854568	98.89	100	418	0	0	633	Chr1	832287	834588	94.81	97.31	453	17	0	633	chr01	939543	941860	98.58	100	418	0	0	633	Chr1	698537	700854	98.5782	100	418	0	0	633	_Chr1	793683	795984	94.8052	97.3144	453	17
Rep2	496	0	496	Chr2	25890635	25894997	100	100	2874	0	0	496	Chr2	27571310	27575671	100	100	2873	0	0	496	chr02	26417848	26427010	100	100	7674	0	0	496	Chr2	25381517	25385876	100	100	2871	0	0	496	_Chr2	26051744	26056103	100	100	2871	0
RepA	378	0	378	Chr11	8379620	8381790	100	100	1036	0	0	378	Chr11	8173148	8175368	99.47	100	1086	0	0	378	chr11	8297063	8299283	99.47	100	1086	0	0	378	Chr11	8174743	8176963	99.4709	100	1086	0	7	361	_Chr8	26663670	26783679	75.3731	70.8995	119205	86
Rf1a	791	8	791	Chr10	18935831	18953523	92.91	98.1	15364	7	0	791	Chr10	21166296	21168669	99.87	100	0	0	0	791	chr10	20132596	20134969	99.62	100	0	0	0	791	Chr10	19483031	19485404	99.8736	100	0	0	0	791	_Chr10	19620238	19622611	99.8736	100	0	0
Rf-1A	791	8	791	Chr10	18935831	18953523	93.04	98.1	15364	7	0	791	Chr10	21166296	21168669	100	100	0	0	0	791	chr10	20132596	20134969	99.75	100	0	0	0	791	Chr10	19483031	19485404	100	100	0	0	0	791	_Chr10	19620238	19622611	100	100	0	0
Rf1b	506	0	506	Chr10	19057140	19058658	98.62	100	0	0	0	506	Chr10	21283221	21284739	99.21	100	0	0	0	506	chr10	20251669	20253187	99.21	100	0	0	0	506	Chr10	19600129	19601647	99.2095	100	0	0	0	506	_Chr10	19737620	19739138	99.2095	100	0	0
rf1b	506	0	506	Chr10	19057140	19058658	100	100	0	0	0	506	Chr10	21283221	21284739	99.41	100	0	0	0	506	chr10	20251669	20253187	99.41	100	0	0	0	506	Chr10	19600129	19601647	99.4071	100	0	0	0	506	_Chr10	19737620	19739138	99.4071	100	0	0
RPL3A	389	0	389	Chr12	3429501	3431528	100	99.74	863	1	0	389	Chr12	3516797	3518824	100	99.74	863	1	0	389	chr12	3471025	3473052	100	99.74	863	1	0	389	Chr11	3309459	3311830	98.4576	100	1204	0	0	389	_Chr11	3302593	3304964	98.4576	100	1204	0
Rf4-like	454	0	454	Chr10	18823689	18825072	100	100	21	0	0	454	Chr10	21007084	21008446	100	100	0	0	0	454	chr10	19974613	19975975	98.24	100	0	0	0	454	Chr10	19316295	19317657	100	100	0	0	0	454	_Chr10	19462277	19463639	98.2379	100	0	0
rpl5	188	0	188	chrM	423988	424552	100	100	0	0	0	188	chrM	434467	435031	100	100	0	0	0	188	chr12	19086628	19087192	100	100	0	0	4	48	Chr4	8568756	8568888	93.1818	23.4043	0	0	4	48	_Chr4	8865223	8865355	93.1818	23.4043	0	0
RFT1	178	0	178	Chr6	2927079	2928399	99.44	100	786	0	0	178	Chr6	2817849	2819169	99.44	100	786	0	0	178	chr06	3017309	3018629	96.63	100	786	0	0	178	Chr6	2626275	2627595	100	100	786	0	0	175	_Chr1	6349050	6353305	79.5181	93.2584	3757	9
RGA1	350	0	350	Chr5	15609846	15613483	98.86	100	2587	0	0	350	Chr5	16227811	16231448	98.86	100	2587	0	0	350	chr05	15689757	15693395	98.86	100	2588	0	0	350	Chr5	15157683	15161321	98.8571	100	2588	0	0	350	_Chr5	14122067	14125706	98.8571	100	2589	0
RGLP2	224	0	224	Chr8	5260263	5261126	100	100	191	0	0	224	Chr8	5111003	5111866	99.11	100	191	0	0	224	chr08	5155096	5155959	100	100	191	0	0	224	Chr8	4474318	4475181	99.1071	100	191	0	0	223	_Chr12	2623708	2624512	82.5397	84.375	237	34
rgMT-2	82	0	82	Chr1	2693531	2694972	100	100	1195	0	0	82	Chr1	2651524	2652960	100	100	1190	0	0	82	chr01	2922801	2924164	100	100	1117	0	0	82	Chr1	2560123	2561565	100	100	1196	0	0	82	_Chr1	2639145	2640559	100	100	1168	0
Rgpi9	81	0	81	Chr3	1714615	1714938	100	100	80	0	0	81	Chr3	1782522	1782845	100	100	80	0	0	81	chr03	1772322	1772645	100	100	80	0	0	81	Chr3	1379781	1380104	100	100	80	0	0	81	_Chr3	1653282	1653605	100	100	80	0
RISBZ1	436	0	436	Chr7	4322463	4326470	100	100	2699	0	0	436	Chr7	4314317	4318326	98.17	100	2701	0	0	436	chr07	4101273	4105282	98.17	100	2701	0	0	436	Chr7	3781969	3785978	98.1651	100	2701	0	0	436	_Chr7	3273371	3277380	98.1651	100	2701	0
RLG17	650	0	650	Chr1	767384	769615	100	100	281	0	0	650	Chr1	747821	750061	98.31	100	290	0	0	650	chr01	975070	977301	99.85	100	281	0	0	650	Chr1	733492	735723	99.8462	100	281	0	0	650	_Chr1	709220	711460	98.3077	100	290	0
rps11	254	0	254	Chr3	15322474	15323711	100	100	475	0	0	254	Chr3	15930884	15932098	96.37	97.64	470	6	0	254	chr03	16542810	16544024	96.37	97.64	470	6	0	254	Chr3	15153090	15154324	98.0315	100	472	0	0	254	_Chr3	15109255	15110469	96.371	97.6378	470	6
root	378	0	378	Chr3	32566721	32569221	100	100	1366	0	0	378	Chr3	35655774	35658274	99.47	100	1366	0	0	378	chr03	35757587	35760087	100	100	1366	0	0	378	Chr3	33275890	33278390	99.4709	100	1366	0	0	378	_Chr3	30430883	30433383	100	100	1366	0
RP5	156	0	156	Chr7	5741906	5742374	100	100	0	0	0	156	Chr7	5775691	5776159	100	100	0	0	0	156	chr07	5548614	5549082	100	100	0	0	0	156	Chr7	5215334	5215802	100	100	0	0	0	156	_Chr7	4605529	4605997	100	100	0	0
rpl12-1	179	0	179	Chr5	28299509	28300046	100	100	0	0	0	179	Chr5	29656380	29656917	99.44	100	0	0	0	179	chr05	28949555	28950092	99.44	100	0	0	0	179	Chr5	27575193	27575730	99.4413	100	0	0	0	179	_Chr5	25902712	25903249	99.4413	100	0	0
rpL2	273	0	273	Chr4	9152182	9153664	95.24	100	663	0	0	273	chrC	64556	66038	95.24	100	663	0	0	273	chr10	10658070	10659552	95.24	100	663	0	0	273	Chr4	21180899	21182714	92.674	100	996	0	82	273	_Chr8	6352362	6353595	93.1937	69.9634	660	0
rpL23	93	0	93	Chr4	9151882	9152161	97.85	100	0	0	0	93	Chr4	14057113	14057392	97.85	100	0	0	0	93	chr10	10657770	10658049	97.85	100	0	0	0	93	Chr4	12557428	12557707	97.8495	100	0	0	0	93	_Chr4	12062818	12063097	97.8495	100	0	0
RPL3B	389	0	389	Chr11	3294417	3296798	99.74	100	1214	0	0	389	Chr11	3255212	3257583	99.74	100	1204	0	0	389	chr11	3556109	3558480	99.74	100	1204	0	0	389	Chr11	3309459	3311830	99.7429	100	1204	0	0	389	_Chr11	3302593	3304964	99.7429	100	1204	0
rps4	352	0	352	chrM	248582	249638	100	100	0	0	0	352	chrM	259073	260129	100	100	0	0	233	322	chr01	2982099	2982386	96.63	25.28	20	0	233	322	Chr1	2664310	2664597	96.6292	25.2841	20	0	233	322	_Chr1	2742248	2742511	94.2529	24.7159	2	2
RSs3	816	0	816	Chr7	25430597	25434901	99.75	99.88	1859	1	0	816	Chr7	25983068	25987370	99.26	99.88	1857	1	0	816	chr07	23943633	23947935	99.26	99.88	1857	1	0	816	Chr7	24364004	24368306	99.2638	99.8775	1857	1	0	816	_Chr7	23317259	23321561	99.2638	99.8775	1857	1
RT	623	0	623	Chr4	24864270	24867593	100	99.84	1457	1	0	623	Chr4	24977651	24980974	100	99.84	1457	1	0	623	chr04	25191268	25194591	100	99.84	1457	1	0	623	Chr4	22407611	22410934	100	99.8395	1457	1	0	623	_Chr4	21609222	21612545	100	99.8395	1457	1
RPLD3	832	0	832	Chr6	23909167	23913722	99.52	100	2059	0	0	832	Chr6	25258692	25263258	99.88	100	2070	0	0	832	chr06	23947153	23951728	100	100	2079	0	0	832	Chr6	22557809	22562374	99.8798	100	2069	0	0	832	_Chr6	21422651	21427217	99.8798	100	2070	0
RPLD4	842	0	842	Chr6	23922018	23924741	99.52	100	197	0	0	842	Chr6	25272880	25275603	99.88	100	197	0	0	842	chr06	23961345	23964068	100	100	197	0	0	842	Chr6	22571995	22574718	100	100	197	0	0	842	_Chr6	21436831	21439554	99.8812	100	197	0
RPLD5	849	0	849	Chr3	35350252	35354776	99.17	99.88	1980	1	0	849	Chr3	38448453	38452837	100	100	1837	0	0	849	chr03	38785173	38789547	100	100	1827	0	0	849	Chr3	35961204	35965561	100	100	1810	0	0	849	_Chr3	32814887	32819271	100	100	1837	0
Rpp16	144	0	144	Chr4	26559051	26560998	100	100	1515	0	0	144	Chr4	26693201	26695148	100	100	1515	0	0	144	chr04	27066086	27068040	100	100	1522	0	0	144	Chr4	23927315	23929262	100	100	1515	0	0	144	_Chr4	23183599	23185546	100	100	1515	0
RVDE1	446	0	446	Chr4	18551604	18553523	99.78	99.78	584	1	0	446	Chr4	18618649	18620568	100	99.78	584	1	0	446	chr04	17736148	17738166	98.42	99.55	686	2	0	446	Chr4	16977941	16979960	98.2022	99.7758	684	1	0	446	_Chr4	16081201	16083120	99.7753	99.7758	584	1
Rpp17-1	159	0	159	Chr1	36135947	36137053	100	100	629	0	0	159	Chr1	37171181	37172287	100	100	629	0	0	159	chr01	38711251	38712357	100	100	629	0	0	159	Chr1	34674966	34676072	100	100	629	0	0	159	_Chr1	34031792	34032898	100	100	629	0
rwc-3	287	0	287	Chr2	35349821	35350918	100	98.95	245	3	0	287	Chr2	37162143	37163240	97.55	99.65	239	1	0	287	chr02	35858514	35859611	97.55	99.65	239	1	0	287	Chr2	34051432	34052529	97.5524	99.6516	239	1	0	287	_Chr2	34666995	34668092	97.5524	99.6516	239	1
Rpp17-2	156	0	156	Chr1	36135947	36137053	100	100	638	0	0	156	Chr1	37171181	37172287	100	100	638	0	0	156	chr01	38711251	38712357	100	100	638	0	0	156	Chr1	34674966	34676072	100	100	638	0	0	156	_Chr1	34031792	34032898	100	100	638	0
rps10	108	0	108	Chr6	20215511	20215835	100	100	0	0	0	108	Chr6	20980336	20980660	100	100	0	0	0	108	chr06	20304831	20305155	100	100	0	0	0	108	Chr6	19389763	19390087	100	100	0	0	0	108	_Chr6	17704093	17704417	100	100	0	0
Rps14	103	0	103	Chr10	20477152	20477461	100	100	0	0	0	103	Chr1	18157568	18157877	100	100	0	0	0	103	Scaffold10	2332	2641	100	100	0	0	0	103	Chr1	17052276	17052585	100	100	0	0	32	83	_Chr11	4473282	4473435	80.3922	49.5146	0	0
SaF	476	0	476	Chr1	22375574	22377304	99.79	100	302	0	0	476	Chr1	23258995	23260728	99.79	100	305	0	0	476	chr01	23928943	23930676	99.79	100	305	0	28	352	Chr1	22448634	22453872	66.6667	24.5798	4887	207	0	476	_Chr1	20369580	20371313	99.7899	100	305	0
SaF-	476	0	476	Chr1	22375574	22377304	100	100	302	0	0	476	Chr1	23258995	23260728	99.58	100	305	0	0	476	chr01	23928943	23930676	99.58	100	305	0	28	352	Chr1	22448634	22453872	66.6667	24.5798	4887	207	0	476	_Chr1	20369580	20371313	99.5798	100	305	0
SaM	257	0	257	Chr1	22379142	22382537	99.61	99.61	2627	1	6	233	Chr1	23268778	23276436	98.24	88.33	6977	0	0	257	chr01	23932560	23969568	98.05	100	36237	0	*	*	*	*	*	*	*	*	*	6	233	_Chr1	20379363	20387021	98.2379	88.3268	6977	0
SaM-	217	0	217	Chr1	22379142	22382497	100	100	2704	0	6	206	Chr1	23268778	23275803	98.5	92.17	6425	0	0	217	chr01	23932560	23969528	98.16	100	36317	0	*	*	*	*	*	*	*	*	*	6	206	_Chr1	20379363	20386388	98.5	92.1659	6425	0
rps14	350	0	350	Chr8	1092831	1094621	100	100	740	0	0	350	Chr8	1109606	1111396	99.71	100	740	0	0	350	chr08	1283948	1285738	100	100	740	0	0	350	Chr8	958959	960749	99.7143	100	740	0	0	350	_Chr8	996322	998112	99.7143	100	740	0
rps20	117	0	117	Chr6	1820326	1821898	100	100	1221	0	0	117	Chr6	1697884	1699456	100	100	1221	0	0	117	chr06	1837186	1838758	100	100	1221	0	0	117	Chr6	1544813	1546385	100	100	1221	0	0	117	_Chr6	1385633	1387205	100	100	1221	0
RTS2	94	4	94	Chr1	40798173	41014820	97.75	94.68	216380	1	0	94	Chr1	41806197	41806479	100	100	0	0	0	94	chr01	43584094	43584376	100	100	0	0	0	94	Chr1	38797897	38798179	100	100	0	0	0	94	_Chr1	38334816	38335098	100	100	0	0
SBE3	825	0	825	Chr2	19356105	19367002	100	99.88	8425	1	0	825	Chr2	20577596	20588490	100	99.88	8422	1	0	825	chr02	19883234	19894188	99.88	99.76	8485	2	0	825	Chr2	19213813	19224706	100	99.8788	8421	1	0	825	_Chr2	19876987	19887917	100	100	8455	0
rubi3	381	0	381	Chr4	31963749	31964892	99.74	100	0	0	0	381	Chr4	32379615	32380758	99.48	100	0	0	0	381	chr04	32748444	32749587	99.48	100	0	0	0	381	Chr4	29048164	29049307	99.4751	100	0	0	0	381	_Chr4	28640737	28641880	99.4751	100	0	0
SD1	389	0	389	Chr1	38382465	38385205	97.69	100	1573	0	0	389	Chr1	39338308	39340642	97.63	75.84	1449	94	0	389	chr01	40968556	40971273	97.94	100	1550	0	0	389	Chr1	36702843	36705177	99.661	75.8355	1449	94	0	389	_Chr1	36224103	36226819	99.2288	100	1549	0
sd1	389	0	389	Chr1	38382465	38385205	99.23	100	1573	0	0	389	Chr1	39338308	39340642	99.66	75.84	1449	94	0	389	chr01	40968556	40971273	99.49	100	1550	0	0	389	Chr1	36702843	36705177	99.661	75.8355	1449	94	0	389	_Chr1	36224103	36226819	99.4859	100	1549	0
SD7-1/Rc	478	0	478	Chr7	6062888	6068083	99.79	99.16	3773	4	0	478	Chr7	6106571	6111766	99.79	99.16	3773	4	0	478	chr07	5939547	5944728	100	99.16	3759	4	0	478	Chr7	5569619	5574810	99.789	99.1632	3769	4	*	*	*	*	*	*	*	*	*
RUBQ2	457	0	457	Chr6	28402812	28404183	100	100	0	0	0	457	Chr6	29845883	29847254	100	100	0	0	0	457	chr06	28958445	28959816	100	100	0	0	0	457	Chr6	26670582	26671953	100	100	0	0	0	457	_Chr6	25432996	25434367	100	100	0	0
sdh4	226	0	226	Chr1	41086246	41088106	100	99.56	1185	1	0	226	Chr1	42166268	42168131	100	99.56	1188	1	0	226	chr01	43905733	43907596	100	99.56	1188	1	0	226	Chr1	39164079	39165942	100	99.5575	1188	1	0	226	_Chr1	38697864	38699727	100	99.5575	1188	1
Rurm1	100	0	100	Chr7	16522656	16523870	100	100	914	0	0	100	Chr7	17167776	17168988	100	100	912	0	0	100	chr07	15572779	15573991	100	100	912	0	0	100	Chr7	15880535	15881747	100	100	912	0	0	100	_Chr7	15107840	15109054	100	100	914	0
rwc3	287	0	287	Chr2	35349821	35350918	100	99.3	242	2	0	287	Chr2	37162143	37163240	97.56	100	236	0	0	287	chr02	35858514	35859611	97.56	100	236	0	0	287	Chr2	34051432	34052529	97.561	100	236	0	0	287	_Chr2	34666995	34668092	97.561	100	236	0
S5	357	0	357	Chr6	5760444	5761515	98.6	100	0	0	0	357	Chr6	5568862	5569933	98.88	100	0	0	0	357	chr06	5882818	5883889	98.88	100	0	0	0	357	Chr6	5297318	5298389	99.1597	100	0	0	0	357	_Chr6	4511539	4512610	99.1597	100	0	0
S5-3	479	0	464	Chr6	5745403	5747094	99.78	96.87	299	0	0	470	Chr6	5553791	5555514	100	100	313	0	0	470	chr06	5868401	5870124	100	100	313	0	0	479	Chr6	5282245	5283982	99.7912	100	300	0	0	479	_Chr6	4496464	4498201	99.7912	100	300	0
S5-4	124	0	124	Chr6	5758469	5758852	99.19	100	11	0	0	124	Chr6	5566887	5567270	98.39	100	11	0	0	124	chr06	5888342	5888714	99.19	100	0	0	0	124	Chr6	5295354	5295726	99.1935	100	0	0	0	124	_Chr6	4509575	4509947	99.1935	100	0	0
SLR1	625	0	625	Chr3	28512870	28514745	100	100	0	0	0	625	Chr3	31409486	31411361	99.68	100	0	0	0	625	chr03	31522694	31524569	99.68	100	0	0	114	527	Chr5	25441131	27971618	79.2627	34.72	2529836	196	105	575	_Chr11	18589704	19995631	79.4118	27.2	1405417	300
SAMDC1	392	0	392	Chr9	15386023	15387199	100	100	0	0	0	392	Chr9	16703894	16705070	99.49	100	0	0	0	392	chr09	14602830	14604006	99.49	100	0	0	0	392	Chr9	15045310	15046486	99.2347	100	0	0	0	392	_Chr9	13220388	13221564	99.4898	100	0	0
Snf2P	894	0	894	Chr3	125580	132725	99.89	99.78	4469	2	0	894	Chr3	132354	139549	99.89	99.78	4519	2	0	894	chr03	120117	127225	99.89	99.66	4435	3	64	518	Chr5	2394024	2396501	65.7895	17.0022	2021	302	0	894	_Chr3	65757	72864	99.8879	99.7763	4431	2
Snorkel	258	0	228	Chr12	25358419	25360322	94.62	72.09	1345	42	0	228	Chr12	24308033	24309936	94.62	72.09	1345	42	0	228	chr12	23848357	23850298	94.62	72.09	1383	42	0	228	Chr12	23169384	23171287	94.6237	72.093	1345	42	0	228	_Chr12	21672919	21674822	94.6237	72.093	1345	42
SBE1	755	0	755	Chr6	30898431	30903174	100	100	2478	0	0	755	Chr6	32096474	32101217	100	100	2478	0	0	755	chr06	31247101	31251843	100	100	2477	0	0	755	Chr6	28893940	28898683	100	100	2478	0	0	755	_Chr6	27658966	27663709	100	100	2478	0
sbe1.p01	820	0	820	Chr6	30898431	30905686	100	100	4795	0	0	820	Chr6	32096474	32103749	100	100	4815	0	0	820	chr06	31247101	31254375	100	100	4814	0	0	820	Chr6	28893940	28901215	100	100	4815	0	0	820	_Chr6	27658966	27666241	100	100	4815	0
SodCc2	152	0	146	Chr7	28075931	28076945	100	96.05	576	0	0	146	Chr7	28496162	28497176	100	96.05	576	0	0	152	chr07	26560137	26561305	100	100	712	0	0	152	Chr7	26807913	26809081	99.3421	100	712	0	0	152	_Chr7	25775252	25776420	99.3421	100	712	0
sodCp	211	0	211	Chr8	28132548	28135180	100	100	1999	0	0	211	Chr8	29523886	29526518	99.05	100	1999	0	0	211	chr08	30872889	30875521	99.05	100	1999	0	83	204	Chr3	5963528	5966161	75.9036	39.3365	2384	38	83	204	_Chr7	25775406	25776261	72.3214	53.0806	519	9
SBE4	841	13	837	Chr2	19356114	19917908	91.69	73.01	559952	210	0	841	Chr4	20340747	20349366	100	100	6096	0	0	841	chr04	19756367	19764977	99.88	100	6087	0	0	841	Chr4	18520459	18529071	100	100	6089	0	0	841	_Chr4	17849902	17858514	100	100	6089	0
Spk	259	4	259	Chr9	20733403	20734501	100	98.46	333	0	4	259	Chr9	22358450	22359548	100	98.46	333	0	4	259	chr09	20152243	20153341	100	98.46	333	0	4	259	Chr9	20372523	20373621	100	98.4556	333	0	4	259	_Chr9	18502695	18503793	100	98.4556	333	0
Spl11	694	33	694	Chr12	23468636	23485109	98.93	94.38	14508	6	0	673	Chr12	22308350	22313042	99.26	96.97	2673	0	0	673	chr12	21806751	21812344	99.38	93.08	3655	27	0	673	Chr12	21171002	21175694	99.2571	96.9741	2673	0	0	673	_Chr12	19775859	19780535	99.247	95.6772	2684	9
SPL16	417	0	417	Chr8	26501222	26505818	99.25	95.44	3402	19	0	417	Chr8	27893008	27897614	99.51	98.08	3379	8	0	417	chr08	28999577	29007269	98.89	86.33	6612	57	0	417	Chr8	24498481	24503085	99.511	98.0815	3377	8	0	417	_Chr8	25465898	25470503	99.511	98.0815	3378	8
sdh3	129	0	129	Chr2	1152996	1154062	100	100	679	0	0	129	Chr2	1097563	1098630	100	100	680	0	0	129	chr02	1225020	1226087	100	100	680	0	0	129	Chr2	1053252	1054331	99.2248	100	692	0	0	129	_Chr2	1080303	1081367	100	100	677	0
sdhB	281	0	281	Chr8	1091520	1094621	100	100	2258	0	0	281	Chr8	1108295	1111396	100	100	2258	0	0	281	chr08	1282637	1285738	100	100	2258	0	0	281	Chr8	957648	960749	100	100	2258	0	0	281	_Chr8	995011	998112	100	100	2258	0
Sdr4	342	0	342	Chr7	23796610	23797639	99.11	98.83	15	4	0	342	Chr7	24457674	24458700	100	100	0	0	0	342	chr07	22389025	22390051	100	100	0	0	0	342	Chr7	22839207	22840233	100	100	0	0	0	342	_Chr7	22035669	22036698	99.1124	98.8304	15	4
Spw1	224	0	224	Chr6	30173947	30177782	99.04	92.86	3211	16	0	224	Chr6	31520152	31523992	100	96.43	3192	8	0	224	chr06	30648075	30651919	100	96.43	3196	8	0	224	Chr6	28333395	28337243	100	96.4286	3200	8	0	224	_Chr6	27144043	27147847	100	96.4286	3156	8
SPW1	224	0	224	Chr6	30173947	30177782	99.55	99.55	3166	1	0	224	Chr6	31520152	31523992	98.6	95.54	3198	10	0	224	chr06	30648075	30651919	98.6	95.54	3202	10	0	224	Chr6	28333395	28337243	98.5981	95.5357	3206	10	0	224	_Chr6	27144043	27147847	98.5981	95.5357	3162	10
SSD1	944	0	944	Chr3	10684755	10688646	100	100	1059	0	11	944	Chr3	11013391	11017249	99.57	98.83	1059	0	11	944	chr03	11220189	11224047	99.57	98.83	1059	0	11	944	Chr3	10519003	10522861	99.5713	98.8347	1059	0	11	944	_Chr3	10764212	10768070	99.5713	98.8347	1059	0
sh4	390	0	390	Chr4	34231188	34233221	99.74	100	863	0	0	390	Chr4	34505540	34507573	99.74	100	863	0	0	390	chr04	35224357	35226390	99.49	100	863	0	0	390	Chr4	31173535	31175568	100	100	863	0	0	390	_Chr4	30808156	30810189	100	100	863	0
SSII-1	749	0	749	Chr10	15673327	15680504	99.47	100	4930	0	0	749	Chr10	17488495	17495671	99.47	100	4929	0	0	749	chr10	16272027	16279203	99.47	100	4929	0	273	749	Chr2	30309645	30312669	76.5808	57.0093	1743	49	0	749	_Chr10	16064147	16071323	100	100	4929	0
SSII-1_3	749	0	749	Chr10	15673327	15680504	99.6	100	4930	0	0	749	Chr10	17488495	17495671	99.47	100	4929	0	0	749	chr10	16272027	16279203	99.47	100	4929	0	273	749	Chr2	30309645	30312669	76.5808	57.0093	1743	49	0	749	_Chr10	16064147	16071323	99.8665	100	4929	0
SIAP2	243	0	243	Chr6	23898626	23899587	99.18	100	232	0	0	243	Chr6	25249124	25250085	100	100	232	0	0	243	chr06	23931180	23932141	100	100	232	0	0	243	Chr6	22548239	22549200	100	100	232	0	0	243	_Chr6	21413083	21414044	100	100	232	0
SMK1	470	0	470	Chr11	5895363	5896773	100	100	0	0	0	470	Chr11	5905368	5906778	99.57	100	0	0	0	470	chr11	6221273	6222683	99.57	100	0	0	0	470	Chr11	5906922	5908332	99.3617	100	0	0	0	470	_Chr11	6076457	6077867	99.5745	100	0	0
sodA	231	0	231	Chr5	15046811	15051226	100	100	3722	0	0	231	Chr5	15523456	15527871	100	100	3722	0	0	231	chr05	15267422	15271879	99.13	100	3764	0	0	231	Chr5	14468271	14472728	99.1342	100	3764	0	0	231	_Chr5	13657411	13661868	99.1342	100	3764	0
Sps1	1084	0	1084	Chr1	40101746	40106898	98.52	100	1900	0	0	1084	Chr1	41109334	41114483	98.34	100	1897	0	0	1084	chr01	42824594	42829743	98.34	100	1897	0	0	1084	Chr1	38473581	38478730	98.3395	100	1897	0	0	1084	_Chr1	37999910	38005059	98.3395	100	1897	0
SSI	641	0	641	Chr6	3079803	3086616	99.69	100	4890	0	0	641	Chr6	2970628	2977441	99.69	100	4890	0	0	641	chr06	3166434	3173245	99.53	100	4888	0	0	641	Chr6	2779069	2785882	99.688	100	4890	0	0	558	_Chr6	2383645	2389156	99.4624	87.0515	3837	0
SSII-2	694	0	694	Chr2	31233719	31237920	99.28	100	2119	0	0	694	Chr2	32996545	33000747	99.42	100	2120	0	0	694	chr02	31811042	31815244	99.42	100	2120	0	0	694	Chr2	30309645	30313847	99.2795	100	2120	0	0	694	_Chr2	30768006	30772208	99.4236	100	2120	0
SSS1	626	0	626	Chr6	3079849	3086616	100	99.52	4898	3	0	626	Chr6	2970674	2977441	100	99.52	4898	3	0	626	chr06	3166480	3173245	99.84	99.52	4896	3	0	626	Chr6	2779115	2785882	100	99.5208	4898	3	0	558	_Chr6	2383645	2389156	99.1039	89.1374	3837	0
Sultr1-1	662	0	662	Chr3	4988260	4991972	99.7	99.7	1732	2	0	662	Chr3	5060470	5064183	100	99.7	1733	2	0	662	chr03	5115422	5119135	100	99.7	1733	2	0	662	Chr3	4647328	4651041	100	99.6979	1733	2	0	662	_Chr3	4922493	4926206	100	99.6979	1733	2
Sus2	808	0	808	Chr6	4796897	4801257	100	99.88	1939	1	0	808	Chr6	4599769	4604131	100	99.88	1941	1	0	808	chr06	4901293	4905657	100	99.38	1955	5	0	808	Chr6	4400025	4404387	99.8761	99.8762	1941	1	31	804	_Chr3	16072593	16076097	83.6461	92.3267	1266	27
SSII-3	810	0	810	Chr6	6748560	6752977	99.63	100	1987	0	0	810	Chr6	6811441	6815858	99.63	100	1987	0	0	810	chr06	7046155	7050572	99.63	100	1987	0	0	810	Chr6	6130346	6134765	99.6296	100	1989	0	0	810	_Chr6	5490249	5494668	99.6296	100	1989	0
TERT	1261	0	1261	Chr12	11363077	11377324	99.92	97.62	10554	30	4	1261	Chr12	10698006	10712424	98.77	96.99	10749	34	4	1261	chr12	10546825	10561255	98.69	96.99	10761	34	0	1261	Chr12	9456468	9470715	99.7563	97.6209	10554	30	0	1261	_Chr12	10007895	10022136	99.5971	98.414	10518	20
SSIII-1	1216	0	1216	Chr4	31752146	31759337	99.51	100	3543	0	0	1216	Chr4	32185720	32192915	99.51	100	3547	0	0	1216	chr04	32559206	32566400	99.59	100	3546	0	0	1216	Chr4	28854264	28861460	99.8355	100	3548	0	0	1216	_Chr4	28470327	28477513	99.3421	100	3538	0
SSIII-2	1553	0	1553	Chr8	5353840	5362925	99.36	100	4426	0	0	1553	Chr8	5214347	5223440	99.29	100	4434	0	0	1553	chr08	5263372	5272463	99.23	100	4432	0	0	1553	Chr8	4577667	4586760	99.2917	100	4434	0	0	1553	_Chr8	4123848	4132939	99.2273	100	4432	0
TLP11	398	0	398	Chr5	27892621	27895687	100	100	1872	0	0	398	Chr5	29214699	29217775	100	97.49	1912	10	0	398	chr05	28505317	28508368	99.75	100	1857	0	0	398	Chr5	27134740	27137817	100	97.4874	1913	10	0	398	_Chr5	25479262	25482314	100	100	1858	0
TLP13	419	0	419	Chr2	4413021	4415060	100	100	782	0	0	419	Chr2	4303323	4305357	99.28	100	777	0	0	419	chr02	4763765	4765795	99.51	98.33	794	7	0	419	Chr2	4282579	4284599	99.5025	95.9427	814	17	0	419	_Chr2	4245582	4247614	99.284	100	775	0
SSIV-2	919	0	919	Chr5	26485892	26493530	99.89	100	4881	0	0	919	Chr5	27842639	27850277	99.89	100	4881	0	0	919	chr05	27188570	27196204	99.89	100	4877	0	0	919	Chr5	25767835	25775473	99.8912	100	4881	0	0	919	_Chr5	24141909	24149545	99.8912	100	4879	0
TRKb	1096	0	1096	Chr11	28246862	28402770	95.46	98.54	152668	16	0	1096	Chr11	30859556	30862947	100	100	103	0	0	1096	chr11	29502235	29505626	100	100	103	0	0	1096	Chr11	29693434	29696848	95.2468	99.8175	132	2	0	1096	_Chr11	27242267	27245642	94.8004	98.2664	144	19
TRKc	1115	0	1103	Chr11	28407735	28438467	88	95.7	27531	36	0	1115	Chr11	30928013	30931472	100	100	114	0	7	1115	chr11	29591917	29599518	99.46	98.83	4295	6	7	1115	Chr11	29706208	29709637	90.7441	98.8341	123	6	34	1102	_Chr11	27225067	27235371	68.0739	67.9821	8030	310
TRKe	1097	0	1097	Chr11	28236013	28239404	99.54	100	100	0	0	1097	Chr11	30853001	30856392	100	100	100	0	0	1097	chr11	29495680	29499071	100	100	100	0	17	1080	Chr10	7984720	8075306	76.0807	94.8952	87463	22	0	1097	_Chr11	27232034	27235425	99.7265	100	100	0
TGW6	350	0	350	Chr6	25093241	25094291	100	100	0	0	0	350	Chr6	26447444	26448494	98.86	100	0	0	0	350	chr06	25290618	25291668	99.43	100	0	0	0	350	Chr6	23736657	23737707	98.8571	100	0	0	0	350	_Chr6	22534092	22535141	99.1404	99.7143	2	1
tif	243	0	243	Chr4	31957897	31958625	100	99.59	2	1	0	243	Chr4	32369221	32369950	99.18	100	0	0	0	243	chr04	32742635	32743364	99.59	100	0	0	0	243	Chr4	29037770	29038499	99.177	100	0	0	0	243	_Chr4	28634907	28635630	98.0296	83.5391	114	40
TRKa	1098	0	1098	Chr11	28228912	28232300	99.54	99.82	100	2	0	1098	Chr11	30845929	30849319	100	100	96	0	0	1098	chr11	29488608	29491998	99.91	100	96	0	0	1098	Chr11	29685934	29689332	98.3607	100	104	0	0	1098	_Chr11	27224962	27228351	99.6354	99.9089	98	1
TubA1	451	0	451	Chr3	29526242	29528735	99.78	100	1140	0	0	451	Chr3	32531683	32534176	99.78	100	1140	0	0	451	chr03	32618437	32620923	99.78	100	1133	0	0	451	Chr3	30306625	30309118	99.7783	100	1140	0	0	451	_Chr3	27829552	27832047	99.7783	100	1142	0
tufM	453	0	453	Chr3	35826736	35830120	100	100	2025	0	0	453	Chr3	38857353	38860737	100	100	2025	0	0	453	chr03	39284317	39287701	100	100	2025	0	0	453	Chr3	36408120	36411504	100	100	2025	0	0	453	_Chr3	33223419	33226803	100	100	2025	0
UBC	148	0	148	Chr6	18015720	18017657	91.89	100	1493	0	0	148	Chr6	18985020	18986956	91.89	100	1492	0	0	148	chr06	18472185	18474121	91.89	100	1492	0	0	148	Chr6	17373575	17375511	91.8919	100	1492	0	0	148	_Chr6	15716968	15718903	91.8919	100	1491	0
Ub-CEP52-2	129	0	129	Chr9	22692772	22694598	100	100	1439	0	0	129	Chr9	24450994	24452794	100	100	1413	0	0	129	chr09	22177180	22178980	100	100	1413	0	0	129	Chr9	22334685	22336485	100	100	1413	0	0	129	_Chr9	20236794	20238594	100	100	1413	0
UDT1	234	0	234	Chr7	21814233	21815818	98.29	100	883	0	0	234	Chr7	22464932	22466516	100	100	882	0	0	234	chr07	20458728	20460312	100	100	882	0	0	234	Chr7	20964571	20966155	100	100	882	0	0	234	_Chr7	20070279	20071863	100	100	882	0
unknown	159	0	159	Chr2	2922841	2924721	100	100	1403	0	0	159	Chr2	2877134	2879014	100	100	1403	0	0	159	chr02	3166477	3168357	100	100	1403	0	0	159	Chr2	2823389	2825298	99.3711	100	1432	0	0	159	_Chr2	2874721	2876601	100	100	1403	0
WA352	352	153	352	chrM	141170	181687	93.97	56.53	39920	0	153	352	chrM	151632	192149	94.42	55.97	39926	2	0	73	chr09	4615526	4916253	98.15	15.34	300565	19	0	42	Chr8	8982252	8982378	100	11.9318	0	0	0	42	_Chr8	9224984	9225110	100	11.9318	0	0
unknown.CDS	281	0	281	Chr2	2899315	2903541	100	100	3383	0	0	281	Chr2	2853608	2857835	100	100	3384	0	0	281	chr02	3142953	3147180	100	100	3384	0	0	281	Chr2	2799966	2804199	99.6441	100	3390	0	0	281	_Chr2	2851195	2855421	100	100	3383	0
waxy	57	0	55	Chr6	1766920	2329578	100	92.98	562499	2	0	56	Chr6	1644411	1699443	91.07	98.25	54864	0	0	57	chr06	1782027	2058193	92.73	96.49	276001	2	0	57	Chr6	1491344	1772850	96.1538	91.2281	281350	5	0	57	_Chr6	1331841	1606712	96.1538	91.2281	274715	5
V-ATPase	488	0	488	Chr6	21963546	21968110	100	100	3100	0	0	488	Chr6	23052741	23057346	100	100	3141	0	0	488	chr06	21975270	21979834	99.8	100	3100	0	0	488	Chr6	20903084	20907689	100	100	3141	0	0	488	_Chr6	19263386	19267950	99.7951	100	3100	0
WRKY10	224	0	224	Chr1	4571461	4573348	100	100	1215	0	0	224	Chr1	4512365	4514233	99.54	96.43	1220	8	0	224	chr01	4751405	4753284	99.54	96.43	1231	8	0	224	Chr1	4325571	4327450	99.537	96.4286	1231	8	0	224	_Chr1	4403611	4405478	99.537	96.4286	1219	8
WRKY11	379	0	379	Chr1	25009545	25011765	100	100	1083	0	1	379	Chr1	26110259	26112476	99.21	99.74	1083	0	1	379	chr01	27186954	27189171	98.94	99.74	1083	0	1	379	Chr1	24246803	24249020	99.2063	99.7361	1083	0	1	379	_Chr1	23197423	23199640	99.2063	99.7361	1083	0
Waxy	609	0	609	Chr6	1766920	1770397	99.84	100	1650	0	0	609	Chr6	1644411	1647888	99.84	100	1650	0	0	609	chr06	1782027	1785504	99.84	100	1650	0	0	609	Chr6	1491344	1494821	99.8358	100	1650	0	0	609	_Chr6	1331841	1335314	99.6716	100	1646	0
WRKY12	368	0	368	Chr1	24945602	24947195	100	100	489	0	0	368	Chr1	26041711	26043304	99.73	100	489	0	0	368	chr01	27103324	27104917	99.73	100	489	0	0	368	Chr1	24178255	24179848	99.7283	100	489	0	0	368	_Chr1	23129499	23131092	99.7283	100	489	0
WRKY13	316	0	316	Chr1	31409278	31410470	99.37	100	244	0	0	316	Chr1	32463004	32464196	99.37	100	244	0	0	316	chr01	33811860	33813052	99.37	100	244	0	0	316	Chr1	30404201	30405393	100	100	244	0	0	316	_Chr1	29462140	29463332	99.3671	100	244	0
WRKY15	314	0	314	Chr1	26687379	26688572	100	98.09	269	6	0	314	Chr1	27748733	27749926	99.68	98.09	269	6	0	314	chr01	28933323	28934516	99.68	98.09	269	6	0	314	Chr1	25886079	25887272	99.6753	98.0892	269	6	0	314	_Chr1	24758200	24759393	99.6753	98.0892	269	6
WRKY16	565	0	565	Chr1	27196816	27200903	100	100	2392	0	0	565	Chr1	28187034	28191135	99.64	98.41	2433	9	0	565	chr01	29502069	29506155	99.47	99.82	2394	1	0	565	Chr1	26324292	26328397	99.4681	99.823	2413	1	0	565	_Chr1	25196453	25200552	99.2908	99.823	2407	1
WRKY17	406	0	406	Chr1	42946819	42948621	100	100	584	0	31	406	Chr1	44056542	44058229	99.47	92.36	562	0	31	406	chr01	45859773	45861460	99.47	92.36	562	0	31	406	Chr1	40899576	40901263	99.4667	92.3645	562	0	0	406	_Chr1	40332307	40334095	100	98.5222	588	6
WRKY14	319	0	319	Chr1	30480659	30481749	100	100	133	0	0	319	Chr1	31536503	31537593	99.37	100	133	0	0	319	chr01	32917322	32918412	99.37	100	133	0	0	319	Chr1	29477902	29478992	99.373	100	133	0	0	319	_Chr1	28548282	28549372	100	100	133	0
WRKY18	276	0	276	Chr10	9184624	9192015	100	100	6563	0	0	276	Chr10	10232579	10239902	100	100	6495	0	0	276	chr10	9023534	9030857	100	100	6495	0	0	276	Chr10	9906153	9913473	100	100	6492	0	0	276	_Chr10	9651413	9658868	100	100	6627	0
WRKY19	290	0	290	Chr5	28471873	28472917	100	100	174	0	0	290	Chr5	29821981	29823019	99.66	100	168	0	0	290	chr05	29135786	29136824	99.66	100	168	0	0	290	Chr5	27740799	27741837	99.6552	100	168	0	0	290	_Chr5	26070613	26071648	99.6552	100	165	0
WRKY20	375	0	375	Chr1	35008865	35011095	100	100	1105	0	0	375	Chr1	36049944	36052171	100	94.93	1159	19	0	375	chr01	37601545	37603772	100	94.93	1159	19	0	375	Chr1	33554080	33556307	100	94.9333	1159	19	0	375	_Chr1	32847381	32849611	100	100	1105	0
WRKY21	280	0	280	Chr1	35062798	35063852	100	100	214	0	0	280	Chr1	36092773	36093891	99.63	96.79	305	9	0	280	chr01	37650430	37651497	99.63	96.79	254	9	0	280	Chr1	33596908	33598026	99.631	96.7857	305	9	0	280	_Chr1	32901309	32902364	100	100	215	0
WRKY2	299	0	299	Chr10	23107502	23108475	100	100	76	0	0	299	Chr10	25293201	25294196	99.67	100	98	0	0	299	chr10	24489041	24490036	100	100	98	0	0	299	Chr10	23437089	23438084	99.6656	100	98	0	0	299	_Chr10	23627461	23628434	100	100	76	0
WRKY22	265	0	265	Chr1	34981467	34985444	100	100	3182	0	0	265	Chr1	36022803	36026780	99.25	100	3182	0	0	265	chr01	37575235	37579212	99.25	100	3182	0	0	265	Chr1	33526947	33530924	99.2453	100	3182	0	0	265	_Chr1	32819981	32823958	100	100	3182	0
WRKY23	254	0	254	Chr1	30604344	30607734	100	100	2628	0	0	254	Chr1	31655970	31659356	100	100	2624	0	0	254	chr01	33033699	33037088	100	100	2627	0	0	254	Chr1	29597145	29600531	100	100	2624	0	0	254	_Chr1	28656608	28659998	100	100	2628	0
WRKY25	337	0	337	Chr8	8258577	8260476	100	100	888	0	6	334	Chr8	8358020	8359004	99.7	97.33	0	0	0	336	chr08	8533062	8534952	95.36	89.61	984	34	6	334	Chr8	7212763	7213747	99.6951	97.3294	0	0	0	336	_Chr8	6897209	6899095	95.9322	87.5371	1001	41
WRKY26	243	0	243	Chr1	29721346	29723025	100	100	950	0	0	243	Chr1	30645710	30647123	98.17	90.12	756	24	0	243	chr01	32137403	32138816	98.17	90.12	756	24	0	243	Chr1	28573269	28574682	98.1735	90.1235	756	24	0	243	_Chr1	27678660	27680071	98.1735	90.1235	754	24
WRKY24	555	0	555	Chr1	35348115	35350287	100	100	507	0	0	555	Chr1	36357758	36359930	99.1	100	507	0	0	555	chr01	37917000	37919172	99.1	100	507	0	0	555	Chr1	33861873	33864045	99.0991	100	507	0	0	555	_Chr1	33196279	33198451	100	100	507	0
WRKY27	310	0	310	Chr1	22824811	22827116	100	100	1375	0	0	310	Chr1	23717591	23719905	99.68	100	1384	0	0	310	chr01	24576168	24578485	99.68	100	1387	0	0	310	Chr1	21863391	21865705	99.6774	100	1384	0	0	310	_Chr1	20893637	20895951	99.0323	100	1384	0
WRKY29	288	0	288	Chr7	630821	634186	100	100	2501	0	0	288	Chr7	720508	723873	100	100	2501	0	0	288	chr07	629398	632763	100	100	2501	0	0	288	Chr7	545072	548437	100	100	2501	0	0	288	_Chr7	105855	109227	99.6528	100	2508	0
WRKY3	314	0	314	Chr3	31323428	31326831	100	100	2461	0	0	314	Chr3	34410479	34413877	99.04	99.04	2465	3	58	314	chr03	34519628	34522859	100	81.53	2463	0	0	314	Chr3	32030736	32034134	99.0354	99.0446	2465	3	0	314	_Chr3	29190144	29193542	99.0354	99.0446	2465	3
WRKY30	227	0	227	Chr8	24646068	24646951	100	100	202	0	0	227	Chr8	26108253	26109136	100	100	202	0	0	227	chr08	27013858	27014741	100	100	202	0	0	227	Chr8	22692398	22693281	100	100	202	0	0	227	_Chr8	23682073	23682956	100	100	202	0
WRKY31	346	0	346	Chr6	17915925	17917083	100	100	120	0	0	346	Chr6	18874977	18876135	98.27	100	120	0	0	346	chr06	18365343	18366459	98.08	75.43	333	85	156	315	Chr2	9083261	9083837	68.75	36.9942	192	31	0	346	_Chr6	15606485	15607643	98.2659	100	120	0
WRKY32	604	0	604	Chr2	32489016	32495067	100	99.83	4242	1	0	604	Chr2	34229280	34235131	99.34	99.83	4042	1	0	604	chr02	32982538	32988395	99.34	99.83	4048	1	0	604	Chr2	31435337	31441196	99.3367	99.8344	4050	1	0	604	_Chr2	31895280	31901139	99.3367	99.8344	4050	1
WRKY34	107	0	107	Chr2	26280551	26283342	99.07	100	2470	0	0	107	Chr2	27963231	27966001	100	100	2449	0	0	107	chr02	26843840	26846576	100	100	2415	0	0	107	Chr2	25704041	25707235	100	100	2873	0	5	94	_Chr4	23909782	23915394	92.1348	83.1776	5345	0
WRKY39	361	0	361	Chr2	9446956	9448256	99.72	100	217	0	0	361	Chr2	9276307	9277607	99.72	100	217	0	0	361	chr02	9978933	9980233	100	100	217	0	0	361	Chr2	9082663	9083963	99.723	100	217	0	0	361	_Chr2	9366578	9367878	100	100	217	0
WRKY35	777	0	777	Chr4	23580006	23583293	100	100	956	0	0	777	Chr4	23646519	23649800	99.21	98.33	989	13	0	777	chr04	23698326	23701608	99.34	98.2	993	14	0	777	Chr4	21082233	21085514	99.2105	97.8121	1001	17	266	709	_Chr7	20659916	22174670	86.1751	27.9279	1514103	226
WRKY36	246	0	246	Chr4	27284510	27290768	100	100	5520	0	0	246	Chr4	27430151	27436443	100	98.37	5566	4	0	246	chr04	27823257	27829550	100	98.37	5567	4	0	246	Chr4	24656514	24662811	100	98.374	5571	4	0	246	_Chr4	23909725	23916021	100	98.374	5570	4
WRKY37	489	0	489	Chr4	30133186	30136274	100	100	1621	0	0	489	Chr4	30457798	30460866	100	98.77	1619	6	0	489	chr04	30794934	30798002	100	98.77	1619	6	0	489	Chr4	27180962	27184051	99.5708	95.2965	1691	23	109	362	_Chr2	8532911	9819857	86.1789	25.1534	1286577	130
WRKY38	134	3	134	Chr9	6373158	6373736	97.71	97.76	185	0	3	134	Chr9	7221587	7222165	97.71	97.76	185	0	0	134	chr09	6246455	6247042	99.25	100	185	0	3	134	Chr9	6596592	6597170	97.7099	97.7612	185	0	3	134	_Chr9	5417511	5418089	98.4733	97.7612	185	0
wrky38	348	0	348	Chr2	4543033	4544423	100	100	346	0	0	348	Chr2	4440540	4441930	99.71	100	346	0	0	348	chr02	4911760	4913150	99.71	100	346	0	0	348	Chr2	4407568	4408961	99.7067	97.9885	370	7	0	348	_Chr2	4382695	4384085	99.7126	100	346	0
WRKY4	439	0	439	Chr3	31395513	31398730	100	100	1900	0	0	439	Chr3	34491067	34494283	99.54	100	1899	0	0	439	chr03	34592953	34596169	100	100	1899	0	0	439	Chr3	32111330	32114546	99.5444	100	1899	0	0	439	_Chr3	29270727	29273943	99.5444	100	1899	0
WRKY42	253	0	253	Chr2	15521535	15522478	99.21	100	184	0	0	253	Chr2	16139974	16140917	100	100	184	0	0	253	chr02	16124616	16125559	100	100	184	0	0	253	Chr2	15596269	15597212	100	100	184	0	0	253	_Chr2	16158773	16159716	100	100	184	0
WRKY40	272	0	272	Chr11	784649	788864	99.26	98.9	3408	3	0	272	Chr11	766116	770336	100	98.9	3413	3	0	272	chr11	850579	854799	100	98.9	3413	3	0	272	Chr11	799474	803689	99.2565	98.8971	3408	3	0	272	_Chr11	774338	778558	100	98.8971	3413	3
WRKY41	1132	0	1051	Chr11	27785355	27792710	98.07	77.92	4709	169	0	1013	Chr11	30560282	30567887	98.49	75.88	5028	154	0	1132	chr11	29214804	29222098	99.73	99.73	3907	3	0	1132	Chr11	29215291	29333001	99.1095	99.2049	114341	9	0	1061	_Chr11	26932609	26941386	87.8436	83.5689	5939	115
WRKY45	318	0	318	Chr5	14991704	14993364	98.11	100	706	0	0	318	Chr5	15468343	15470003	98.11	100	706	0	0	318	chr05	15214574	15215720	100	100	192	0	0	318	Chr5	14416114	14417260	100	100	192	0	0	318	_Chr5	13605473	13606619	100	100	192	0
WRKY43	618	1	618	Chr5	28070882	28241038	98.8	94.34	168407	34	0	618	Chr5	29594957	29597416	100	99.84	608	1	0	618	chr05	28885989	28888448	100	99.84	608	1	0	618	Chr5	27513755	27516214	100	99.8382	608	1	0	618	_Chr5	25841287	25843740	99.8302	95.3074	686	29
WRKY44	305	0	302	Chr8	8258580	8259498	95.64	97.7	24	4	0	300	Chr8	8358020	8358932	95.27	97.05	24	4	0	305	chr08	8533053	8533968	100	100	0	0	0	300	Chr8	7212763	7213675	95.2703	97.0492	24	4	0	305	_Chr8	6897200	6898115	100	100	0	0
WRKY45-2	322	0	322	Chr5	14991692	14993364	98.14	100	706	0	0	322	Chr5	15468331	15470003	98.14	100	706	0	0	322	chr05	15214562	15215720	100	100	192	0	0	322	Chr5	14416102	14417260	100	100	192	0	0	322	_Chr5	13605461	13606619	100	100	192	0
WRKY45-1	326	0	326	Chr5	14991692	14993364	100	100	694	0	0	326	Chr5	15468331	15470003	100	100	694	0	0	326	chr05	15214562	15215720	98.1	96.93	210	10	0	326	Chr5	14416102	14417260	98.1013	96.9325	210	10	0	326	_Chr5	13605461	13606619	98.1013	96.9325	210	10
WRKY47	334	0	334	Chr7	28829105	28831026	97.78	94.61	973	18	0	334	Chr7	29358383	29360307	100	100	922	0	0	334	chr07	27332391	27334315	100	100	922	0	0	334	Chr7	27655412	27657336	100	100	922	0	0	334	_Chr7	26621566	26623490	100	100	922	0
WRKY49	418	0	418	Chr5	28154692	28157614	99.27	98.33	1689	7	0	418	Chr5	29501926	29504843	100	100	1663	0	0	418	chr05	28792402	28795319	100	100	1663	0	0	418	Chr5	27421815	27424732	100	100	1663	0	0	418	_Chr5	25757474	25760391	100	100	1663	0
WRKY48	331	0	331	Chr5	23529425	23530499	99.7	100	81	0	11	331	Chr5	24871974	24872997	99.68	94.26	87	8	0	331	chr05	24242187	24243261	99.7	100	81	0	11	331	Chr5	23159550	23160573	99.6795	94.2598	87	8	0	331	_Chr5	21469620	21470678	99.3808	97.5831	89	8
WRKY5	502	0	502	Chr5	2179522	2184898	99.8	100	3870	0	0	502	Chr5	2289182	2294539	99	100	3851	0	0	502	chr05	2385950	2391282	99.2	100	3826	0	0	502	Chr5	2044534	2049886	99.2032	100	3846	0	0	502	_Chr5	1710036	1715368	99.2032	100	3826	0
WRKY52	175	0	175	Chr11	749485	751210	98.86	100	1200	0	0	175	Chr11	739658	741390	100	100	1207	0	0	175	chr11	823201	824933	100	100	1207	0	0	175	Chr11	764321	766046	98.8571	100	1200	0	0	175	_Chr11	747960	749692	100	100	1207	0
WRKY51	330	0	330	Chr4	12425646	12426776	97.39	92.73	212	24	0	330	Chr4	12262576	12263705	99.68	96.06	178	13	0	330	chr04	11537652	11538790	100	100	148	0	0	330	Chr4	11173399	11174538	99.696	99.697	152	1	64	324	_Chr4	27126218	27192259	86.5672	40.6061	65639	126
WRKY53	487	0	487	Chr5	16150379	16152247	99.59	100	407	0	0	487	Chr5	16847348	16849216	99.79	100	407	0	0	487	chr05	16246483	16248351	100	100	407	0	0	487	Chr5	15691192	15693060	100	100	407	0	0	487	_Chr5	14584206	14586074	99.5893	100	407	0
WRKY54	328	0	328	Chr5	23550613	23551716	100	100	119	0	0	328	Chr5	24893111	24894214	100	100	119	0	0	328	chr05	24263801	24264904	100	100	119	0	0	328	Chr5	23180687	23181790	100	100	119	0	0	328	_Chr5	21490763	21491866	99.6951	100	119	0
WRKY55	46	0	46	Chr3	11651126	11651774	100	100	510	0	0	46	Chr3	12031330	12031978	100	100	510	0	0	46	chr03	12487279	12487927	100	100	510	0	0	46	Chr3	11185425	11186073	100	100	510	0	0	46	_Chr3	11761840	11762488	100	100	510	0
WRKY59	234	0	234	Chr1	29721346	29723031	98.15	92.31	1037	18	0	234	Chr1	30645710	30647129	100	100	717	0	0	234	chr01	32137403	32138822	100	100	717	0	0	234	Chr1	28573269	28574688	100	100	717	0	0	234	_Chr1	27678660	27680077	100	100	715	0
WRKY56	198	0	198	Chr1	36193889	36196508	100	100	2025	0	3	198	Chr1	37234347	37236931	100	98.48	1999	0	3	198	chr01	38777696	38780280	100	98.48	1999	0	3	198	Chr1	34738132	34740716	100	98.4848	1999	0	3	198	_Chr1	34094928	34097512	100	98.4848	1999	0
WRKY57	480	0	480	Chr12	100941	103956	99.79	99.79	1578	1	0	480	Chr12	192930	195951	98.94	98.54	1602	7	0	480	chr12	132644	162952	99.79	99.79	28871	1	0	480	Chr12	29046	32067	98.9429	98.5417	1602	7	0	480	_Chr12	29684	32705	98.9429	98.5417	1602	7
WRKY58	180	0	180	Chr5	26256953	26257809	98.88	99.44	319	1	0	180	Chr5	27613663	27614519	98.86	97.78	328	4	0	180	chr05	26992585	26993438	100	100	313	0	0	180	Chr5	25538851	25539707	98.8636	97.7778	328	4	0	180	_Chr5	23949486	23950339	99.4444	100	313	0
WRKY6	380	0	380	Chr3	33286931	33288480	100	100	409	0	0	380	Chr3	36414306	36415855	99.74	100	409	0	0	380	chr03	36620358	36621907	99.74	100	409	0	0	380	Chr3	33955541	33957090	99.7368	100	409	0	0	380	_Chr3	31189076	31190625	99.7368	100	409	0
WRKY60	142	0	142	Chr3	25651041	25651556	100	100	89	0	0	142	Chr3	28439213	28439728	100	100	89	0	0	142	chr03	28415441	28415956	100	100	89	0	0	142	Chr3	26806054	26806569	100	100	89	0	0	142	_Chr3	24843999	24844514	100	100	89	0
WRKY61	238	0	238	Chr11	27740207	27741181	100	100	260	0	0	238	Chr11	30546429	30547412	99.16	100	269	0	0	238	chr11	29197246	29198229	100	100	269	0	0	238	Chr11	29289525	29290508	100	100	269	0	13	96	_Chr5	26071013	26293397	76.8116	28.9916	222177	14
WRKY62	279	0	279	Chr9	14993050	14994510	100	100	623	0	0	279	Chr9	16297404	16298864	100	100	623	0	0	279	chr09	14189640	14191100	100	100	623	0	0	279	Chr9	14638847	14640307	100	100	623	0	0	279	_Chr9	12813968	12815428	100	100	623	0
WRKY66	503	0	503	Chr2	28726861	28730874	99.57	92.25	2621	39	0	503	Chr2	30367644	30371674	100	100	2521	0	0	503	chr02	29194724	29198755	100	100	2522	0	0	503	Chr2	27954341	27958371	100	100	2521	0	15	315	_Chr10	23378880	23628227	90.411	29.0258	248909	154
WRKY63	399	0	399	Chr11	27779326	27785982	100	100	5459	0	0	364	Chr11	30559055	30561150	98.35	91.23	1003	0	0	364	chr11	29209951	29229338	96.7	91.23	18295	0	7	364	Chr6	2660791	3242705	95.9821	56.1404	581242	133	175	362	_Chr4	31442809	31443370	95.1872	46.8672	0	0
WRKY64	321	0	321	Chr12	824304	825540	99.69	100	273	0	0	321	Chr12	976389	977625	99.38	100	273	0	0	321	chr12	813992	815228	99.38	100	273	0	0	320	Chr11	802453	803689	89.769	94.3925	327	17	0	321	_Chr12	777060	778296	99.6885	100	273	0
WRKY65	341	0	341	Chr12	836518	838755	99.71	100	1214	0	0	341	Chr12	967039	969265	99.71	100	1203	0	0	341	chr12	822352	824578	99.71	100	1203	0	0	293	Chr11	808156	810368	84.4697	77.4194	1420	29	0	341	_Chr12	785420	787646	99.7067	100	1203	0
WRKY67	194	0	194	Chr5	4998463	4999572	100	100	527	0	0	194	Chr5	5251158	5252267	100	100	527	0	0	194	chr05	5123754	5124863	100	100	527	0	0	194	Chr5	4858495	4859604	100	100	527	0	0	194	_Chr5	4355737	4356846	100	100	527	0
WRKY68	309	0	309	Chr4	30545254	30546383	100	100	202	0	0	309	Chr4	30886675	30887804	100	100	202	0	0	309	chr04	31199520	31200649	100	100	202	0	0	309	Chr4	27555734	27556863	100	100	202	0	0	309	_Chr4	27126044	27127173	100	100	202	0
WRKY69	319	0	319	Chr8	18220178	18221229	99.37	100	94	0	0	319	Chr8	19534670	19535721	99.69	100	94	0	0	319	chr08	20265161	20266212	99.69	100	94	0	0	319	Chr8	16359442	16360493	99.6865	100	94	0	0	319	_Chr8	17601521	17602575	99.3506	96.5517	130	11
WRKY7	221	0	221	Chr5	26682740	26683757	100	100	354	0	0	221	Chr5	28039582	28040599	100	100	354	0	0	221	chr05	27373296	27374558	99.55	100	599	0	0	221	Chr5	25964627	25965644	100	100	354	0	0	221	_Chr5	24342195	24343457	99.5475	100	599	0
WRKY70	572	0	572	Chr5	23310924	23313343	100	100	703	0	0	572	Chr5	24662869	24665288	99.13	100	703	0	0	572	chr05	24011309	24013728	100	100	703	0	0	572	Chr5	22950439	22952858	99.1259	100	703	0	0	572	_Chr5	21260539	21262958	99.1259	100	703	0
WRKY73	527	0	527	Chr6	2429148	2433251	99.81	100	2522	0	0	527	Chr6	2307524	2311627	99.81	100	2522	0	0	527	chr06	2477836	2481939	100	100	2522	0	0	527	Chr6	2139486	2143589	99.8102	100	2522	0	0	527	_Chr6	2032755	2036858	99.4307	100	2522	0
WRKY71	348	0	348	Chr2	4543033	4544423	99.71	100	346	0	0	348	Chr2	4440540	4441930	100	100	346	0	0	348	chr02	4911760	4913150	100	100	346	0	0	348	Chr2	4407568	4408961	100	97.9885	370	7	0	348	_Chr2	4382695	4384085	100	100	346	0
WRKY72	245	0	245	Chr11	17352334	17355457	97.35	92.24	2445	19	0	245	Chr11	19504666	19507780	97.35	92.24	2436	19	0	245	chr11	18025212	18028210	100	100	2263	0	0	245	Chr11	17656010	17659124	97.3451	92.2449	2436	19	0	245	_Chr11	17571493	17574491	100	100	2263	0
WRKY74	361	0	361	Chr9	10129129	10130750	98.61	100	538	0	0	361	Chr9	11365872	11367493	100	100	538	0	0	361	chr09	9541534	9543155	100	100	538	0	0	361	Chr9	10659921	10661542	100	100	538	0	0	361	_Chr9	8498349	8499970	100	100	538	0
WRKY75	428	0	428	Chr5	14948083	14952801	99.53	100	3434	0	0	428	Chr5	15424723	15429441	99.53	100	3434	0	0	428	chr05	15177011	15181705	100	100	3410	0	0	428	Chr5	14373211	14377905	100	100	3410	0	0	428	_Chr5	13562571	13567265	100	100	3410	0
WRKY76	327	0	327	Chr9	14976451	14977551	99.08	100	119	0	0	327	Chr9	16281012	16282096	100	100	103	0	0	327	chr09	14173156	14174240	100	100	103	0	0	327	Chr9	14622455	14623539	100	100	103	0	0	327	_Chr9	12797521	12798605	100	100	103	0
WRKY79	271	0	271	Chr1	4347478	4356368	100	100	8077	0	0	271	Chr1	4341567	4350457	100	100	8077	0	0	271	chr01	4526503	4534558	100	100	7242	0	0	271	Chr1	4154509	4163306	100	100	7984	0	0	271	_Chr1	4223572	4232353	100	100	7968	0
WRKY8	337	0	337	Chr5	29011245	29012999	100	100	743	0	0	337	Chr5	30352907	30354655	99.11	100	737	0	0	337	chr05	29724218	29725966	99.11	100	737	0	0	337	Chr5	28271669	28273417	99.1098	100	737	0	0	337	_Chr5	26631419	26633167	99.1098	100	737	0
WRKY78	618	0	618	Chr7	23654564	23659564	100	100	3146	0	0	618	Chr7	24307422	24312419	99.51	99.51	3152	3	0	618	chr07	22233427	22238424	99.51	99.51	3152	3	0	618	Chr7	22806393	22811390	99.5122	99.5146	3152	3	0	618	_Chr7	21892457	21897453	99.5098	99.0291	3160	6
wx	604	0	604	Chr6	1766920	1770397	100	100	1665	0	0	604	Chr6	1644411	1647888	100	100	1665	0	0	604	chr06	1782027	1785504	100	100	1665	0	0	604	Chr6	1491344	1494821	100	100	1665	0	0	604	_Chr6	1331841	1335314	99.8344	100	1661	0
WX1	609	0	609	Chr6	1766920	1770397	100	100	1650	0	0	609	Chr6	1644411	1647888	100	100	1650	0	0	609	chr06	1782027	1785504	100	100	1650	0	0	609	Chr6	1491344	1494821	100	100	1650	0	0	609	_Chr6	1331841	1335314	99.8358	100	1646	0
WRKY81	201	0	196	Chr11	27740207	27741058	100	97.01	266	1	0	196	Chr11	30546429	30547289	98.97	97.01	275	1	0	196	chr11	29197246	29198106	100	97.01	275	1	0	196	Chr11	29289525	29290385	100	97.0149	275	1	13	95	_Chr5	26071013	26293397	76.8116	34.3284	222177	13
WRKY9	594	0	594	Chr1	10470559	10478797	100	100	6456	0	0	594	Chr1	10643011	10651336	98.77	95.96	6615	24	0	594	chr01	11104572	11112900	98.77	95.96	6618	24	2	578	Chr2	28545752	32364816	87.0968	41.7508	3818320	328	0	594	_Chr1	10048146	10056470	98.7719	95.9596	6614	24
Xa13	307	0	307	Chr8	26726375	26728623	100	100	1327	0	0	307	Chr8	28033337	28035581	100	100	1323	0	0	307	chr08	29206267	29208512	100	100	1324	0	0	307	Chr8	24651295	24653538	100	100	1322	0	0	307	_Chr8	25611803	25614047	100	100	1323	0
xa13	307	0	307	Chr8	26726375	26728623	99.67	100	1327	0	0	307	Chr8	28033337	28035581	99.67	100	1323	0	0	307	chr08	29206267	29208512	99.67	100	1324	0	0	307	Chr8	24651295	24653538	99.6743	100	1322	0	0	307	_Chr8	25611803	25614047	99.6743	100	1323	0
Xa10	126	*	*	*	*	*	*	*	*	*	22	116	Chr11	24780015	24780303	60	67.46	33	9	*	*	*	*	*	*	*	*	*	*	*	*	*	*	*	*	*	*	22	116	_Chr11	21713104	21713380	65.0602	65.873	27	11
xa27	113	0	99	Chr6	23654009	23654303	94.79	84.96	6	3	0	113	Chr6	24978413	24978752	100	100	0	0	0	113	chr06	23654960	23655299	100	100	0	0	0	113	Chr6	22298828	22299167	100	100	0	0	0	108	_Chr6	21171203	21171533	94.2308	92.0354	18	4
Xa27	112	0	98	Chr6	23654009	23654303	98.98	87.5	0	0	0	112	Chr6	24978413	24978752	95.54	100	3	0	0	112	chr06	23654960	23655299	95.54	100	3	0	0	112	Chr6	22298828	22299167	95.5357	100	3	0	0	107	_Chr6	21171203	21171533	98.1132	94.6429	12	1
Xa21	1025	29	1025	Chr11	21273535	21277323	96.77	96.68	815	5	29	1025	Chr11	24104329	24108095	96.63	95.41	832	18	29	1025	chr10	16744140	16747902	96.59	94.34	861	29	29	1025	Chr11	22051170	22054936	96.6258	95.4146	832	18	0	1012	_Chr11	20738400	20741639	76.2846	74.0488	962	253
Xa25	293	0	293	Chr12	17302699	17305134	98.28	98.98	1565	3	0	293	Chr12	16792526	16794971	97.91	97.95	1584	6	0	293	chr12	16142082	16144429	100	99.66	1471	1	0	293	Chr12	16069727	16072155	97.9094	97.9522	1567	6	0	293	_Chr12	15138559	15140895	100	99.6587	1460	1
xa25	296	0	296	Chr12	17302699	17305134	100	99.66	1550	1	0	296	Chr12	16792526	16794971	98.95	96.28	1590	11	0	286	chr12	16142106	16144429	98.23	95.27	1477	4	0	296	Chr12	16069727	16072155	98.9474	96.2838	1573	11	0	286	_Chr12	15138583	15140895	98.227	95.2703	1466	4
xa26	1100	0	1100	Chr11	28246862	28402770	95.03	98.73	152650	14	0	1100	Chr11	30859556	30862947	97.42	98.55	139	16	0	1100	chr11	29502235	29505626	97.42	98.55	139	16	0	1100	Chr11	29693434	29696848	94.4751	98.7273	156	14	0	1100	_Chr11	27242267	27245642	94.1066	97.1818	168	31
Xa26	1103	0	1103	Chr11	28246862	28250417	98.9	99	279	11	0	1103	Chr11	30859556	30862947	95.4	98.46	133	17	0	1103	chr11	29502235	29514155	95.53	99.37	8632	7	0	1103	Chr11	29693434	29696848	100	100	105	0	0	1103	_Chr11	27242267	27245642	98.3425	98.4587	117	17
YNR1	960	0	960	Chr11	23415627	23418638	99.9	100	131	0	0	960	Chr11	25979475	25991084	97.92	100	8729	0	0	960	chr11	24817558	24822175	98.75	100	1737	0	0	960	Chr11	23636760	23648369	97.9167	100	8729	0	0	960	_Chr11	22968727	22971738	99.7917	100	131	0
YNR4	960	0	960	Chr11	23415627	23418638	99.79	100	131	0	0	960	Chr11	25979475	25991084	97.81	100	8729	0	0	960	chr11	24817558	24822175	98.65	100	1737	0	0	960	Chr11	23636760	23648369	97.8125	100	8729	0	0	960	_Chr11	22968727	22971738	99.6875	100	131	0
YNR5	960	0	960	Chr11	23415627	23418638	99.69	100	131	0	0	960	Chr11	25979475	25991084	97.71	100	8729	0	0	960	chr11	24817558	24822175	98.54	100	1737	0	0	960	Chr11	23636760	23648369	97.7083	100	8729	0	0	960	_Chr11	22968727	22971738	99.5833	100	131	0
YR29	177	0	177	Chr2	991307	991838	99.44	100	0	0	0	177	Chr2	930704	931235	99.44	100	0	0	0	177	chr02	1026772	1027303	99.44	100	0	0	0	177	Chr2	887774	888305	98.8701	100	0	0	0	177	_Chr2	912233	912764	99.435	100	0	0
zf	238	0	238	Chr3	23036533	23037247	100	100	0	0	0	238	Chr3	25679293	25680007	100	100	0	0	0	238	chr03	25625724	25626438	100	100	0	0	0	238	Chr3	24214153	24214867	100	100	0	0	0	238	_Chr3	23451357	23452071	100	100	0	0
YR11	172	0	169	Chr5	24185152	24185658	99.4	97.67	2	1	0	167	Chr5	25536706	25537206	96.39	96.51	2	1	0	167	chr05	24930161	24930661	96.39	96.51	2	1	0	167	Chr5	23822965	23823465	96.3855	96.5116	2	1	0	167	_Chr5	21986229	21986729	96.3855	96.5116	2	1
YR12	179	0	179	Chr4	12512073	12512610	98.88	100	0	0	0	179	Chr4	32013478	32014021	65.38	87.15	75	23	0	179	chr04	32385562	32389844	70.73	91.62	3790	15	0	179	Chr4	28627102	28637186	71.4286	89.9441	9601	18	0	179	_Chr4	28254432	28254975	64.7436	87.1508	75	23
AAN86550	200	0	200	Chr4	26324148	26324748	100	100	0	0	0	200	Chr4	26457883	26458483	100	100	0	0	*	*	*	*	*	*	*	*	*	0	200	Chr4	23692327	23692927	100	100	0	0	0	200	_Chr4	22948495	22949095	100	100	0	0
rasi	200	0	200	Chr4	26324148	26324748	100	100	0	0	0	200	Chr4	26457883	26458483	100	100	0	0	*	*	*	*	*	*	*	*	*	0	200	Chr4	23692327	23692927	100	100	0	0	0	200	_Chr4	22948495	22949095	100	100	0	0
