# Supplementary material for: Sequencing and de novo assembly of a near complete indica rice genome
Source: Nat Commun. 2017 May 4;8:15324. doi: 10.1038/ncomms15324 (PMC5418594; doi:10.1038/ncomms15324)
Supplement: Supplementary Data 6 — Statistics of PVs identified in R498 and Nip by comparing to other rice genomes. [file ncomms15324-s7.xlsx]

## Sheet: Sheet11
Supplementary Data 6: Statistics of PVs identified in R498 and Nip by comparing to other rice genomes.
	Type	Genome size (Mb)	Contig N50 (bp)	Contig Num	Covered Nip genome (Mb)	Covered Nip genome (%)	Covered Genome Size by Nip (Mb)	Covered Genome % by Nip	Diff in Covered Genome with Nip (Mb)	SNPs on Nip	PV num on Nip	Total PV length on Nip (bp)	Gene num in Nip PVs	Overlapped PV num on Nip by R498	Overlapped PV length (bp)	Covered R498 genome (Mb)	Covered R498 genome (%)	Covered Genome Size by R498 (Mb)	Covered Genome % by R498	Diff in Covered Genome with R498 (Mb)	SNPs on R498	PV num on R498	Total PV length on R498 (bp)	Gene num in R498 PVs	Overlapped PV num on R498 by Nip	Overlapped PV length (bp)	Shared AV num relative to R498 and Nip	Shared AV %	Shared AV length (bp)	Data Source	Ref Source
ZS97	indica	346.8	2193765	249	274.052	73.65	282.47	81.4504	8.41835	2683724	2211	12835425	560	1427	7136796	306.932	78.64	311.71	89.8818	4.77808	1382946	1817	13591059	465	871	6342009	298	7.98928	1522863	SRR3234372	GCA_001618795
MH63	indica	359.9	3032387	189	280.117	75.28	288.67	80.2084	8.55312	2791808	1950	9682621	411	1381	6236810	336.478	86.21	338.58	94.0761	2.10237	714437	1102	8687495	262	520	3835637	142	4.87973	544219	SRR3234369	GCA_001618785
9311	indica	408.8	25683	54867	298.313	80.17	308.52	75.4697	10.2074	2915287	2980	18077333	1197	1976	9650643	333.707	85.5	360.41	88.16	26.7035	1194946	1800	12707439	675	836	6229042	333	7.48819	2014826	SRR933669	rise2.genomics.org.cn/
DJ123	aus	325.9	25116	34831	288.638	77.57	291.86	89.5551	3.22203	2864811	2502	12991593	1057	1404	7124164	297.604	76.25	299.83	92.0006	2.22625	2167255	2293	13528798	908	1029	6041914	503	11.7195	2268588	SRR567565	http://schatzlab.cshl.edu/data/rice/os.dj123.cshl.draft.1.0/os.dj123.cshl.draft.1.0.fsa.gz
IR64	indica	435.6	224047	6356	267.949	72.01	288.59	66.2511	20.6408	2860833	1913	9004296	879	1247	5533964	287.027	73.54	306.16	70.2847	19.1334	1096168	1206	8326412	596	511	3079441	249	8.67596	1213150	SRR553489，SRR553497，SRR553499，SRR555259，SRR555470，SRR566697	http://schatzlab.cshl.edu/data/rice/os.ir64.cshl.draft.1.0/os.ir64.cshl.draft.1.0.fsa.gz
Kasalath	aus	328.2	14064	44442	286.257	76.93	287.51	87.6021	1.25347	2880312	2120	11090641	855	1192	5925418	295.574	75.73	297.74	90.7191	2.16581	2183688	2271	16386817	935	1032	7159299	424	10.6882	2105435	DRR008446，DRR008447	http://rapdb.dna.affrc.go.jp/download/archive/irgsp1/kasalath_genome.tar.gz
Koshihikari	japonica	313.9	11559	140892	299.801	80.57	303.49	96.6837	3.68903	180464	204	1287836	116	82	416190	277.855	71.19	280.6	89.3915	2.74543	2636059	3289	24741957	1061	2456	15633000	38	1.09986	276559	DRR003657	MSR-SOAP
PA64s	intermediate	370.2	24157	47783	298.722	80.28	307.95	83.1848	9.22812	2084872	2070	11320853	882	1321	6552304	305.878	78.37	316.15	85.3998	10.2719	1574557	2339	17235569	773	1586	10510849	191	4.52821	807488	SRR908210	rise2.genomics.org.cn/
W0120	O. rufipogon	368.6	3454	467465	273.159	73.41	283.61	76.9425	10.4514	2778140	1934	9611067	816	996	5395419	282.421	72.36	296.91	80.5507	14.4889	1914079	1888	12091799	803	808	6277148	463	13.7839	2160698	DRR001186	MSR-SOAP
W0180	O. rufipogon	354.8	4909	401242	269.847	72.52	278.86	78.5964	9.01308	2947468	2380	12301734	994	1024	6389720	272.273	69.76	282.59	79.6477	10.3167	2882855	2967	19429239	1142	1339	10643942	758	16.5178	3715202	DRR001188	MSR-SOAP
W0593	O. rufipogon	335.9	7653	291889	273.01	73.37	278.13	82.8014	5.12023	3227885	2555	14152538	1030	1184	7286122	274.42	70.31	280.18	83.4117	5.76007	3266765	3688	26588857	1382	1765	14135320	761	13.8818	4060890	DRR001183	MSR-SOAP
W0630	O. rufipogon	338.2	10167	268214	279.112	75.01	283.2	83.7374	4.08779	3197073	2609	14286698	1113	1393	7476021	289.173	74.09	295.5	87.3743	6.32673	2362563	2709	19204337	1225	1065	7636305	622	13.2453	3173912	DRR001185	MSR-SOAP
W1230	O. rufipogon	341.9	8334	302175	277.884	74.68	282.5	82.6265	4.61572	3163769	2502	14418485	1070	1372	7628533	287.417	73.64	294.72	86.2006	7.30308	2291578	2466	16996155	1096	957	6541511	577	13.1405	3248672	DRR001189	MSR-SOAP
W1236	O. rufipogon	417.5	1600	706679	274.759	73.84	294.46	70.5293	19.7014	2863017	1617	8549087	686	765	4816933	280.001	71.74	302.73	72.5102	22.7288	2502501	1863	12264229	791	798	6196090	453	14.9653	2585929	DRR001184	MSR-SOAP
W1715	O. rufipogon	458.7	933	916524	276.284	74.25	305.71	66.64	29.4257	2284347	501	2232924	185	311	1448457	277.191	71.02	307.98	67.14	30.7889	2264535	1024	7489161	308	590	4243236	46	3.11021	154957	DRR001187	MSR-SOAP
W1943	O. rufipogon	305.3	4731	266010	263.856	70.91	302.61	99.1189	38.7539	1481815	1547	8339658	639	666	3979277	255.647	65.5	261.74	85.7321	6.0935	2604903	3254	22446550	1060	1965	13680026	461	10.6221	2169463	ERA125029	MSR-SOAP
W1981	O. rufipogon	389.8	2487	580836	271.782	73.04	286.64	73.5351	14.8582	3026133	1981	9888187	793	843	5014966	275.122	70.49	291.49	74.7794	16.3675	2883975	2490	16910391	973	1085	8708386	628	16.3414	3169558	DRR001190	MSR-SOAP
Total	-	-	-	-	-	-	-	-	-	-	9813	56800339		-	-		-	-	-	-	-	12791	90295992	-	-	-	-	-	-	-	-
R498	indica	390.3	25582588	17	307.83	82.73	313.53	80.31	5.7	2548071	7153	37472533	-	-	-	-	-	-	-	-	-	-	-		-	-	-	-	-	-	-
Nip	japonica	372.1	7711345	>239	-	-	-	-	-	-	-	-		-	-	313.53	80.31	307.83	82.73	-5.7	2548071	7670	45836066	-	-	-	-	-	-	-	-
	Two reference genomes R498 and Nip were used to identify PVs on each of them by comparing to draft genomes. Each PV on a reference genome corresponding to an AV on a draft genome.
	Please note that the genomes in the first column are the query genomes and the two reference genomes are the target genomes. All PVs are on the target genomes.
	The column PV num: means the number of the PVs on the reference genome by comparing to each of the genomes listed in the first column.
	MSR-SOAP: genome assembled using MaSuRCA-SOAP with default parameters.
	Total: means non-redundant (non-overlapping) set of PVs in R498 or Nip genomes that are identified by comparing to each of the draft genomes.
	Overlapped PV:the PVs identified by comparing to each draft genomes overlap those identified by comparing to the other reference genome.
	Shared AV: two AVs on a draft genome identified by comparing to each of two reference genomes overlap with each other
