# Supplementary material for: Sequencing and de novo assembly of a near complete indica rice genome
Source: Nat Commun. 2017 May 4;8:15324. doi: 10.1038/ncomms15324 (PMC5418594; doi:10.1038/ncomms15324)
Supplement: Supplementary Data 7 — PVs identified in R498 by comparing to other rice genomes. [file ncomms15324-s8.xlsx]

## Sheet: PVs in R498
Supplementary Data 7: PVs identified in R498 by comparing to other rice genomes.
PVs in R498 by comparing to 17 other rice genomes
Chr	Start	End	Len	Genome Num	Genomes
Chr1	25906	36231	10326	4	9311,Koshihikari,PA64s,W0120
Chr1	27526	35887	8362	7	W0180,DJ123,Kasalath,W0593,W1230,W1943,W1981
Chr1	53534	54665	1132	4	9311,Koshihikari,PA64s,W0120
Chr1	116117	121036	4920	6	Kasalath,Koshihikari,W0120,W0180,W1943,W1981
Chr1	123884	138060	14177	1	W1981
Chr1	126074	142268	16195	8	9311,Koshihikari,MH63,PA64s,W0180,W0630,Kasalath,ZS97
Chr1	138582	142262	3681	1	W1230
Chr1	151200	151841	642	6	9311,DJ123,Kasalath,W0630,W1236,W0180
Chr1	196967	197586	620	1	W1943
Chr1	199475	200417	943	4	9311,MH63,PA64s,Koshihikari
Chr1	201399	202667	1269	5	DJ123,Kasalath,W0593,W0630,W1943
Chr1	207763	208416	654	2	9311,ZS97
Chr1	238965	241032	2068	1	W1981
Chr1	255915	256439	525	2	W1230,MH63
Chr1	285241	286316	1076	6	Kasalath,MH63,Koshihikari,PA64s,W0120,W1943
Chr1	285904	286618	715	1	W0180
Chr1	286545	287099	555	1	PA64s
Chr1	293740	307742	14003	2	DJ123,W0593
Chr1	295904	307660	11757	2	W1981,W0180
Chr1	296939	304540	7602	4	Kasalath,Koshihikari,MH63,W0120
Chr1	297899	304201	6303	1	9311
Chr1	303027	304201	1175	1	ZS97
Chr1	334644	336837	2194	9	Kasalath,Koshihikari,MH63,PA64s,W0120,W0180,W1236,W1943,W1981
Chr1	450515	451030	516	3	Koshihikari,MH63,PA64s
Chr1	537009	537943	935	4	MH63,PA64s,9311,DJ123
Chr1	552532	578595	26064	3	9311,MH63,PA64s
Chr1	640327	641022	696	1	W0180
Chr1	700990	702149	1160	1	W1943
Chr1	711053	713129	2077	6	DJ123,Koshihikari,PA64s,W0630,W1230,W1943
Chr1	736538	737715	1178	1	W0180
Chr1	773463	780641	7179	6	9311,Koshihikari,MH63,PA64s,W0120,W0180
Chr1	787749	811444	23696	2	W0180,W1230
Chr1	789774	801735	11962	5	9311,Koshihikari,PA64s,W0593,W1715
Chr1	813288	820148	6861	3	W0593,W1230,W1943
Chr1	828423	829466	1044	3	DJ123,W0120,W1236
Chr1	849320	850340	1021	2	Kasalath,W1236
Chr1	872959	874032	1074	5	Kasalath,IR64,MH63,PA64s,W0120
Chr1	879050	879575	526	8	IR64,MH63,PA64s,W0120,9311,Koshihikari,W0630,W1230
Chr1	880194	889232	9039	3	Koshihikari,PA64s,W1230
Chr1	880443	885871	5429	2	IR64,W0593
Chr1	892776	910357	17582	2	W0630,W1230
Chr1	894504	895789	1286	1	W0120
Chr1	954866	955989	1124	2	9311,MH63
Chr1	972959	977250	4292	14	W0593,W0120,W0630,W1230,9311,DJ123,IR64,Kasalath,Koshihikari,MH63,PA64s,W0180,W1236,W1943
Chr1	1015336	1017126	1791	1	MH63
Chr1	1045505	1049937	4433	1	W1230
Chr1	1106848	1108682	1835	2	W1236,W1981
Chr1	1119294	1119932	639	1	W0180
Chr1	1167933	1169434	1502	4	W0593,W0630,W1230,DJ123
Chr1	1170241	1176462	6222	3	DJ123,W0630,W1230
Chr1	1216199	1216850	652	1	DJ123
Chr1	1228090	1229984	1895	2	W1981,W0180
Chr1	1230935	1235433	4499	2	DJ123,Kasalath
Chr1	1235804	1237339	1536	2	W0630,W1230
Chr1	1242456	1245309	2854	2	W0180,W1236
Chr1	1261047	1261650	604	1	DJ123
Chr1	1284391	1285926	1536	3	IR64,W0120,ZS97
Chr1	1290562	1295033	4472	3	9311,DJ123,MH63
Chr1	1322438	1325538	3101	8	9311,DJ123,IR64,Kasalath,Koshihikari,MH63,PA64s,ZS97
Chr1	1357789	1387639	29851	4	W1943,9311,MH63,PA64s
Chr1	1393160	1393773	614	7	DJ123,IR64,Koshihikari,W0120,W0593,W1236,W1943
Chr1	1427786	1428348	563	2	W1236,W1943
Chr1	1477968	1492715	14748	5	9311,W0593,W0630,W1230,W1981
Chr1	1506865	1515785	8921	2	Kasalath,MH63
Chr1	1532879	1533735	857	4	9311,MH63,PA64s,W1230
Chr1	1544883	1545919	1037	6	9311,MH63,W1230,Kasalath,W0593,W1236
Chr1	1580349	1582075	1727	1	Koshihikari
Chr1	1596183	1597548	1366	1	IR64
Chr1	1798349	1800157	1809	7	Koshihikari,W1943,9311,MH63,PA64s,W1230,W0593
Chr1	1857207	1858182	976	1	W0630
Chr1	1860013	1861356	1344	3	DJ123,W0120,W1981
Chr1	1863686	1864772	1087	1	Koshihikari
Chr1	1871286	1871899	614	4	DJ123,Koshihikari,W0120,W0180
Chr1	1877629	1881009	3381	2	Koshihikari,W1943
Chr1	1928136	1928701	566	7	DJ123,IR64,W0120,W0180,W0593,W1236,W1943
Chr1	1933212	1941399	8188	1	W1230
Chr1	1943803	1949845	6043	3	W0630,W1230,W1981
Chr1	1953384	1953907	524	1	W1230
Chr1	1957488	1986109	28622	1	W1981
Chr1	1986606	2031422	44817	1	W1715
Chr1	2034402	2035076	675	5	W1236,W1715,DJ123,IR64,W0630
Chr1	2124833	2127396	2564	2	9311,PA64s
Chr1	2178838	2199334	20497	2	W0593,W1230
Chr1	2231107	2242917	11811	1	W0180
Chr1	2232893	2238182	5290	2	IR64,W1943
Chr1	2297678	2306270	8593	4	Koshihikari,W0593,W1230,W1943
Chr1	2337775	2338551	777	1	Kasalath
Chr1	2361379	2367043	5665	3	W0120,W0593,W1230
Chr1	2368364	2370523	2160	1	W1981
Chr1	2368493	2369650	1158	10	DJ123,Kasalath,Koshihikari,W0120,W0593,W0630,W1230,W1236,W1943,ZS97
Chr1	2370805	2371712	908	1	W1981
Chr1	2372313	2372824	512	2	Koshihikari,W1943
Chr1	2386770	2388145	1376	1	W0180
Chr1	2416238	2416781	544	8	W1236,DJ123,Koshihikari,W0180,W0593,W0630,W1943,W1981
Chr1	2417778	2455833	38056	3	Koshihikari,W0180,W1943
Chr1	2435568	2436374	807	5	DJ123,W0593,W1236,W1715,Kasalath
Chr1	2441884	2443452	1569	2	W0120,W1981
Chr1	2449709	2452397	2689	1	W0120
Chr1	2466658	2467297	640	1	Kasalath
Chr1	2520095	2520612	518	2	DJ123,W0120
Chr1	2530169	2531129	961	2	W0593,W1943
Chr1	2569844	2587633	17790	3	Koshihikari,W0180,W1981
Chr1	2583503	2584083	581	4	9311,MH63,PA64s,ZS97
Chr1	2632089	2645886	13798	1	W1943
Chr1	2641309	2643067	1759	9	9311,MH63,W0593,W0630,W1230,W1236,ZS97,DJ123,Kasalath
Chr1	2655068	2655625	558	4	9311,MH63,PA64s,ZS97
Chr1	2671814	2684796	12983	5	9311,Koshihikari,MH63,PA64s,ZS97
Chr1	2702697	2704770	2074	1	Koshihikari
Chr1	2718701	2719530	830	5	9311,IR64,MH63,PA64s,W0120
Chr1	2720155	2721717	1563	4	9311,IR64,MH63,PA64s
Chr1	2720502	2721087	586	1	W1943
Chr1	2723757	2725464	1708	1	W0593
Chr1	2727792	2734876	7085	10	9311,MH63,DJ123,Kasalath,Koshihikari,W0593,W1943,W1981,ZS97,W1230
Chr1	2756289	2757223	935	7	IR64,MH63,W0180,W1981,9311,Koshihikari,PA64s
Chr1	2779321	2779919	599	2	IR64,MH63
Chr1	2790964	2791979	1016	10	9311,PA64s,W1230,IR64,Koshihikari,MH63,W0180,W1943,W1981,ZS97
Chr1	2794352	2795960	1609	8	9311,IR64,Koshihikari,MH63,W0593,W1715,W1943,W1981
Chr1	2798537	2803524	4988	4	ZS97,9311,PA64s,MH63
Chr1	2810786	2813655	2870	3	9311,MH63,PA64s
Chr1	2814434	2849543	35110	6	9311,Koshihikari,MH63,PA64s,W0593,W1981
Chr1	2870114	2872526	2413	2	W0180,DJ123
Chr1	2909695	2913634	3940	1	W1230
Chr1	2973683	2975019	1337	1	Kasalath
Chr1	2999954	3004517	4564	3	9311,MH63,PA64s
Chr1	3037149	3039554	2406	5	DJ123,Kasalath,Koshihikari,W0593,W1230
Chr1	3040361	3041137	777	4	W0630,W1230,W1715,W1943
Chr1	3052502	3053667	1166	4	9311,IR64,MH63,PA64s
Chr1	3085628	3088959	3332	4	9311,IR64,MH63,PA64s
Chr1	3258406	3262747	4342	2	DJ123,W0593
Chr1	3263852	3267007	3156	9	9311,Koshihikari,MH63,PA64s,W0120,W0593,W1715,W1943,W1981
Chr1	3338191	3338919	729	5	W1230,W1715,IR64,9311,PA64s
Chr1	3338210	3338835	626	2	Kasalath,DJ123
Chr1	3373601	3374219	619	4	W1943,9311,IR64,ZS97
Chr1	3387074	3388738	1665	2	W0593,W1981
Chr1	3396824	3403110	6287	2	9311,MH63
Chr1	3405828	3417804	11977	6	9311,Kasalath,Koshihikari,MH63,PA64s,W0630
Chr1	3462167	3463212	1046	16	W1715,9311,DJ123,IR64,Kasalath,Koshihikari,MH63,PA64s,W0120,W0180,W0593,W0630,W1230,W1943,ZS97,W1981
Chr1	3508736	3509607	872	2	DJ123,Kasalath
Chr1	3571842	3576071	4230	2	W0630,DJ123
Chr1	3584383	3592271	7889	3	DJ123,W0630,W1230
Chr1	3751770	3764629	12860	4	9311,MH63,PA64s,ZS97
Chr1	3775333	3775956	624	1	W0593
Chr1	3794698	3795726	1029	8	9311,DJ123,IR64,MH63,PA64s,W1230,W1981,ZS97
Chr1	3815506	3816502	997	13	DJ123,Kasalath,Koshihikari,MH63,PA64s,W0180,W0593,W0630,W1230,W1715,W1943,W1981,ZS97
Chr1	3838353	3839349	997	15	DJ123,IR64,Kasalath,Koshihikari,MH63,PA64s,W0180,W0593,W0630,W1230,W1236,W1715,W1943,W1981,ZS97
Chr1	3875191	3876736	1546	6	DJ123,Kasalath,IR64,9311,MH63,ZS97
Chr1	3881417	3900642	19226	1	W0593
Chr1	3884119	3900216	16098	3	9311,Kasalath,PA64s
Chr1	3909635	3910608	974	3	9311,W0180,ZS97
Chr1	3936483	3937232	750	1	W1981
Chr1	4001040	4001917	878	4	Kasalath,W0180,W0630,W1230
Chr1	4268978	4269572	595	1	W0180
Chr1	4294026	4294821	796	1	W1230
Chr1	4446601	4447604	1004	2	W0593,Koshihikari
Chr1	4517240	4521466	4227	1	Koshihikari
Chr1	4682109	4723797	41689	2	W1981,W1236
Chr1	4684476	4685030	555	7	9311,DJ123,IR64,Kasalath,MH63,PA64s,ZS97
Chr1	4709402	4713258	3857	2	MH63,ZS97
Chr1	4733321	4735159	1839	8	PA64s,9311,IR64,MH63,ZS97,DJ123,W1230,W0180
Chr1	4765093	4771815	6723	15	9311,DJ123,Kasalath,MH63,PA64s,W0120,W0180,W0593,W0630,W1230,W1236,W1715,W1943,W1981,ZS97
Chr1	4781511	4794397	12887	7	9311,Kasalath,MH63,PA64s,W0630,W1230,ZS97
Chr1	4857602	4868891	11290	3	DJ123,W0630,W1230
Chr1	4913170	4914161	992	8	9311,DJ123,IR64,W0120,W0180,W0593,W1230,W1981
Chr1	5047196	5048554	1359	1	W1236
Chr1	5049735	5050312	578	2	W1236,W1943
Chr1	5077028	5078075	1048	2	IR64,W0593
Chr1	5078416	5082312	3897	2	W1236,Koshihikari
Chr1	5093325	5094094	770	6	W0593,IR64,Koshihikari,W1981,W1236,W1230
Chr1	5096422	5100209	3788	1	W1236
Chr1	5189886	5202391	12506	2	W0593,W1943
Chr1	5225895	5227699	1805	2	Koshihikari,W1943
Chr1	5284760	5289510	4751	9	IR64,Koshihikari,MH63,W0120,W0180,W0593,W1236,W1943,W1981
Chr1	5294497	5298473	3977	3	9311,W0630,W1230
Chr1	5314459	5315986	1528	2	W0180,W1981
Chr1	5318122	5318803	682	10	9311,DJ123,IR64,MH63,PA64s,W0120,W0180,W0593,W1230,W1981
Chr1	5334119	5336006	1888	7	9311,IR64,PA64s,W1236,W1943,ZS97,Kasalath
Chr1	5409532	5411121	1590	1	W0180
Chr1	5409532	5410876	1345	2	MH63,W1230
Chr1	5488446	5488961	516	5	W0120,W1943,IR64,Koshihikari,ZS97
Chr1	5498224	5512402	14179	1	W0180
Chr1	5536333	5537424	1092	1	W0120
Chr1	5571098	5571709	612	4	Koshihikari,W0120,W1943,ZS97
Chr1	5576505	5580586	4082	1	MH63
Chr1	5599656	5600176	521	6	9311,DJ123,Kasalath,MH63,W0630,ZS97
Chr1	5691838	5694269	2432	1	MH63
Chr1	5697536	5702695	5160	2	IR64,MH63
Chr1	5712478	5715476	2999	3	DJ123,IR64,Kasalath
Chr1	5714848	5716106	1259	1	ZS97
Chr1	5749290	5750363	1074	1	ZS97
Chr1	5754801	5755764	964	3	W0180,W1236,W1981
Chr1	5773583	5776728	3146	3	DJ123,W0630,ZS97
Chr1	5789361	5793242	3882	5	Kasalath,MH63,W0180,ZS97,DJ123
Chr1	5795749	5796623	875	11	Kasalath,MH63,W0180,W0593,W1236,W1943,W1981,ZS97,DJ123,W0630,W1230
Chr1	5801571	5804874	3304	1	W0180
Chr1	5852217	5852760	544	1	W0593
Chr1	5895323	5896614	1292	2	MH63,W1236
Chr1	5899705	5900332	628	2	DJ123,Kasalath
Chr1	6018448	6019964	1517	3	MH63,W0180,W1236
Chr1	6020180	6023028	2849	1	MH63
Chr1	6036070	6040818	4749	5	W0593,DJ123,Kasalath,W0630,ZS97
Chr1	6050695	6051610	916	1	W0593
Chr1	6051275	6051853	579	2	DJ123,IR64
Chr1	6055686	6059789	4104	1	W0180
Chr1	6114117	6114635	519	2	W1236,W1981
Chr1	6199893	6201190	1298	1	MH63
Chr1	6203587	6215004	11418	6	IR64,W0593,W1981,MH63,Kasalath,ZS97
Chr1	6276711	6280125	3415	4	IR64,Kasalath,W1230,ZS97
Chr1	6310560	6317705	7146	1	W0180
Chr1	6313783	6316771	2989	2	W0593,ZS97
Chr1	6371714	6376045	4332	5	DJ123,W0630,W1230,W1236,W1943
Chr1	6380077	6380607	531	6	W1236,W0593,W1981,ZS97,W1230,DJ123
Chr1	6483711	6488706	4996	2	DJ123,IR64
Chr1	6495036	6507954	12919	5	Koshihikari,W0593,W0630,W1230,ZS97
Chr1	6508243	6509236	994	2	IR64,Koshihikari
Chr1	6531346	6542825	11480	3	Kasalath,W0593,W1230
Chr1	6630486	6631155	670	1	W1230
Chr1	6631007	6634242	3236	1	W0593
Chr1	6700158	6700899	742	1	W0630
Chr1	6746569	6747825	1257	2	9311,ZS97
Chr1	6748775	6776845	28071	9	W0630,W1230,W1981,9311,MH63,W0180,W0593,W1236,ZS97
Chr1	6805774	6814998	9225	3	9311,MH63,W1230
Chr1	6889335	6894900	5566	5	DJ123,IR64,Koshihikari,W0593,W1943
Chr1	6899855	6901207	1353	8	Koshihikari,W1230,DJ123,IR64,Kasalath,W0180,W1236,W1981
Chr1	6970550	6971658	1109	2	W1230,W0630
Chr1	6979726	6980556	831	7	DJ123,IR64,W0630,W1230,W1236,Kasalath,W1981
Chr1	7014662	7020758	6097	2	Koshihikari,W0630
Chr1	7021759	7024433	2675	3	DJ123,IR64,W1943
Chr1	7022814	7023765	952	1	W0593
Chr1	7029295	7029940	646	1	W0630
Chr1	7043162	7044750	1589	6	DJ123,IR64,Kasalath,Koshihikari,W0180,W0593
Chr1	7045357	7051914	6558	4	9311,Kasalath,W0630,W1230
Chr1	7096980	7099328	2349	4	IR64,9311,MH63,ZS97
Chr1	7103856	7105005	1150	2	MH63,9311
Chr1	7123900	7125616	1717	5	IR64,9311,Kasalath,MH63,ZS97
Chr1	7127691	7129251	1561	1	W0180
Chr1	7192989	7193741	753	1	W0593
Chr1	7254020	7256995	2976	2	DJ123,W1943
Chr1	7347307	7348272	966	1	W1981
Chr1	7425047	7430569	5523	5	DJ123,Kasalath,W0593,W1230,Koshihikari
Chr1	7448313	7448921	609	3	W1236,W1943,W1981
Chr1	7495165	7498351	3187	2	DJ123,Kasalath
Chr1	7572261	7573241	981	6	DJ123,Kasalath,Koshihikari,W0630,W1230,W1943
Chr1	7576294	7581693	5400	2	Kasalath,W1230
Chr1	7683161	7684245	1085	2	9311,W1230
Chr1	7689544	7692250	2707	1	W0593
Chr1	7706709	7718269	11561	3	9311,Kasalath,W0593
Chr1	7720873	7722783	1911	1	9311
Chr1	7720958	7723023	2066	3	W1236,W0593,W0630
Chr1	7738727	7739825	1099	1	Koshihikari
Chr1	7748748	7749426	679	8	W1236,9311,DJ123,Kasalath,Koshihikari,W0593,W0630,W1230
Chr1	7834392	7836579	2188	1	W1236
Chr1	7839488	7844944	5457	1	W1236
Chr1	7845300	7845848	549	1	W0593
Chr1	7848115	7848914	800	3	9311,DJ123,Kasalath
Chr1	7866170	7878118	11949	5	Koshihikari,W0180,W0593,W0630,9311
Chr1	7866837	7867565	729	1	W1230
Chr1	7871291	7874081	2791	1	W1230
Chr1	7880708	7886785	6078	1	W0630
Chr1	7884052	7886298	2247	6	9311,DJ123,Kasalath,W1230,W1236,W1943
Chr1	8083620	8088509	4890	8	9311,Kasalath,W0180,W0593,W0630,W1230,W1236,W1981
Chr1	8097003	8101067	4065	4	W0180,W0593,W1943,W1981
Chr1	8198531	8199245	715	1	W1943
Chr1	8199582	8200290	709	3	W0180,W1943,W1981
Chr1	8229556	8230313	758	6	9311,DJ123,Kasalath,W0593,W0630,W1230
Chr1	8253713	8259127	5415	7	9311,DJ123,Kasalath,W0593,W0630,W1230,W1981
Chr1	8275237	8275751	515	2	9311,Kasalath
Chr1	8302836	8303347	512	2	W1230,W1943
Chr1	8306483	8308292	1810	3	9311,W0593,W1943
Chr1	8326721	8332756	6036	3	9311,Kasalath,W0630
Chr1	8333832	8354866	21035	3	9311,DJ123,Kasalath
Chr1	8338762	8354134	15373	1	W0630
Chr1	8379727	8381268	1542	1	W1236
Chr1	8427932	8428827	896	1	DJ123
Chr1	8546572	8547619	1048	2	W0180,9311
Chr1	8563493	8564563	1071	5	9311,DJ123,W1230,W0593,W0630
Chr1	8600283	8627894	27612	1	W0180
Chr1	8638343	8639274	932	6	DJ123,W0593,W0630,W1230,W1236,W1981
Chr1	8653550	8655068	1519	4	W0593,W0630,W1230,W1236
Chr1	8653592	8654875	1284	1	W0180
Chr1	8700225	8708651	8427	3	9311,W0630,W1230
Chr1	8710046	8722262	12217	2	9311,W1230
Chr1	8733336	8736502	3167	5	DJ123,Kasalath,W0593,9311,W1230
Chr1	8738132	8747005	8874	1	W0630
Chr1	8738136	8746112	7977	6	9311,DJ123,Kasalath,W0180,W0593,W1236
Chr1	8746322	8747005	684	2	9311,Kasalath
Chr1	8747657	8748465	809	4	9311,DJ123,Kasalath,W0630
Chr1	8778242	8778808	567	2	W1236,W1981
Chr1	8790472	8791349	878	5	9311,DJ123,Kasalath,W0630,W1230
Chr1	8805672	8806765	1094	1	W0630
Chr1	8835063	8835900	838	5	9311,IR64,ZS97,DJ123,W1230
Chr1	8865194	8871998	6805	10	9311,DJ123,IR64,Kasalath,W0180,W0593,W0630,W1236,W1981,ZS97
Chr1	8894868	8899939	5072	5	DJ123,W0593,W0630,W1715,ZS97
Chr1	8953573	8966603	13031	6	W1230,IR64,W0180,W0593,W0630,W1981
Chr1	8968392	8969394	1003	2	W1230,W1943
Chr1	9044919	9045456	538	4	W0180,W1236,DJ123,Kasalath
Chr1	9064443	9070019	5577	1	W0180
Chr1	9064654	9069074	4421	7	Kasalath,W0630,W1230,W1236,W1715,ZS97,W0593
Chr1	9094081	9094861	781	2	W0180,W1943
Chr1	9108268	9109061	794	2	W0180,W1943
Chr1	9120261	9126472	6212	7	W0180,Kasalath,W0593,W0630,W1230,W1236,W1981
Chr1	9145859	9148426	2568	1	W1981
Chr1	9201984	9203050	1067	9	W0593,IR64,Kasalath,W0120,W0180,W0630,W1230,W1236,W1943
Chr1	9303093	9305184	2092	1	W0180
Chr1	9305677	9312060	6384	12	DJ123,IR64,Kasalath,W0180,W0593,W0630,W1230,W1236,W1715,W1943,W1981,ZS97
Chr1	9446594	9450013	3420	1	W0630
Chr1	9495217	9496125	909	5	W0180,W1230,W1715,W1981,DJ123
Chr1	9551870	9559693	7824	6	DJ123,Koshihikari,W0593,W0630,W1230,W1943
Chr1	9594162	9601474	7313	4	DJ123,Koshihikari,W0630,W1943
Chr1	9715122	9716119	998	1	W1943
Chr1	9720768	9726493	5726	4	DJ123,Kasalath,W0180,W0593
Chr1	9746093	9746882	790	2	DJ123,W1715
Chr1	9766077	9778686	12610	4	W1943,Koshihikari,W0180,W0593
Chr1	9874631	9875894	1264	1	W0180
Chr1	9874796	9875873	1078	4	W1230,DJ123,W0593,W0630
Chr1	9884250	9885586	1337	1	Koshihikari
Chr1	9884394	9885758	1365	3	W0180,W1943,W1981
Chr1	9906683	9908905	2223	3	W0180,W1943,W1981
Chr1	9932110	9934538	2429	1	DJ123
Chr1	9945896	9946859	964	1	W1981
Chr1	9960933	9973548	12616	5	DJ123,Kasalath,Koshihikari,MH63,W0630
Chr1	9985432	9990576	5145	2	Koshihikari,W1943
Chr1	10010480	10011326	847	1	Koshihikari
Chr1	10022785	10026699	3915	6	Koshihikari,W1981,W0180,W0593,W0630,W1230
Chr1	10102382	10105187	2806	3	DJ123,Koshihikari,W0593
Chr1	10170645	10171229	585	1	DJ123
Chr1	10171645	10172835	1191	1	W0593
Chr1	10274322	10301907	27586	4	W1943,W1230,DJ123,W0630
Chr1	10277097	10303733	26637	1	W1981
Chr1	10279932	10283970	4039	1	W0180
Chr1	10327779	10328778	1000	1	W0180
Chr1	10332723	10333541	819	1	W1981
Chr1	10334193	10356397	22205	6	Koshihikari,W0180,W0593,W0630,W1230,W1943
Chr1	10381075	10382043	969	1	W1230
Chr1	10381111	10382199	1089	1	9311
Chr1	10381170	10381978	809	1	DJ123
Chr1	10392977	10398181	5205	2	Koshihikari,DJ123
Chr1	10438223	10447010	8788	6	DJ123,Koshihikari,W0180,W0593,W0630,W1981
Chr1	10458609	10466842	8234	2	9311,Kasalath
Chr1	10472365	10473548	1184	1	W0180
Chr1	10493894	10499403	5510	2	W0593,W1943
Chr1	10518798	10530500	11703	5	DJ123,Koshihikari,W0593,W0630,W1715
Chr1	10538186	10542241	4056	1	W1981
Chr1	10546857	10551244	4388	2	W0180,W1981
Chr1	10578343	10579971	1629	2	W0180,W1981
Chr1	10580677	10582091	1415	1	W0593
Chr1	10588386	10589569	1184	3	Koshihikari,W0630,W1943
Chr1	10590707	10591880	1174	2	W0180,W1981
Chr1	10615602	10619122	3521	2	DJ123,W0180
Chr1	10660798	10661851	1054	2	DJ123,W0593
Chr1	10662804	10668078	5275	1	Koshihikari
Chr1	10841230	10843171	1942	1	W1943
Chr1	10859132	10861719	2588	1	Koshihikari
Chr1	10863393	10864462	1070	1	W1943
Chr1	10865740	10873309	7570	1	W0180
Chr1	10874283	10876218	1936	2	Koshihikari,W0593
Chr1	10923171	10968400	45230	3	W0180,W0593,W1715
Chr1	11003607	11005364	1758	1	W0180
Chr1	11014243	11016007	1765	2	W1943,Koshihikari
Chr1	11028616	11032589	3974	1	W1943
Chr1	11056972	11073506	16535	5	Koshihikari,W0180,W0593,W1715,W1943
Chr1	11057083	11069707	12625	3	PA64s,W0630,W1230
Chr1	11209713	11210920	1208	4	Koshihikari,W0180,W0593,W1943
Chr1	11238817	11240346	1530	2	W0180,W1981
Chr1	11282394	11285812	3419	7	9311,Koshihikari,W0120,W0180,W0593,W0630,W1943
Chr1	11286171	11289421	3251	4	W1230,Koshihikari,W0593,W1943
Chr1	11295875	11298698	2824	1	9311
Chr1	11326356	11326896	541	1	W0630
Chr1	11370016	11373255	3240	1	9311
Chr1	11417813	11421247	3435	3	9311,Koshihikari,W0593
Chr1	11429993	11432245	2253	1	9311
Chr1	11489435	11490654	1220	5	9311,Koshihikari,W0180,W0593,W1943
Chr1	11565782	11583093	17312	4	Koshihikari,PA64s,W0593,9311
Chr1	11596440	11603728	7289	7	9311,Koshihikari,W0180,W0593,W1715,W1943,W1981
Chr1	11606892	11619940	13049	1	PA64s
Chr1	11718641	11721041	2401	1	W0593
Chr1	11734721	11735665	945	1	W0180
Chr1	11846550	11858258	11709	1	IR64
Chr1	11880072	11885408	5337	1	W0180
Chr1	11887409	11893599	6191	1	W0180
Chr1	11978348	11980157	1810	2	W0180,W1943
Chr1	11998503	11999033	531	2	W0180,W1981
Chr1	12007135	12012858	5724	7	Koshihikari,W0180,W0630,W1230,W1715,W1943,W0593
Chr1	12035907	12039068	3162	1	W1230
Chr1	12067227	12068120	894	1	W0630
Chr1	12096529	12097144	616	1	W0180
Chr1	12210440	12212052	1613	1	Koshihikari
Chr1	12213647	12216923	3277	1	W0120
Chr1	12223438	12226759	3322	3	W0180,Koshihikari,W0593
Chr1	12227319	12242429	15111	3	W0120,W0593,W1981
Chr1	12266104	12266670	567	1	W0593
Chr1	12420680	12431576	10897	3	W0120,PA64s,W1943
Chr1	12475283	12485591	10309	3	Koshihikari,PA64s,W1981
Chr1	12496612	12499791	3180	5	W0180,W1943,Koshihikari,PA64s,W0593
Chr1	12565252	12566970	1719	1	W0120
Chr1	12591525	12594951	3427	3	PA64s,W0630,W1230
Chr1	12631796	12633434	1639	1	W0593
Chr1	12652145	12655215	3071	3	W0120,PA64s,W1981
Chr1	12684074	12698380	14307	2	W0593,PA64s
Chr1	12725110	12725759	650	2	W1236,W0180
Chr1	12751275	12751869	595	3	W0120,W1230,W1943
Chr1	12784926	12787198	2273	1	W0120
Chr1	12800426	12806035	5610	5	W1715,W1981,Koshihikari,PA64s,W0120
Chr1	12809225	12811372	2148	7	Koshihikari,PA64s,W0120,W0180,W1981,W0593,W1715
Chr1	12818990	12826918	7929	5	PA64s,W0180,W0593,W0630,W1715
Chr1	12819925	12823072	3148	2	9311,ZS97
Chr1	12836980	12838606	1627	2	PA64s,W0180
Chr1	12837192	12838611	1420	3	W0593,W1715,W1943
Chr1	12863640	12878764	15125	5	9311,DJ123,IR64,W0630,ZS97
Chr1	12865781	12866586	806	1	W0120
Chr1	12872779	12877539	4761	1	W0593
Chr1	13010087	13013849	3763	9	DJ123,Kasalath,Koshihikari,PA64s,W0120,W0593,W0630,W1230,W1943
Chr1	13072778	13073619	842	1	W0593
Chr1	13077318	13079066	1749	5	Koshihikari,PA64s,W0120,W0180,W1943
Chr1	13097858	13102195	4338	13	DJ123,IR64,Kasalath,Koshihikari,PA64s,W0120,W0180,W0593,W0630,W1230,W1236,W1715,W1943
Chr1	13130100	13132419	2320	2	Koshihikari,PA64s
Chr1	13133559	13134574	1016	7	DJ123,IR64,Kasalath,PA64s,W0120,W0630,W1230
Chr1	13136832	13149482	12651	1	Koshihikari
Chr1	13142375	13148751	6377	7	DJ123,Kasalath,W0120,W0593,W1230,W1236,W1943
Chr1	13151632	13154619	2988	1	PA64s
Chr1	13206281	13216976	10696	8	DJ123,IR64,Kasalath,Koshihikari,PA64s,W0180,W1230,W1943
Chr1	13230884	13234314	3431	1	W1943
Chr1	13247286	13261288	14003	1	W1236
Chr1	13247289	13264553	17265	2	Koshihikari,PA64s
Chr1	13279669	13280496	828	1	W0593
Chr1	13302825	13310829	8005	3	PA64s,DJ123,Kasalath
Chr1	13414346	13414855	510	1	W1943
Chr1	13444805	13445318	514	7	IR64,W1230,ZS97,DJ123,W0120,W0593,W0630
Chr1	13476242	13476795	554	1	9311
Chr1	13517460	13522242	4783	4	DJ123,Kasalath,W1230,W1981
Chr1	13547879	13558204	10326	5	9311,Kasalath,W0630,W1230,ZS97
Chr1	13559385	13560722	1338	3	W0630,W1230,Kasalath
Chr1	13619578	13620852	1275	1	DJ123
Chr1	13643812	13647918	4107	2	PA64s,W1943
Chr1	13651244	13656737	5494	11	9311,Koshihikari,PA64s,W0120,W0593,W0630,W1230,W1236,W1943,W1981,ZS97
Chr1	13664613	13665185	573	12	IR64,Kasalath,Koshihikari,W0120,W1943,ZS97,DJ123,PA64s,W0593,W0630,W1230,W1981
Chr1	13665428	13670239	4812	14	W1715,DJ123,Kasalath,Koshihikari,PA64s,W0593,W1230,W1943,W1981,W0120,W0180,W0630,W1236,ZS97
Chr1	13687527	13694860	7334	3	DJ123,Kasalath,W0120
Chr1	13688050	13691439	3390	7	9311,Koshihikari,PA64s,W0630,ZS97,W1715,W1943
Chr1	13692014	13693415	1402	5	9311,PA64s,W1943,W1981,ZS97
Chr1	13695336	13716385	21050	8	9311,Koshihikari,PA64s,W0180,W1715,W1943,ZS97,W0630
Chr1	13696768	13699237	2470	2	IR64,W1230
Chr1	13699769	13700625	857	2	IR64,W1230
Chr1	13701163	13705899	4737	5	IR64,W0120,W0593,W1230,DJ123
Chr1	13769268	13769907	640	1	W0630
Chr1	13777081	13790686	13606	5	IR64,W1981,DJ123,Kasalath,W0120
Chr1	13799752	13806654	6903	5	IR64,W0593,W1943,Koshihikari,W0630
Chr1	13809356	13810561	1206	2	Koshihikari,W0630
Chr1	13815441	13816511	1071	5	DJ123,IR64,W0120,W1236,W1715
Chr1	13828565	13829712	1148	3	W1230,DJ123,Kasalath
Chr1	13836942	13843723	6782	1	W1230
Chr1	13850266	13851162	897	2	W0593,W1943
Chr1	13874466	13916853	42388	1	IR64
Chr1	13875700	13905305	29606	2	DJ123,Kasalath
Chr1	13912163	13916049	3887	1	W0120
Chr1	13917773	13918926	1154	1	W0593
Chr1	13922938	14001978	79041	1	IR64
Chr1	13928555	13930543	1989	3	Kasalath,W0180,W1943
Chr1	13976317	13979373	3057	3	DJ123,W1230,W1943
Chr1	13977871	13978781	911	1	PA64s
Chr1	13983119	13983952	834	1	W0180
Chr1	13997996	13998728	733	2	DJ123,W1230
Chr1	14028228	14128601	100374	1	W1943
Chr1	14162484	14165471	2988	2	W1715,W0593
Chr1	14172175	14175327	3153	3	9311,W0630,ZS97
Chr1	14201540	14202877	1338	1	IR64
Chr1	14231721	14232482	762	4	9311,IR64,W0630,W1230
Chr1	14238115	14238782	668	5	IR64,W0630,W1230,W1981,ZS97
Chr1	14246918	14284916	37999	5	IR64,Koshihikari,PA64s,W0630,ZS97
Chr1	14286787	14299919	13133	2	W0593,W1715
Chr1	14311915	14312856	942	2	W0630,W1230
Chr1	14326973	14328164	1192	2	DJ123,Kasalath
Chr1	14343505	14345519	2015	1	PA64s
Chr1	14366116	14373731	7616	5	DJ123,IR64,W0180,W0593,ZS97
Chr1	14374439	14375442	1004	6	9311,DJ123,IR64,W0593,W0630,W1230
Chr1	14389156	14391541	2386	1	W1230
Chr1	14407648	14408889	1242	2	Koshihikari,PA64s
Chr1	14422636	14429280	6645	1	9311
Chr1	14439563	14441181	1619	1	W1943
Chr1	14524879	14526562	1684	1	IR64
Chr1	14528321	14543023	14703	10	IR64,W0120,W0180,W0593,9311,DJ123,PA64s,W0630,W1236,ZS97
Chr1	14559589	14560549	961	3	9311,DJ123,PA64s
Chr1	14571933	14573923	1991	7	IR64,W0120,W0180,Kasalath,W0593,W0630,W1230
Chr1	14574414	14576735	2322	7	IR64,Kasalath,W0120,W0180,W0593,W0630,W1230
Chr1	14590423	14591487	1065	6	IR64,Kasalath,W0120,W0593,W0630,W1230
Chr1	14593973	14596620	2648	7	IR64,Kasalath,W0120,W0593,W0630,W1230,W1236
Chr1	14647526	14649548	2023	1	W0593
Chr1	14653541	14657612	4072	1	W0180
Chr1	14673021	14673908	888	4	9311,PA64s,W0180,W1715
Chr1	14699484	14711327	11844	2	PA64s,9311
Chr1	14714072	14715135	1064	5	9311,DJ123,W0180,W1981,ZS97
Chr1	14743919	14744926	1008	6	9311,DJ123,W0120,W0180,W1715,ZS97
Chr1	14754420	14760030	5611	2	Koshihikari,PA64s
Chr1	14761841	14762564	724	11	9311,W0120,W1981,ZS97,DJ123,PA64s,W1943,IR64,Kasalath,W0630,W1230
Chr1	14780922	14785957	5036	3	Koshihikari,PA64s,W1943
Chr1	14786301	14787482	1182	3	Koshihikari,PA64s,W1943
Chr1	14811840	14813025	1186	6	IR64,W0180,W0630,W1230,Koshihikari,PA64s
Chr1	14852205	14857434	5230	14	9311,DJ123,IR64,Koshihikari,PA64s,W0120,W0180,W0593,W0630,W1230,W1236,W1715,W1943,ZS97
Chr1	14880995	14904878	23884	1	DJ123
Chr1	14933068	14937666	4599	2	DJ123,ZS97
Chr1	14941160	14957853	16694	5	W0593,9311,PA64s,W1715,ZS97
Chr1	15010124	15018949	8826	1	9311
Chr1	15082942	15083722	781	9	Kasalath,PA64s,W0180,W1715,W1943,W1981,Koshihikari,W0630,W1236
Chr1	15085011	15086018	1008	3	W0120,W0593,W1981
Chr1	15088404	15089551	1148	1	IR64
Chr1	15166505	15193573	27069	6	Koshihikari,PA64s,W1715,W1943,W0180,W0593
Chr1	15203782	15204422	641	1	W0180
Chr1	15237582	15241928	4347	1	W1230
Chr1	15242022	15243301	1280	1	W0593
Chr1	15261661	15274236	12576	8	W0593,PA64s,W0120,W1230,W1236,W1715,W1943,ZS97
Chr1	15280124	15282026	1903	5	IR64,9311,W0630,Kasalath,DJ123
Chr1	15285089	15286973	1885	8	IR64,Kasalath,Koshihikari,PA64s,W0630,W1230,ZS97,9311
Chr1	15287259	15290718	3460	2	W0120,W0593
Chr1	15298625	15299439	815	9	9311,IR64,Kasalath,Koshihikari,PA64s,W0630,W1230,W1943,ZS97
Chr1	15304567	15312010	7444	8	9311,IR64,Kasalath,Koshihikari,PA64s,W0630,W1943,ZS97
Chr1	15327655	15331427	3773	2	IR64,PA64s
Chr1	15333293	15335328	2036	2	W0120,W0593
Chr1	15335930	15336884	955	9	9311,Kasalath,W0120,W0593,W1230,W1236,W1715,W1981,ZS97
Chr1	15391381	15395602	4222	2	IR64,W0630
Chr1	15404038	15405245	1208	1	W0630
Chr1	15417365	15422762	5398	10	IR64,Koshihikari,PA64s,W0120,W0593,W0630,W1236,W1715,W1943,W1981
Chr1	15428880	15430708	1829	3	9311,W0120,W0593
Chr1	15431155	15432289	1135	3	Koshihikari,PA64s,W1943
Chr1	15433821	15437963	4143	5	Koshihikari,PA64s,W0120,W0593,W1943
Chr1	15436883	15439568	2686	1	IR64
Chr1	15471836	15480429	8594	3	DJ123,IR64,W0630
Chr1	15473269	15474611	1343	4	9311,W0180,ZS97,W0120
Chr1	15491441	15494257	2817	9	Koshihikari,PA64s,W0180,W0630,9311,Kasalath,W0593,W0120,W1236
Chr1	15509176	15515141	5966	4	Koshihikari,W0120,W0180,W1943
Chr1	15515659	15517167	1509	3	Koshihikari,W1943,W1981
Chr1	15517532	15524325	6794	4	PA64s,W0120,W0593,W1943
Chr1	15520759	15524202	3444	1	9311
Chr1	15533783	15534929	1147	2	W0180,W1236
Chr1	15543275	15551073	7799	9	9311,IR64,Koshihikari,W0120,W0593,W0630,W1230,W1715,W1981
Chr1	15602303	15603163	861	1	W1943
Chr1	15605723	15607239	1517	1	W1943
Chr1	15608397	15609189	793	1	W1943
Chr1	15633973	15653065	19093	6	W1943,Koshihikari,W0120,W0180,W0593,PA64s
Chr1	15646280	15649276	2997	1	9311
Chr1	15655854	15656412	559	1	W0180
Chr1	15688881	15689583	703	1	W0630
Chr1	15705136	15706816	1681	3	Kasalath,ZS97,9311
Chr1	15707632	15708799	1168	9	9311,DJ123,IR64,Kasalath,PA64s,W0120,W0180,W1943,ZS97
Chr1	15714996	15727516	12521	1	PA64s
Chr1	15754830	15758544	3715	6	PA64s,IR64,W0180,W0630,W1230,W1943
Chr1	15756592	15790786	34195	2	9311,ZS97
Chr1	15760773	15761896	1124	4	IR64,W0120,W0630,W1943
Chr1	15768066	15791903	23838	4	IR64,Kasalath,W0180,W0630
Chr1	15800069	15800759	691	1	W0180
Chr1	15800142	15800759	618	5	IR64,Kasalath,W0630,W1230,W1943
Chr1	15809102	15810096	995	3	9311,Koshihikari,ZS97
Chr1	15813308	15817746	4439	1	PA64s
Chr1	15822180	15825171	2992	2	Koshihikari,W1981
Chr1	15833479	15842951	9473	3	IR64,W0120,W0180
Chr1	15844684	15849782	5099	3	IR64,W0630,W1230
Chr1	15872969	15879422	6454	3	9311,W0180,W0593
Chr1	15888740	15891623	2884	7	9311,ZS97,Koshihikari,PA64s,W0180,W1981,W0120
Chr1	15944288	15947922	3635	4	Koshihikari,W0120,W0593,W1943
Chr1	15960722	15961353	632	1	W0180
Chr1	16013702	16016666	2965	2	9311,PA64s
Chr1	16021423	16021966	544	1	W0593
Chr1	16033007	16033518	512	1	ZS97
Chr1	16035360	16037102	1743	2	Koshihikari,PA64s
Chr1	16038423	16041846	3424	2	9311,PA64s
Chr1	16109135	16109643	509	1	Kasalath
Chr1	16110123	16111129	1007	5	Kasalath,Koshihikari,PA64s,W0120,W1943
Chr1	16133531	16134355	825	1	Koshihikari
Chr1	16138236	16145807	7572	2	Kasalath,W1943
Chr1	16139657	16142785	3129	2	IR64,W0630
Chr1	16146714	16182841	36128	1	W0593
Chr1	16184396	16185656	1261	2	Koshihikari,PA64s
Chr1	16195895	16196456	562	1	PA64s
Chr1	16222902	16238866	15965	3	Kasalath,PA64s,W0593
Chr1	16225335	16230341	5007	1	W1943
Chr1	16256652	16274602	17951	1	PA64s
Chr1	16284522	16298238	13717	2	Kasalath,Koshihikari
Chr1	16306591	16318144	11554	1	W1943
Chr1	16333725	16347899	14175	1	PA64s
Chr1	16362284	16374427	12144	2	W0120,W0180
Chr1	16379962	16391461	11500	6	Kasalath,Koshihikari,W0120,W0180,W0593,W1981
Chr1	16398259	16398922	664	3	Kasalath,Koshihikari,W1943
Chr1	16399216	16415073	15858	2	Koshihikari,W1943
Chr1	16453560	16456848	3289	2	W0120,W0180
Chr1	16462710	16463760	1051	8	IR64,W0120,W0180,W0630,W1981,Koshihikari,W0593,W1943
Chr1	16464840	16465356	517	2	Koshihikari,W1943
Chr1	16488314	16491946	3633	3	Kasalath,Koshihikari,W1943
Chr1	16505093	16505698	606	2	IR64,W0630
Chr1	16517580	16518594	1015	4	Kasalath,Koshihikari,PA64s,W1943
Chr1	16524330	16530631	6302	6	IR64,Koshihikari,W0120,W0180,W0630,W1943
Chr1	16562343	16583571	21229	6	Koshihikari,PA64s,W0120,W0180,W0593,W1943
Chr1	16611012	16614724	3713	6	Kasalath,W0120,W0180,W0593,W1981,Koshihikari
Chr1	16632100	16635465	3366	1	PA64s
Chr1	16639003	16643096	4094	3	IR64,PA64s,W0593
Chr1	16649279	16652910	3632	3	Koshihikari,W0120,W1981
Chr1	16658391	16757393	99003	1	Kasalath
Chr1	16658391	16670434	12044	5	9311,W0120,W0180,W0593,W1715
Chr1	16672719	16684019	11301	7	Koshihikari,PA64s,W0120,W0180,W0593,W1981,W0630
Chr1	16713113	16713903	791	4	Koshihikari,W0120,W0180,W1943
Chr1	16715303	16743323	28021	6	Koshihikari,PA64s,W0120,W0180,W0593,W1943
Chr1	16761644	16762146	503	1	Koshihikari
Chr1	16867315	16871971	4657	2	9311,W0593
Chr1	16880436	16898080	17645	3	W0593,W0180,PA64s
Chr1	16936014	16947300	11287	6	Koshihikari,PA64s,W0120,W0180,W1943,W1981
Chr1	16957502	16959919	2418	1	W0120
Chr1	16958623	16979475	20853	3	Koshihikari,PA64s,W1943
Chr1	16980878	16983681	2804	3	Koshihikari,PA64s,W0593
Chr1	17037221	17040187	2967	5	Koshihikari,W0120,W0180,W0593,W1981
Chr1	17041603	17042225	623	2	W0120,W0180
Chr1	17043775	17055426	11652	3	W0120,W0593,W1943
Chr1	17065270	17072634	7365	1	IR64
Chr1	17079534	17091309	11776	4	Koshihikari,W0180,W1943,W1981
Chr1	17092520	17109242	16723	2	W0630,W1943
Chr1	17115539	17118369	2831	4	Kasalath,Koshihikari,W0120,W0180
Chr1	17131961	17132792	832	1	PA64s
Chr1	17133255	17136376	3122	3	Koshihikari,W0593,W1981
Chr1	17137319	17149049	11731	1	PA64s
Chr1	17152107	17155684	3578	1	PA64s
Chr1	17222449	17223556	1108	1	Kasalath
Chr1	17225494	17232873	7380	1	Kasalath
Chr1	17250836	17256727	5892	3	Kasalath,PA64s,W0180
Chr1	17283336	17284036	701	2	IR64,W0630
Chr1	17371280	17389296	18017	3	W0120,W0593,W1981
Chr1	17434711	17437986	3276	4	Koshihikari,PA64s,W0120,W1943
Chr1	17441923	17458119	16197	3	Koshihikari,W0180,W1981
Chr1	17479364	17483718	4355	1	W0120
Chr1	17640983	17652999	12017	6	PA64s,W0120,W0180,W0593,W1943,Kasalath
Chr1	17654375	17656129	1755	1	W0593
Chr1	17658316	17669397	11082	6	Koshihikari,W0120,W0180,W0593,W1943,W1981
Chr1	17688280	17703314	15035	4	PA64s,W0120,W0593,W1943
Chr1	17710922	17722231	11310	6	9311,Kasalath,Koshihikari,PA64s,W0630,W1943
Chr1	17730018	17741661	11644	2	Koshihikari,W1943
Chr1	17753749	17756641	2893	1	PA64s
Chr1	17784611	17785264	654	1	W0593
Chr1	17791080	17794204	3125	3	Kasalath,PA64s,W1981
Chr1	17794568	17797866	3299	5	Kasalath,PA64s,W0180,W0593,W1981
Chr1	17940450	17940973	524	2	Koshihikari,PA64s
Chr1	17976619	17994745	18127	5	Kasalath,PA64s,W0180,W0593,W1981
Chr1	18024158	18040523	16366	7	Koshihikari,PA64s,W0120,W0180,W0593,W1943,W1981
Chr1	18024638	18039267	14630	1	9311
Chr1	18119319	18122150	2832	2	W0593,W1943
Chr1	18149488	18161520	12033	2	Koshihikari,Kasalath
Chr1	18203156	18209983	6828	8	Kasalath,Koshihikari,PA64s,W0120,W0180,W0593,W1943,W1981
Chr1	18311733	18312493	761	1	W0593
Chr1	18339685	18340444	760	1	W1943
Chr1	18343760	18382629	38870	1	PA64s
Chr1	18348968	18368496	19529	2	Kasalath,W0180
Chr1	18368738	18380856	12119	1	Kasalath
Chr1	18384094	18387253	3160	9	IR64,Kasalath,Koshihikari,DJ123,PA64s,W0120,W0180,W0593,W1943
Chr1	18388061	18408510	20450	10	DJ123,IR64,Kasalath,Koshihikari,PA64s,W0120,W0180,W0593,W1943,W1981
Chr1	18408945	18409664	720	1	IR64
Chr1	18423768	18424690	923	1	W0180
Chr1	18428762	18469048	40287	1	Kasalath
Chr1	18430431	18433417	2987	5	Koshihikari,PA64s,W0120,W0180,W1943
Chr1	18459872	18462867	2996	1	W1943
Chr1	18466748	18474649	7902	1	IR64
Chr1	18479239	18491311	12073	8	Kasalath,PA64s,DJ123,Koshihikari,W0120,W0180,W0593,W1981
Chr1	18503470	18514767	11298	2	W0120,IR64
Chr1	18519091	18522195	3105	3	Koshihikari,PA64s,W1943
Chr1	18568063	18568810	748	2	Kasalath,PA64s
Chr1	18591660	18603725	12066	6	Koshihikari,PA64s,W0120,W0180,W0593,W1981
Chr1	18669079	18683093	14015	3	Koshihikari,PA64s,W1943
Chr1	18732508	18743656	11149	1	IR64
Chr1	18733266	18737748	4483	9	W0593,PA64s,9311,Kasalath,W0180,W0630,ZS97,W1981,W1230
Chr1	18784050	18784813	764	1	W1943
Chr1	18792065	18793447	1383	2	Koshihikari,W1943
Chr1	18794637	18796608	1972	1	W1943
Chr1	18802271	18805565	3295	1	9311
Chr1	18821528	18825058	3531	10	9311,Kasalath,Koshihikari,PA64s,W0120,W0180,W0593,W0630,W1230,W1943
Chr1	18937535	18938067	533	1	IR64
Chr1	18974321	18975075	755	3	IR64,9311,DJ123
Chr1	18979095	19006021	26927	6	9311,Kasalath,Koshihikari,PA64s,W0120,W0593
Chr1	19082473	19083068	596	1	Kasalath
Chr1	19089148	19094322	5175	3	Koshihikari,W0180,W1943
Chr1	19136699	19137460	762	2	DJ123,ZS97
Chr1	19139540	19141165	1626	2	W0120,W0180
Chr1	19142664	19145464	2801	2	W0120,W0180
Chr1	19172635	19189370	16736	1	Kasalath
Chr1	19176697	19193687	16991	2	W0120,W0593
Chr1	19202996	19204505	1510	2	W0120,W0180
Chr1	19207882	19208879	998	1	W0120
Chr1	19231903	19233042	1140	6	9311,IR64,Kasalath,W1230,ZS97,W0120
Chr1	19235880	19236777	898	1	W0593
Chr1	19242206	19245465	3260	1	W1715
Chr1	19243236	19245465	2230	3	W0630,W1230,W0593
Chr1	19311967	19313209	1243	2	W0120,W0180
Chr1	19329270	19335770	6501	1	W0593
Chr1	19358155	19361144	2990	1	PA64s
Chr1	19365150	19366396	1247	1	W1981
Chr1	19368077	19369196	1120	1	W0593
Chr1	19374896	19376922	2027	1	W0593
Chr1	19380401	19381313	913	1	W0593
Chr1	19449160	19454569	5410	7	Koshihikari,PA64s,W0120,W0180,W0593,W1943,W1981
Chr1	19482040	19483442	1403	3	W0120,W0180,W1715
Chr1	19485291	19492497	7207	7	W0180,9311,IR64,Kasalath,W0630,W1981,ZS97
Chr1	19502797	19505709	2913	2	W0120,W0180
Chr1	19562164	19562699	536	1	W0120
Chr1	19570480	19571063	584	1	W0120
Chr1	19586306	19602323	16018	1	W1981
Chr1	19587136	19599690	12555	1	9311
Chr1	19594926	19597790	2865	2	W1943,PA64s
Chr1	19613327	19621607	8281	2	W0180,W1981
Chr1	19626436	19629246	2811	1	W1943
Chr1	19640724	19641568	845	6	DJ123,W0593,W1230,W0120,W0180,W1981
Chr1	19665266	19668794	3529	1	ZS97
Chr1	19700094	19701302	1209	9	DJ123,IR64,Koshihikari,PA64s,W0180,W0593,W1715,W1943,W1230
Chr1	19722436	19731041	8606	8	Kasalath,Koshihikari,PA64s,W0120,W0180,W0593,W1715,W1943
Chr1	19732097	19732726	630	1	W1943
Chr1	19749543	19774890	25348	5	W0120,W0180,Koshihikari,PA64s,W1943
Chr1	19750836	19759224	8389	1	9311
Chr1	19758300	19761444	3145	2	W0630,W1230
Chr1	19780495	19791807	11313	7	PA64s,W0120,W0180,W0593,W1715,W1943,W1981
Chr1	19830345	19842081	11737	1	PA64s
Chr1	19850444	19853407	2964	2	W0630,W1943
Chr1	19867895	19870881	2987	2	9311,PA64s
Chr1	19874472	19883330	8859	9	DJ123,IR64,Kasalath,Koshihikari,PA64s,W0120,W0180,W0630,W1230
Chr1	19909169	19911686	2518	2	W0630,W1230
Chr1	20006678	20008158	1481	3	Koshihikari,W0593,W1230
Chr1	20034071	20036880	2810	3	Koshihikari,PA64s,W0593
Chr1	20039535	20040723	1189	1	PA64s
Chr1	20083039	20086329	3291	4	Koshihikari,PA64s,W0180,W1943
Chr1	20126522	20127150	629	1	DJ123
Chr1	20170637	20172224	1588	1	W0593
Chr1	20245253	20256662	11410	2	IR64,W0630
Chr1	20299048	20307913	8866	11	9311,IR64,W0120,W0180,W0593,W0630,W1230,W1236,W1715,W1943,ZS97
Chr1	20316221	20321999	5779	2	W0593,IR64
Chr1	20327650	20331881	4232	2	ZS97,9311
Chr1	20358725	20364064	5340	1	9311
Chr1	20373809	20383194	9386	3	9311,W1981,ZS97
Chr1	20385959	20389202	3244	2	9311,ZS97
Chr1	20398415	20401536	3122	1	ZS97
Chr1	20403202	20437439	34238	2	9311,ZS97
Chr1	20453077	20474314	21238	2	W1981,ZS97
Chr1	20499018	20712630	213613	2	9311,ZS97
Chr1	20528213	20529286	1074	2	W0630,W1230
Chr1	20623041	20630154	7114	5	W0120,W0180,W0593,W0630,W1230
Chr1	20721538	20724294	2757	3	W0120,W0180,W1943
Chr1	20735834	20752299	16466	1	9311
Chr1	20758951	20762439	3489	3	9311,W1230,ZS97
Chr1	20785269	20786472	1204	4	W0593,W0630,W1230,ZS97
Chr1	20792950	20816132	23183	2	W0630,W1230
Chr1	20840053	20841251	1199	2	W0120,W0180
Chr1	20843907	20848017	4111	2	W0120,W1981
Chr1	20849035	20849705	671	2	W0120,W0180
Chr1	20854416	20856583	2168	2	W0120,W0180
Chr1	20892339	20893567	1229	7	IR64,W0120,W0593,W0630,W1230,ZS97,9311
Chr1	20896104	20903712	7609	8	IR64,W0630,ZS97,W0180,W0593,W1230,W1981,W0120
Chr1	20911280	20923222	11943	3	9311,IR64,W0180
Chr1	20928714	20957619	28906	1	W0120
Chr1	20933546	20934404	859	5	IR64,W0630,ZS97,9311,W1715
Chr1	20935643	20936635	993	1	W1981
Chr1	20974009	20980826	6818	4	W0593,IR64,W0120,ZS97
Chr1	20999736	21003132	3397	2	W0120,W0180
Chr1	21022848	21034192	11345	4	9311,W0630,ZS97,IR64
Chr1	21123912	21125015	1104	1	W0120
Chr1	21136992	21137678	687	2	W0120,W1230
Chr1	21148986	21149656	671	1	W0120
Chr1	21215349	21217251	1903	1	W0120
Chr1	21220966	21229534	8569	1	9311
Chr1	21240928	21242005	1078	2	W1230,9311
Chr1	21245932	21246822	891	2	Kasalath,W1943
Chr1	21250056	21255094	5039	1	W0630
Chr1	21250551	21251207	657	1	W0593
Chr1	21310452	21313250	2799	2	IR64,ZS97
Chr1	21314391	21318027	3637	8	IR64,Kasalath,W0593,W1230,W1943,W1981,9311,ZS97
Chr1	21361446	21367331	5886	8	Kasalath,W0180,W0593,W0630,W1715,ZS97,9311,W1230
Chr1	21434964	21435543	580	1	W0630
Chr1	21525913	21529235	3323	3	Kasalath,IR64,W0630
Chr1	21545656	21635839	90184	1	IR64
Chr1	21560053	21567692	7640	1	W0593
Chr1	21560749	21564321	3573	1	Kasalath
Chr1	21609798	21667148	57351	1	ZS97
Chr1	21614187	21615577	1391	1	W0593
Chr1	21616462	21617560	1099	1	W0593
Chr1	21668523	21678812	10290	1	W0630
Chr1	21682026	21683315	1290	3	IR64,Kasalath,W0630
Chr1	21683924	21695423	11500	5	W1230,ZS97,IR64,Kasalath,W0630
Chr1	21709019	21713998	4980	1	9311
Chr1	21754650	21770554	15905	4	9311,Kasalath,PA64s,ZS97
Chr1	21789526	21800380	10855	3	9311,W0630,W1230
Chr1	21832717	21835552	2836	2	W0630,W1230
Chr1	21882764	21889972	7209	4	IR64,Kasalath,W0630,W1230
Chr1	21985284	21987995	2712	1	W0630
Chr1	22039558	22041211	1654	1	W1230
Chr1	22070682	22071286	605	2	W0630,9311
Chr1	22075538	22076066	529	2	W0120,W1230
Chr1	22082253	22417552	335300	2	W0120,W0630
Chr1	22102391	22103617	1227	3	W1230,W1943,W1715
Chr1	22105824	22110072	4249	1	W1943
Chr1	22440134	22440673	540	6	W0593,W0630,DJ123,Kasalath,W0120,W1715
Chr1	22459012	22459751	740	1	W0593
Chr1	22495682	22498668	2987	1	W1715
Chr1	22504535	22505297	763	1	W0630
Chr1	22529165	22545696	16532	2	DJ123,Kasalath
Chr1	22533713	22537712	4000	2	W0120,W1236
Chr1	22554953	22555704	752	4	DJ123,Kasalath,Koshihikari,W0120
Chr1	22557171	22558673	1503	4	DJ123,Kasalath,Koshihikari,W0120
Chr1	22561329	22563905	2577	4	DJ123,Kasalath,Koshihikari,W0120
Chr1	22572001	22572922	922	2	Koshihikari,W1943
Chr1	22597928	22598918	991	5	DJ123,Kasalath,W0180,W0593,W1943
Chr1	22597972	22598492	521	3	Koshihikari,W1236,W1981
Chr1	22599524	22600765	1242	1	W0593
Chr1	22602692	22603605	914	1	DJ123
Chr1	22613004	22613762	759	4	Koshihikari,W0120,W0180,W0630
Chr1	22722647	22724092	1446	1	W0120
Chr1	22725031	22729189	4159	1	W0120
Chr1	22733971	22739956	5986	3	Koshihikari,W1715,W1943
Chr1	22762829	22774780	11952	3	Koshihikari,W0593,W1943
Chr1	22812745	22815500	2756	4	DJ123,Kasalath,W0120,W0180
Chr1	22816297	22817337	1041	5	DJ123,Kasalath,W0120,W0180,W1236
Chr1	22816467	22817337	871	1	W1943
Chr1	22944003	22945199	1197	1	W1981
Chr1	22947692	22948779	1088	2	IR64,Kasalath
Chr1	22948471	22949119	649	1	W1981
Chr1	22952521	22960377	7857	1	DJ123
Chr1	23069070	23069653	584	1	W0180
Chr1	23070972	23074486	3515	1	DJ123
Chr1	23082917	23092631	9715	2	DJ123,W1943
Chr1	23103477	23106443	2967	4	W0593,W1236,W1715,W1943
Chr1	23124060	23124594	535	1	W0630
Chr1	23137925	23140925	3001	6	Koshihikari,W0120,W0180,W0593,W1236,W1943
Chr1	23186621	23188248	1628	4	Koshihikari,W0120,W1715,W1943
Chr1	23253472	23275196	21725	3	IR64,W0180,W1981
Chr1	23262637	23268777	6141	1	W1230
Chr1	23279004	23279977	974	2	Koshihikari,IR64
Chr1	23279159	23279977	819	3	9311,PA64s,ZS97
Chr1	23283020	23283593	574	1	PA64s
Chr1	23307467	23311681	4215	5	PA64s,ZS97,W0120,W0180,W1230
Chr1	23315592	23316370	779	5	PA64s,W0180,ZS97,W0120,W1230
Chr1	23324983	23327007	2025	7	PA64s,W0120,W1230,Kasalath,W0630,W1943,W1981
Chr1	23331175	23331810	636	6	9311,PA64s,W0120,W0180,W1230,ZS97
Chr1	23341507	23342028	522	4	W0120,PA64s,DJ123,W1236
Chr1	23353331	23354315	985	12	9311,DJ123,Kasalath,Koshihikari,PA64s,W0120,W0593,W0630,W1230,W1943,W1981,ZS97
Chr1	23405995	23408214	2220	1	DJ123
Chr1	23429938	23430549	612	1	DJ123
Chr1	23492319	23503747	11429	4	W0593,Koshihikari,W1943,W0180
Chr1	23553799	23554337	539	9	9311,DJ123,IR64,Kasalath,W0120,W0180,W0630,W1230,ZS97
Chr1	23686491	23687351	861	1	W0630
Chr1	23856458	23867758	11301	5	IR64,Kasalath,PA64s,W0630,W1230
Chr1	23921671	23922662	992	1	W1943
Chr1	23927696	24002338	74643	1	W0180
Chr1	23950623	23961807	11185	1	W0120
Chr1	23996628	24000952	4325	1	W0630
Chr1	24004606	24006164	1559	1	9311
Chr1	24008378	24009050	673	2	9311,DJ123
Chr1	24095824	24100112	4289	1	W0180
Chr1	24105793	24106861	1069	2	ZS97,PA64s
Chr1	24211197	24211873	677	1	W0593
Chr1	24214149	24217101	2953	2	W0593,W1943
Chr1	24326780	24327741	962	2	Koshihikari,W0120
Chr1	24340479	24341368	890	1	DJ123
Chr1	24346007	24346799	793	2	W0180,W0593
Chr1	24364963	24366005	1043	2	Koshihikari,W0120
Chr1	24366271	24367127	857	1	W1943
Chr1	24375620	24376166	547	3	W0120,W0630,W1230
Chr1	24420482	24421122	641	1	W0593
Chr1	24452572	24455722	3151	2	9311,PA64s
Chr1	24485700	24486408	709	9	9311,Koshihikari,PA64s,W0180,W0630,W1943,ZS97,W0120,W1230
Chr1	24487236	24487743	508	3	W0630,W0120,W1943
Chr1	24488795	24498645	9851	8	9311,PA64s,W0630,W1230,W1943,ZS97,Koshihikari,W0593
Chr1	24489007	24497811	8805	2	DJ123,Kasalath
Chr1	24516799	24518245	1447	12	W1715,W1981,W0120,W1230,ZS97,9311,DJ123,Kasalath,Koshihikari,W0180,W0593,W1943
Chr1	24521187	24522805	1619	2	DJ123,Kasalath
Chr1	24571001	24583608	12608	1	W1943
Chr1	24571001	24578925	7925	1	W0593
Chr1	24593328	24594413	1086	6	9311,PA64s,W0120,W0630,W1943,ZS97
Chr1	24593466	24594165	700	1	W1981
Chr1	24594858	24611981	17124	6	DJ123,Kasalath,Koshihikari,W0120,W1230,W1943
Chr1	24599853	24600508	656	3	9311,W0630,ZS97
Chr1	24620667	24621690	1024	6	9311,PA64s,W0180,W0630,W1981,ZS97
Chr1	24627241	24628411	1171	6	Kasalath,W0120,W0180,W1715,DJ123,W1230
Chr1	24643734	24644370	637	5	9311,PA64s,W0630,W1230,W1981
Chr1	24657632	24660645	3014	1	W1236
Chr1	24699146	24700396	1251	5	W0180,W1981,Kasalath,W0593,W1230
Chr1	24701208	24703513	2306	3	W0120,W1230,W0630
Chr1	24720244	24721961	1718	1	W0180
Chr1	24726439	24730708	4270	10	W0180,W0630,W1230,W1943,9311,Koshihikari,W0593,DJ123,Kasalath,W1715
Chr1	24737100	24738075	976	1	W0630
Chr1	24750517	24755762	5246	1	DJ123
Chr1	24756835	24760280	3446	4	DJ123,Kasalath,W0180,Koshihikari
Chr1	24762970	24765157	2188	1	Koshihikari
Chr1	24774654	24779746	5093	12	9311,Koshihikari,W1230,W1943,W0630,DJ123,Kasalath,W0120,W0180,W0593,W1715,W1981
Chr1	24783731	24791579	7849	1	W0630
Chr1	24791799	24793277	1479	3	DJ123,Kasalath,W0180
Chr1	24794838	24806547	11710	2	9311,W0630
Chr1	24820634	24821304	671	8	W0630,Kasalath,Koshihikari,W0120,W0180,W0593,W1230,W1943
Chr1	24875023	24876081	1059	5	W0120,W1715,W1943,W1981,Koshihikari
Chr1	24884871	24885445	575	7	IR64,DJ123,Kasalath,W0180,W0593,W1230,W0630
Chr1	24910438	24911967	1530	1	W0180
Chr1	24924459	24931272	6814	1	Kasalath
Chr1	25022510	25025804	3295	2	W0630,W1230
Chr1	25032408	25033028	621	2	W1981,W0180
Chr1	25060588	25063667	3080	1	Koshihikari
Chr1	25064917	25076151	11235	1	9311
Chr1	25092424	25092982	559	6	9311,DJ123,Koshihikari,PA64s,W1230,W1943
Chr1	25121294	25121799	506	5	9311,DJ123,Kasalath,W0630,ZS97
Chr1	25126820	25127671	852	3	W0120,W0180,W1981
Chr1	25199856	25200959	1104	1	DJ123
Chr1	25222754	25263015	40262	1	W0180
Chr1	25227034	25247282	20249	1	W0120
Chr1	25231628	25233012	1385	2	DJ123,Kasalath
Chr1	25235194	25240190	4997	1	W0630
Chr1	25247701	25256720	9020	4	DJ123,Kasalath,W0630,W1230
Chr1	25264483	25266010	1528	1	W0180
Chr1	25291092	25292916	1825	1	W1230
Chr1	25423077	25435174	12098	5	W0180,DJ123,Kasalath,W0630,W1981
Chr1	25473262	25473900	639	2	W0180,W0593
Chr1	25660353	25661386	1034	3	W0180,W1230,W1981
Chr1	25660725	25663012	2288	2	DJ123,Kasalath
Chr1	25697780	25701861	4082	1	W0630
Chr1	25749097	25749894	798	1	W1236
Chr1	25802505	25804100	1596	1	W0120
Chr1	25817009	25829783	12775	3	Koshihikari,PA64s,W0630
Chr1	25846087	25849086	3000	6	Koshihikari,PA64s,W0180,W0593,W1715,W1943
Chr1	25912688	25917763	5076	3	Kasalath,PA64s,Koshihikari
Chr1	25943692	25955565	11874	5	Kasalath,PA64s,W0120,W0593,ZS97
Chr1	25976880	25977940	1061	4	W0180,W0120,W1236,W1981
Chr1	26068419	26069049	631	14	9311,DJ123,Kasalath,Koshihikari,PA64s,W0120,W0180,W0593,W0630,W1230,W1715,W1943,W1981,ZS97
Chr1	26069419	26073249	3831	6	Koshihikari,W0180,W0593,W1236,W1715,W1943
Chr1	26169234	26173135	3902	7	9311,Koshihikari,W0120,W0180,W0593,W1236,W1715
Chr1	26182141	26186132	3992	4	Koshihikari,W0593,W1236,W1715
Chr1	26256418	26257063	646	1	W0120
Chr1	26295835	26302623	6789	1	9311
Chr1	26376478	26388351	11874	5	9311,Koshihikari,W0180,W0593,W1943
Chr1	26627130	26630782	3653	2	Koshihikari,W1236
Chr1	26689590	26697161	7572	3	Kasalath,W0630,W1230
Chr1	26724450	26729319	4870	11	DJ123,Kasalath,Koshihikari,W0120,W0180,W0593,W0630,W1230,W1236,W1715,W1981
Chr1	26766123	26766785	663	1	W0120
Chr1	26772988	26776728	3741	2	DJ123,Kasalath
Chr1	26801407	26814087	12681	9	Kasalath,Koshihikari,W0120,W0593,W0630,W1230,W1236,W1943,W1981
Chr1	26829506	26830944	1439	8	DJ123,Kasalath,W0120,W0180,W0593,W0630,W1230,W1236
Chr1	26877238	26880280	3043	1	W0120
Chr1	26955972	26967950	11979	4	W0593,W0630,W1230,W1981
Chr1	26986304	26986918	615	1	W0593
Chr1	27008653	27009209	557	1	W0630
Chr1	27048493	27052454	3962	1	W0630
Chr1	27069473	27070329	857	1	W0180
Chr1	27070582	27072505	1924	1	W0180
Chr1	27078575	27080183	1609	2	Koshihikari,W0180
Chr1	27079439	27080046	608	2	W0593,W1981
Chr1	27080845	27083802	2958	1	W0180
Chr1	27082632	27083764	1133	2	W0630,W0593
Chr1	27104343	27107037	2695	1	W0180
Chr1	27207462	27210616	3155	6	W0180,W0593,W0630,W1230,W1236,W1981
Chr1	27260670	27261430	761	2	DJ123,Kasalath
Chr1	27335951	27339837	3887	1	W1236
Chr1	27345789	27346917	1129	2	W0630,W1230
Chr1	27355201	27356435	1235	2	W0120,W0630
Chr1	27367046	27374755	7710	3	W0180,W0630,W1230
Chr1	27438126	27442052	3927	4	W0120,W0630,W1230,W1236
Chr1	27446040	27446869	830	1	W1230
Chr1	27520497	27528016	7520	4	Koshihikari,W0180,W0630,W1230
Chr1	27597070	27608402	11333	8	DJ123,W0120,W0180,W0593,W0630,W1230,W1236,W1981
Chr1	27648850	27650013	1164	2	W0630,W0593
Chr1	27706422	27707509	1088	4	W0630,W1230,W0593,W1236
Chr1	27929070	27932327	3258	3	Koshihikari,W1236,W1943
Chr1	27997519	28003044	5526	2	Koshihikari,W1236
Chr1	28009218	28010562	1345	8	Kasalath,Koshihikari,W0120,W0180,W0593,W1236,W1943,W1981
Chr1	28078639	28080063	1425	7	Kasalath,Koshihikari,W0120,W0593,W0630,W1943,W1981
Chr1	28091484	28092164	681	1	W1236
Chr1	28101850	28114921	13072	8	W0630,Kasalath,Koshihikari,W0180,W0593,W1230,W1236,W1943
Chr1	28134597	28135491	895	4	W0120,W0593,W1715,W0630
Chr1	28201198	28214066	12869	4	Koshihikari,W0593,W0630,W1943
Chr1	28221553	28234397	12845	3	Koshihikari,Kasalath,W1943
Chr1	28337331	28339148	1818	1	W1236
Chr1	28392919	28396639	3721	1	W0593
Chr1	28405128	28415345	10218	1	W0120
Chr1	28430634	28431192	559	1	W0593
Chr1	28443164	28444013	850	1	W0593
Chr1	28469387	28470099	713	2	DJ123,Kasalath
Chr1	28490297	28495018	4722	3	W0120,W0180,W1236
Chr1	28495316	28496488	1173	3	W0120,W0180,W1236
Chr1	28500074	28501470	1397	1	W0180
Chr1	28505387	28506005	619	1	W0180
Chr1	28598631	28601825	3195	7	Kasalath,W0120,W0180,W1230,W1236,W1943,Koshihikari
Chr1	28764519	28767667	3149	2	Koshihikari,W1943
Chr1	28770613	28782657	12045	3	W0180,W0630,W1943
Chr1	28785418	28788259	2842	2	W1236,W1943
Chr1	28839573	28840923	1351	2	W0120,W0180
Chr1	28879798	28886541	6744	4	Koshihikari,W0180,W0593,W1943
Chr1	28891590	28900524	8935	1	W1943
Chr1	28923997	28929931	5935	7	Koshihikari,W0120,W0180,W0593,W1236,W1943,W1981
Chr1	29039675	29041603	1929	2	W1236,W1981
Chr1	29086827	29088458	1632	1	DJ123
Chr1	29139811	29141134	1324	2	W0120,W1943
Chr1	29152685	29157525	4841	3	PA64s,W0180,ZS97
Chr1	29293493	29295333	1841	1	PA64s
Chr1	29301205	29302003	799	1	W0593
Chr1	29351287	29354392	3106	1	W0180
Chr1	29354706	29355900	1195	7	9311,DJ123,Kasalath,PA64s,W1230,W1236,ZS97
Chr1	29370106	29370635	530	3	Koshihikari,PA64s,9311
Chr1	29489863	29490555	693	6	DJ123,Kasalath,Koshihikari,W0120,W0630,W1236
Chr1	29497774	29498608	835	2	W1981,Koshihikari
Chr1	29518628	29521492	2865	1	PA64s
Chr1	29580403	29605567	25165	6	Koshihikari,9311,DJ123,Kasalath,W1981,ZS97
Chr1	29680986	29693833	12848	6	Koshihikari,W0593,W1943,W0120,W0180,W1981
Chr1	29690230	29698636	8407	2	DJ123,Kasalath
Chr1	29839410	29841013	1604	1	W0180
Chr1	29851006	29858731	7726	6	W1230,Kasalath,W0120,W0180,W1236,W1943
Chr1	29862350	29862970	621	2	W0180,W1236
Chr1	29894006	29894708	703	2	Koshihikari,W1943
Chr1	29909357	29910647	1291	4	W1943,Kasalath,W0630,W1230
Chr1	29951071	29954446	3376	5	W0180,W1236,W1943,Koshihikari,W0593
Chr1	30100372	30104355	3984	1	W0593
Chr1	30126033	30130847	4815	7	DJ123,Kasalath,W0120,W0180,W0593,W0630,W1236
Chr1	30219561	30220868	1308	1	W0120
Chr1	30236196	30236732	537	8	W0180,W1943,DJ123,Kasalath,Koshihikari,W0593,W0630,W1236
Chr1	30252333	30260200	7868	8	Koshihikari,W0120,W0180,W0593,W1230,W1236,W1943,W1981
Chr1	30288778	30289625	848	3	Kasalath,W0630,W1236
Chr1	30415947	30417134	1188	7	W1230,W0120,W0180,W0593,W0630,W1236,Koshihikari
Chr1	30522920	30523463	544	1	W1230
Chr1	30523331	30525792	2462	1	Koshihikari
Chr1	30536366	30537659	1294	1	W0630
Chr1	30557473	30558397	925	2	Koshihikari,W0630
Chr1	30649487	30650272	786	3	W1943,W0593,W0630
Chr1	30651613	30652571	959	2	W0120,W1943
Chr1	30705227	30706846	1620	1	Koshihikari
Chr1	30728638	30730095	1458	3	W0120,W0180,W1943
Chr1	30743066	30744088	1023	2	W0180,W1236
Chr1	30807215	30808200	986	1	W0120
Chr1	30809099	30914954	105856	1	W0120
Chr1	30874357	30906098	31742	1	Koshihikari
Chr1	30918001	30920346	2346	1	W0120
Chr1	30927490	30930177	2688	1	W0120
Chr1	30928498	30929922	1425	1	W0180
Chr1	30932769	30933293	525	1	W0120
Chr1	30983067	30983671	605	1	DJ123
Chr1	31020532	31021181	650	5	W0120,W1981,W0180,W1236,W1943
Chr1	31042459	31043508	1050	2	Koshihikari,ZS97
Chr1	31129414	31130369	956	1	ZS97
Chr1	31166069	31171732	5664	1	W1230
Chr1	31199894	31200617	724	1	W1236
Chr1	31215259	31218259	3001	3	DJ123,Kasalath,W1230
Chr1	31267258	31278698	11441	11	DJ123,Kasalath,Koshihikari,W0120,W0593,W0630,W1230,W1236,W1943,W1981,ZS97
Chr1	31280248	31280777	530	1	W1236
Chr1	31316764	31327141	10378	8	Koshihikari,W0120,W0180,W0593,W1236,W1943,W1981,ZS97
Chr1	31349781	31352766	2986	1	Koshihikari
Chr1	31410110	31412293	2184	2	W0120,W0180
Chr1	31415148	31418977	3830	4	W0120,W0180,W1236,W1943
Chr1	31446039	31451819	5781	1	W1943
Chr1	31448158	31451245	3088	4	Koshihikari,W0120,W0180,W0593
Chr1	31458508	31459981	1474	5	W0120,W0593,W1236,W1943,ZS97
Chr1	31525534	31526396	863	2	DJ123,Kasalath
Chr1	31530653	31531930	1278	3	ZS97,W0593,W1943
Chr1	31559441	31560068	628	1	W0630
Chr1	31568406	31576019	7614	1	W0180
Chr1	31632522	31633748	1227	7	Koshihikari,W0120,W0180,W0593,W1236,W1943,ZS97
Chr1	31665830	31667850	2021	2	W0180,W1943
Chr1	31691387	31691947	561	1	W0120
Chr1	31698194	31699486	1293	2	W1943,ZS97
Chr1	31708329	31710200	1872	1	DJ123
Chr1	31722884	31724017	1134	1	W1943
Chr1	31725776	31726807	1032	1	W1943
Chr1	31732439	31734969	2531	1	W1943
Chr1	31737855	31739036	1182	2	Koshihikari,ZS97
Chr1	31743309	31744039	731	2	Koshihikari,ZS97
Chr1	31835629	31840673	5045	1	W0120
Chr1	31836047	31839665	3619	4	W0180,W1236,W1943,W1981
Chr1	31851190	31852863	1674	10	DJ123,W0120,W0180,W0593,W0630,W1230,W1236,W1943,Koshihikari,ZS97
Chr1	31866326	31867927	1602	5	9311,DJ123,Kasalath,W0630,W1230
Chr1	31874709	31875779	1071	2	W0180,W0593
Chr1	32000605	32013509	12905	5	W0120,W0180,W0630,W1236,ZS97
Chr1	32022091	32023867	1777	1	W0593
Chr1	32057796	32058529	734	2	W0593,W1236
Chr1	32067871	32071851	3981	4	W0120,DJ123,W1981,ZS97
Chr1	32093563	32094167	605	2	W0180,W1236
Chr1	32094944	32096793	1850	2	W0180,W1236
Chr1	32103203	32104637	1435	2	W0180,W1236
Chr1	32111902	32116614	4713	1	DJ123
Chr1	32127121	32132669	5549	5	DJ123,Koshihikari,W0120,W0593,ZS97
Chr1	32152463	32153063	601	1	PA64s
Chr1	32160826	32163636	2811	2	Koshihikari,W1236
Chr1	32190760	32191960	1201	8	W0593,DJ123,Koshihikari,W0120,W0180,W0630,W1943,ZS97
Chr1	32266181	32269350	3170	3	W0180,Koshihikari,ZS97
Chr1	32300691	32303489	2799	4	Koshihikari,W0593,W1943,ZS97
Chr1	32441833	32443179	1347	4	W0120,W0593,W1943,W1981
Chr1	32492268	32500456	8189	3	W0180,W0593,ZS97
Chr1	32521491	32522045	555	1	W0593
Chr1	32659541	32660214	674	1	9311
Chr1	32795207	32796613	1407	10	9311,DJ123,Koshihikari,W0120,W0180,W0593,W0630,W1230,W1943,ZS97
Chr1	32964970	32969854	4885	3	Kasalath,Koshihikari,ZS97
Chr1	32973572	32974168	597	2	Kasalath,ZS97
Chr1	32993296	32994257	962	1	W0593
Chr1	33005751	33008943	3193	1	ZS97
Chr1	33010434	33021756	11323	3	Koshihikari,W0120,W1943
Chr1	33055309	33064572	9264	11	9311,Koshihikari,W0120,W0180,W0593,W1230,W1236,W1715,W1943,W1981,ZS97
Chr1	33108631	33112403	3773	8	DJ123,Kasalath,W0120,W0180,W0593,ZS97,W1230,9311
Chr1	33329055	33329631	577	5	W1715,W1943,Koshihikari,ZS97,9311
Chr1	33422168	33426472	4305	3	Koshihikari,W1943,ZS97
Chr1	33552567	33553513	947	1	W1943
Chr1	33573504	33574060	557	4	W0120,W0180,W0593,W1943
Chr1	33582574	33583721	1148	1	W0593
Chr1	33625828	33632701	6874	7	Koshihikari,W0120,W0180,W0593,W1236,W1943,W1981
Chr1	33780853	33781799	947	1	W0593
Chr1	33822266	33822876	611	5	Koshihikari,W0180,W1943,W1981,W0593
Chr1	33861794	33863232	1439	1	W0120
Chr1	33875717	33878775	3059	1	W0120
Chr1	34026315	34054836	28522	7	9311,Kasalath,Koshihikari,W0630,W1715,W1943,W0593
Chr1	34175592	34176415	824	1	W0180
Chr1	34179889	34186406	6518	2	DJ123,Kasalath
Chr1	34189376	34190494	1119	1	W0180
Chr1	34211192	34216920	5729	3	Koshihikari,ZS97,9311
Chr1	34213891	34216081	2191	1	Kasalath
Chr1	34251468	34258386	6919	2	W0180,ZS97
Chr1	34262278	34262797	520	1	W0180
Chr1	34327389	34328726	1338	2	Koshihikari,ZS97
Chr1	34370741	34371622	882	1	W0593
Chr1	34420663	34422082	1420	3	9311,W0120,W0630
Chr1	34452466	34459255	6790	6	Koshihikari,W0593,W1236,W1943,W1981,ZS97
Chr1	34496030	34499179	3150	1	9311
Chr1	34519598	34520368	771	2	ZS97,Koshihikari
Chr1	34568327	34574665	6339	1	ZS97
Chr1	34568327	34572955	4629	3	9311,DJ123,W0630
Chr1	34575282	34578997	3716	1	W1230
Chr1	34587077	34587639	563	9	9311,DJ123,Koshihikari,W0120,W0180,W0593,W0630,W1943,ZS97
Chr1	34588681	34593247	4567	7	Koshihikari,W0120,W0180,W1943,W1981,ZS97,W1236
Chr1	34597353	34598182	830	1	9311
Chr1	34597355	34598003	649	2	Kasalath,ZS97
Chr1	34611109	34614817	3709	3	W0120,W1236,W1943
Chr1	34660166	34660965	800	2	W0120,W1236
Chr1	34664048	34667809	3762	13	9311,DJ123,Kasalath,Koshihikari,W0120,W0180,W0593,W0630,W1230,W1236,W1715,W1943,W1981
Chr1	34675986	34683947	7962	1	W0630
Chr1	34684256	34684859	604	6	W0120,W1236,W1981,Koshihikari,W0593,ZS97
Chr1	34868031	34871312	3282	7	Koshihikari,W0120,W0180,W1236,W1943,ZS97,W0593
Chr1	34893169	34894528	1360	4	DJ123,Koshihikari,W0180,ZS97
Chr1	34976315	34981075	4761	2	DJ123,ZS97
Chr1	35010405	35035039	24635	10	9311,Kasalath,W0120,W0180,W0593,W1236,W1715,W1943,W1981,Koshihikari
Chr1	35054722	35056960	2239	1	W0593
Chr1	35063500	35069203	5704	1	Koshihikari
Chr1	35073746	35074247	502	1	W1230
Chr1	35143107	35143966	860	1	W1943
Chr1	35149069	35149609	541	1	W0180
Chr1	35172921	35176302	3382	3	IR64,W1715,W1943
Chr1	35193895	35195503	1609	1	Kasalath
Chr1	35217469	35221387	3919	2	9311,ZS97
Chr1	35227400	35227934	535	1	W1943
Chr1	35228219	35231445	3227	4	Koshihikari,W0120,W1943,Kasalath
Chr1	35233192	35237075	3884	2	9311,ZS97
Chr1	35268180	35270889	2710	4	DJ123,Kasalath,W0630,ZS97
Chr1	35286460	35289321	2862	9	9311,Koshihikari,W0120,W0180,W1236,W1715,W1943,W1981,W0593
Chr1	35305232	35306414	1183	1	ZS97
Chr1	35316484	35317311	828	3	Koshihikari,W1943,ZS97
Chr1	35336104	35350005	13902	1	ZS97
Chr1	35350217	35362283	12067	7	Koshihikari,W0120,W0180,W1236,W1715,W1943,W1981
Chr1	35362927	35376619	13693	6	W0593,Koshihikari,W0120,W0180,W1236,W1943
Chr1	35402470	35402979	510	1	W0593
Chr1	35404627	35406554	1928	2	W0593,W0180
Chr1	35407491	35409345	1855	2	W0630,W0180
Chr1	35431958	35440485	8528	1	W1981
Chr1	35433486	35435057	1572	3	DJ123,Kasalath,W1230
Chr1	35436140	35437355	1216	2	DJ123,Kasalath
Chr1	35480651	35495010	14360	1	W0180
Chr1	35490613	35491593	981	2	W0593,W1943
Chr1	35498806	35499906	1101	1	W1236
Chr1	35500960	35501848	889	1	W1236
Chr1	35517832	35518558	727	1	W0180
Chr1	35529284	35531035	1752	3	Koshihikari,W1943,ZS97
Chr1	35572365	35573197	833	1	Kasalath
Chr1	35583231	35584077	847	1	W1981
Chr1	35778648	35794567	15920	1	W0180
Chr1	35810830	35814282	3453	1	W1943
Chr1	35826405	35835499	9095	12	9311,DJ123,Koshihikari,W0120,W0180,W0593,W0630,W1230,W1236,W1981,ZS97,Kasalath
Chr1	35838860	35840669	1810	12	DJ123,Kasalath,Koshihikari,W0120,W0180,W0593,W0630,W1230,W1236,W1943,W1981,ZS97
Chr1	35894887	35895772	886	1	W0120
Chr1	35894964	35895483	520	1	W1236
Chr1	35895094	35895614	521	1	DJ123
Chr1	35966253	35969824	3572	1	W0180
Chr1	36058777	36061862	3086	1	ZS97
Chr1	36137115	36146634	9520	7	Koshihikari,W0120,W0180,W0593,W1943,W1981,ZS97
Chr1	36150206	36151279	1074	2	W1236,W1981
Chr1	36200987	36206081	5095	1	Kasalath
Chr1	36201587	36205601	4015	5	W0180,W0630,W1230,W1236,ZS97
Chr1	36275126	36276053	928	3	W1236,ZS97,Kasalath
Chr1	36305473	36306271	799	1	W0593
Chr1	36306553	36307253	701	1	W0593
Chr1	36315230	36315841	612	6	Koshihikari,W0120,W0593,W1943,W1981,ZS97
Chr1	36330089	36334056	3968	1	Koshihikari
Chr1	36352162	36352992	831	3	W0180,Koshihikari,ZS97
Chr1	36464432	36466677	2246	5	Koshihikari,ZS97,W1981,DJ123,Kasalath
Chr1	36477602	36482474	4873	9	Koshihikari,W0120,W0180,W0593,W0630,W1236,W1943,W1981,ZS97
Chr1	36548941	36549764	824	2	Koshihikari,W0120
Chr1	36627917	36629198	1282	3	9311,W0120,W0593
Chr1	36632977	36634015	1039	2	Koshihikari,W0593
Chr1	36645953	36646894	942	1	W0180
Chr1	36647535	36648361	827	1	W0180
Chr1	36680444	36686380	5937	1	W0180
Chr1	36714825	36718201	3377	1	W0180
Chr1	36781438	36782193	756	2	9311,ZS97
Chr1	36781513	36782379	867	1	W0180
Chr1	36808341	36814027	5687	11	9311,Koshihikari,W0120,W0180,W0593,W0630,W1230,W1236,W1943,W1981,ZS97
Chr1	36857381	36858714	1334	1	Koshihikari
Chr1	36884955	36886196	1242	3	W0593,W1943,Koshihikari
Chr1	37053377	37056175	2799	8	DJ123,Kasalath,W0120,W0180,W0593,W1236,W1943,Koshihikari
Chr1	37090279	37093276	2998	1	W1943
Chr1	37107238	37110023	2786	1	W1943
Chr1	37122737	37127927	5191	2	DJ123,Kasalath
Chr1	37133100	37133761	662	1	W0120
Chr1	37350363	37353355	2993	6	DJ123,Kasalath,Koshihikari,W1943,W1981,W0180
Chr1	37371921	37374983	3063	3	W0120,W1236,W1981
Chr1	37451925	37453161	1237	2	9311,ZS97
Chr1	37458300	37460223	1924	1	W1981
Chr1	37529144	37529706	563	9	W1943,Koshihikari,W0120,W0180,W0593,W1236,W1981,9311,Kasalath
Chr1	37529186	37529690	505	1	DJ123
Chr1	37595330	37596801	1472	3	W0180,W1236,W1981
Chr1	37604544	37609436	4893	2	Kasalath,W1943
Chr1	37607105	37609443	2339	5	DJ123,W0120,W0180,W1236,W1981
Chr1	37632520	37639604	7085	6	Koshihikari,W0120,W0180,W1236,W1943,W1981
Chr1	37649410	37650539	1130	4	Koshihikari,W0593,W1236,W1981
Chr1	37900594	37903970	3377	6	W0120,W0630,W1230,W1236,W1981,ZS97
Chr1	37977069	37980037	2969	5	Koshihikari,W0593,W1236,W1943,W1981
Chr1	38243583	38273556	29974	5	Kasalath,W0593,W1236,W1943,W1981
Chr1	38312886	38314298	1413	3	W0120,W0180,W1981
Chr1	38526255	38537545	11291	6	Koshihikari,W0120,W0180,W0593,W1236,W1981
Chr1	38668381	38675638	7258	1	W1230
Chr1	38707254	38708738	1485	6	9311,W0120,W1236,ZS97,DJ123,Kasalath
Chr1	38782093	38794980	12888	7	9311,W0120,W0180,W0593,W1236,W1981,ZS97
Chr1	38818242	38819078	837	2	Koshihikari,W1943
Chr1	38978120	38995064	16945	5	Koshihikari,W0120,W0593,W1236,W1943
Chr1	39085115	39086048	934	1	Koshihikari
Chr1	39101718	39105357	3640	8	DJ123,Kasalath,Koshihikari,W0120,W0180,W0593,W1981,W1236
Chr1	39131416	39141945	10530	7	DJ123,Kasalath,9311,Koshihikari,W0593,W0630,W1230
Chr1	39236012	39238264	2253	7	Koshihikari,W0120,W0180,W0593,W1236,W1943,W1981
Chr1	39290256	39294154	3899	1	W1236
Chr1	39352628	39353136	509	3	W0120,W0180,W1236
Chr1	39385378	39398301	12924	1	Kasalath
Chr1	39484107	39486059	1953	1	W0180
Chr1	39531702	39532233	532	1	Koshihikari
Chr1	39558031	39558771	741	9	9311,DJ123,Kasalath,W0593,W0630,W1230,W1236,W1943,ZS97
Chr1	39624968	39627462	2495	2	W1236,W1981
Chr1	39672434	39673323	890	1	W0180
Chr1	39689909	39690984	1076	3	Koshihikari,W0593,W1943
Chr1	39694792	39695708	917	1	Kasalath
Chr1	39695740	39696731	992	1	W0180
Chr1	39729764	39731528	1765	5	Koshihikari,W1943,W0120,W1236,ZS97
Chr1	39742090	39749698	7609	3	Koshihikari,W1943,ZS97
Chr1	39775103	39781573	6471	1	W1230
Chr1	39794523	39811066	16544	2	Koshihikari,W0630
Chr1	39818194	39819822	1629	3	DJ123,Koshihikari,W1943
Chr1	39829944	39830974	1031	1	W0180
Chr1	39834800	39840086	5287	3	Koshihikari,W0180,W1943
Chr1	39835157	39838777	3621	1	Kasalath
Chr1	39847111	39850580	3470	2	W1943,W1236
Chr1	39917049	39917901	853	10	DJ123,Kasalath,Koshihikari,W0120,W0180,W0593,W0630,W1230,W1236,W1943
Chr1	39920530	39921064	535	3	W0120,W0180,W1943
Chr1	39949966	39952004	2039	1	W0180
Chr1	39981735	39982970	1236	1	9311
Chr1	40076058	40094697	18640	3	W0120,W1236,W0593
Chr1	40119383	40120585	1203	10	Koshihikari,PA64s,W0120,W0593,W0630,W1230,W1236,W1715,W1943,W1981
Chr1	40136403	40136942	540	2	ZS97,9311
Chr1	40176690	40184188	7499	1	PA64s
Chr1	40232418	40245311	12894	9	Koshihikari,PA64s,W0120,W0180,W0593,W1236,W1715,W1943,W1981
Chr1	40274901	40276321	1421	9	DJ123,Kasalath,Koshihikari,W0593,W0630,W1230,W1715,W1943,W1981
Chr1	40311503	40315239	3737	1	IR64
Chr1	40312192	40312948	757	1	W1230
Chr1	40323023	40323579	557	4	W0120,PA64s,W1236,W1943
Chr1	40381225	40384542	3318	3	W0593,W1230,Kasalath
Chr1	40381225	40388490	7266	2	PA64s,W0120
Chr1	40418340	40422622	4283	1	PA64s
Chr1	40433838	40440302	6465	12	DJ123,Kasalath,Koshihikari,PA64s,W0120,W0180,W0593,W0630,W1230,W1236,W1943,W1981
Chr1	40452482	40457016	4535	4	W0120,W0180,W1236,W1981
Chr1	40464965	40465925	961	2	W0180,W1981
Chr1	40467556	40472270	4715	2	W0120,W1981
Chr1	40556761	40557926	1166	9	DJ123,Kasalath,Koshihikari,W0120,W0180,W0593,W1236,W1943,W1981
Chr1	40647761	40648548	788	4	Koshihikari,PA64s,W0180,W1943
Chr1	40654148	40654954	807	1	W1236
Chr1	40658352	40661316	2965	2	PA64s,W1715
Chr1	40693506	40721756	28251	1	PA64s
Chr1	40724098	40727255	3158	2	W1236,PA64s
Chr1	40752989	40759449	6461	8	Kasalath,Koshihikari,PA64s,DJ123,W0593,W0180,W1236,W1981
Chr1	40767819	40794530	26712	2	W0120,W0180
Chr1	40771411	40790697	19287	1	PA64s
Chr1	40778511	40790586	12076	3	9311,Kasalath,ZS97
Chr1	40828674	40829258	585	2	W0120,W1236
Chr1	41000065	41000585	521	1	W1943
Chr1	41120805	41123664	2860	1	W0120
Chr1	41165780	41167251	1472	1	W0593
Chr1	41260376	41261072	697	1	W0180
Chr1	41285729	41286336	608	3	Koshihikari,PA64s,W1943
Chr1	41296300	41297426	1127	4	Koshihikari,W0180,W0593,W1943
Chr1	41307714	41318767	11054	2	W0180,W1981
Chr1	41343406	41346492	3087	1	PA64s
Chr1	41509961	41512711	2751	1	Kasalath
Chr1	41542535	41543343	809	1	W1943
Chr1	41706486	41707132	647	2	W0630,W1981
Chr1	41706516	41707046	531	1	W1943
Chr1	41725898	41731040	5143	9	Koshihikari,PA64s,W0593,W1943,W1981,Kasalath,W0120,W0630,W1230
Chr1	41813873	41814895	1023	1	W0593
Chr1	41828765	41829461	697	1	W1230
Chr1	41832404	41834457	2054	7	Koshihikari,PA64s,W0593,W0630,W1943,W1981,W1230
Chr1	41902309	41953669	51361	4	DJ123,W0630,W1230,W1981
Chr1	41909826	41979778	69953	1	Koshihikari
Chr1	41914808	41917799	2992	3	W0593,W1715,W1943
Chr1	41954228	41956032	1805	3	W0630,W1230,DJ123
Chr1	41958932	41969083	10152	1	W0630
Chr1	41969825	41972890	3066	3	DJ123,W0593,W1230
Chr1	42013512	42015265	1754	1	W1981
Chr1	42031238	42034384	3147	2	PA64s,ZS97
Chr1	42037061	42039964	2904	1	W1943
Chr1	42127307	42128533	1227	1	W0593
Chr1	42230467	42256776	26310	10	W0630,DJ123,IR64,Kasalath,Koshihikari,MH63,PA64s,ZS97,W0593,W1943
Chr1	42257378	42265097	7720	5	9311,MH63,W0120,W1943,ZS97
Chr1	42268534	42269783	1250	3	Kasalath,DJ123,W0180
Chr1	42281394	42282358	965	1	W0630
Chr1	42291925	42301409	9485	1	W0593
Chr1	42292298	42295479	3182	4	Koshihikari,PA64s,9311,MH63
Chr1	42395340	42401009	5670	17	DJ123,IR64,Kasalath,Koshihikari,MH63,PA64s,W0120,W0180,W0630,W1230,W1236,W1715,W1943,W1981,ZS97,9311,W0593
Chr1	42414149	42441037	26889	11	PA64s,W1236,9311,Koshihikari,MH63,W0180,W0630,W1715,W1981,ZS97,W1943
Chr1	42489970	42493896	3927	4	IR64,9311,MH63,ZS97
Chr1	42490001	42491068	1068	2	DJ123,Kasalath
Chr1	42501606	42502182	577	3	PA64s,W1230,W1236
Chr1	42553890	42576345	22456	7	9311,IR64,MH63,DJ123,W0180,W0630,W1981
Chr1	42598052	42599541	1490	2	W0630,W1230
Chr1	42656737	42668475	11739	6	Koshihikari,PA64s,W0180,W1236,W1715,W1943
Chr1	42684413	42689372	4960	7	Kasalath,Koshihikari,PA64s,W0180,W0593,W0630,W1943
Chr1	42697882	42699510	1629	5	DJ123,W0180,W1943,W1981,W0593
Chr1	42722208	42732258	10051	1	PA64s
Chr1	42737255	42752674	15420	2	Kasalath,DJ123
Chr1	42741121	42744105	2985	1	W1943
Chr1	42787611	42788195	585	1	Kasalath
Chr1	42837988	42839092	1105	2	DJ123,Kasalath
Chr1	42841560	42843190	1631	6	DJ123,Kasalath,Koshihikari,PA64s,W0593,W1943
Chr1	42841560	42843502	1943	5	W0120,W0180,W0630,W1230,ZS97
Chr1	42858570	42859920	1351	11	9311,Koshihikari,MH63,PA64s,W0180,W0593,W0630,W1230,W1943,W1981,ZS97
Chr1	42907585	42910144	2560	1	W0180
Chr1	42911419	42915659	4241	3	MH63,W0630,ZS97
Chr1	42941435	42942083	649	7	9311,DJ123,IR64,Kasalath,MH63,PA64s,ZS97
Chr1	42964520	42965488	969	1	Kasalath
Chr1	42999669	43000692	1024	12	9311,DJ123,IR64,Kasalath,MH63,PA64s,W0120,W0180,W0593,W0630,W1230,ZS97
Chr1	43045957	43068218	22262	1	W0180
Chr1	43056292	43062724	6433	1	9311
Chr1	43077824	43083047	5224	8	9311,Koshihikari,PA64s,W0180,W0593,W1230,W1943,W1981
Chr1	43085427	43086511	1085	4	DJ123,MH63,W0180,W1943
Chr1	43096414	43102383	5970	1	PA64s
Chr1	43104252	43105431	1180	4	9311,Kasalath,PA64s,W1981
Chr1	43159189	43161505	2317	6	9311,IR64,W0180,W0593,W1715,ZS97
Chr1	43196983	43198202	1220	12	9311,DJ123,Kasalath,Koshihikari,PA64s,W0180,W0593,W0630,W1236,W1943,W1981,ZS97
Chr1	43214169	43261482	47314	3	W0180,W1230,W1981
Chr1	43217065	43225045	7981	6	IR64,9311,DJ123,W0630,PA64s,ZS97
Chr1	43232840	43240645	7806	11	9311,DJ123,IR64,Kasalath,Koshihikari,PA64s,W0630,W1236,W1715,W1943,ZS97
Chr1	43245312	43251759	6448	1	W1236
Chr1	43289989	43293035	3047	4	9311,PA64s,ZS97,W0593
Chr1	43297757	43298311	555	7	IR64,PA64s,ZS97,9311,DJ123,Kasalath,Koshihikari
Chr1	43391373	43409608	18236	2	Koshihikari,PA64s
Chr1	43455186	43482791	27606	5	9311,DJ123,Koshihikari,PA64s,W1943
Chr1	43458097	43477554	19458	4	W0180,W0630,W1236,W1981
Chr1	43465300	43474993	9694	1	Kasalath
Chr1	43543737	43544401	665	1	W1981
Chr1	43598418	43603295	4878	12	9311,Kasalath,Koshihikari,PA64s,W0120,W0180,W0593,W0630,W1230,W1943,W1981,ZS97
Chr1	43623931	43625461	1531	6	9311,DJ123,Kasalath,PA64s,W1943,ZS97
Chr1	43656702	43663290	6589	5	DJ123,PA64s,W1943,ZS97,9311
Chr1	43675773	43676554	782	6	9311,DJ123,PA64s,W0120,W1943,ZS97
Chr1	43695704	43698587	2884	1	W0593
Chr1	43765755	43766477	723	1	W0630
Chr1	43797439	43813888	16450	1	W1715
Chr1	43804244	43809607	5364	3	9311,W0593,W1230
Chr1	43845026	43848191	3166	2	W1981,W0593
Chr1	43866790	43867306	517	2	9311,PA64s
Chr1	43888163	43932004	43842	2	W1981,W0180
Chr1	43892616	43930750	38135	1	W1236
Chr1	43912794	43930108	17315	2	DJ123,W0630
Chr1	43919251	43927012	7762	1	W1230
Chr1	43937329	43945133	7805	7	DJ123,W0180,W0593,W0630,W1230,W1236,W1981
Chr1	44067942	44068512	571	1	W0180
Chr1	44072628	44075311	2684	2	PA64s,ZS97
Chr1	44169679	44170287	609	5	9311,W0180,W0593,W0630,W1236
Chr1	44179650	44180392	743	3	W1943,W1981,ZS97
Chr1	44184256	44189499	5244	4	W1236,W1715,W1943,ZS97
Chr1	44240345	44241550	1206	2	Koshihikari,PA64s
Chr1	44246225	44264203	17979	7	Koshihikari,PA64s,W0593,W1236,W1715,W1943,W1981
Chr1	44269479	44273307	3829	2	W0180,W1981
Chr1	44322654	44324183	1530	1	W0593
Chr1	44344817	44345450	634	1	W1943
Chr10	125055	127907	2853	2	Koshihikari,W1943
Chr10	157707	173764	16058	7	W1715,Koshihikari,PA64s,W0180,W0593,W1943,W1981
Chr10	174778	210729	35952	6	W1981,Koshihikari,PA64s,W0180,W0593,W1943
Chr10	212029	223334	11306	5	PA64s,Koshihikari,W0180,W1236,W1943
Chr10	300922	312660	11739	9	DJ123,Koshihikari,PA64s,W0120,W0180,W0593,W1715,W1943,W1981
Chr10	317967	321878	3912	1	W0120
Chr10	346373	348404	2032	2	Koshihikari,W1943
Chr10	355221	355940	720	1	W0593
Chr10	360400	361554	1155	1	W1943
Chr10	362246	362784	539	1	W1236
Chr10	373499	376567	3069	2	ZS97,Koshihikari
Chr10	380165	381180	1016	7	W0180,W0593,DJ123,Koshihikari,PA64s,W0630,W1943
Chr10	381834	383441	1608	1	ZS97
Chr10	438448	439316	869	1	DJ123
Chr10	440510	441435	926	3	DJ123,Kasalath,W0630
Chr10	455193	460461	5269	1	Koshihikari
Chr10	461665	462627	963	1	W1943
Chr10	490331	493178	2848	7	Koshihikari,PA64s,W0120,W0180,W0593,W1236,W1943
Chr10	493711	494758	1048	1	W0593
Chr10	542231	542789	559	13	DJ123,Kasalath,Koshihikari,PA64s,W0120,W0180,W0593,W0630,W1230,W1236,W1943,W1981,ZS97
Chr10	571766	575864	4099	4	Kasalath,Koshihikari,PA64s,W1230
Chr10	586674	590037	3364	5	DJ123,Kasalath,PA64s,W0630,W1230
Chr10	594630	596665	2036	1	DJ123
Chr10	602698	608992	6295	3	Kasalath,PA64s,ZS97
Chr10	636534	637387	854	1	W0120
Chr10	640769	646826	6058	2	DJ123,W0630
Chr10	643887	645007	1121	4	Kasalath,Koshihikari,W0180,W1943
Chr10	650838	652142	1305	5	DJ123,W0180,W0630,W1230,W1236
Chr10	653761	655133	1373	1	DJ123
Chr10	669973	670802	830	3	DJ123,W0630,W1236
Chr10	676823	678423	1601	6	DJ123,W0180,W0630,W1230,W1236,W1981
Chr10	687978	690473	2496	1	W1230
Chr10	690881	707312	16432	3	DJ123,W0180,W0630
Chr10	708323	744005	35683	1	W0120
Chr10	714268	719478	5211	3	Koshihikari,W1715,W1943
Chr10	714727	717574	2848	1	PA64s
Chr10	722779	738001	15223	1	W1943
Chr10	745003	745951	949	4	W1981,W0120,W0630,W1230
Chr10	755346	771228	15883	2	DJ123,W1981
Chr10	777011	777585	575	4	IR64,Kasalath,PA64s,ZS97
Chr10	779963	790588	10626	12	IR64,Kasalath,Koshihikari,W0120,W0593,W1715,W1943,ZS97,DJ123,W0180,W1230,W1981
Chr10	792593	793183	591	5	DJ123,W0180,W0630,W1230,W1981
Chr10	809562	813747	4186	4	Koshihikari,PA64s,W0593,DJ123
Chr10	824439	825574	1136	2	W0180,W1981
Chr10	837909	838545	637	2	W0120,W1236
Chr10	839304	839819	516	2	W0180,W1981
Chr10	860587	861222	636	1	W0180
Chr10	911934	913024	1091	1	W0593
Chr10	965012	965728	717	1	W1715
Chr10	967410	975009	7600	9	DJ123,W0120,W0180,W0593,W0630,W1236,W1715,W1943,W1981
Chr10	996748	997314	567	1	W0630
Chr10	999912	1003335	3424	1	DJ123
Chr10	1066759	1069896	3138	4	W0630,ZS97,DJ123,W1230
Chr10	1086268	1099863	13596	3	Kasalath,W1981,ZS97
Chr10	1100557	1115239	14683	2	W1943,W1981
Chr10	1120667	1126002	5336	2	W1943,ZS97
Chr10	1126422	1130129	3708	4	W0630,W1230,ZS97,DJ123
Chr10	1150750	1159453	8704	3	W0630,W1230,ZS97
Chr10	1197749	1200097	2349	1	Kasalath
Chr10	1221948	1230586	8639	1	DJ123
Chr10	1286165	1287656	1492	1	ZS97
Chr10	1329439	1330682	1244	1	W0120
Chr10	1336382	1341013	4632	1	Koshihikari
Chr10	1340257	1340933	677	1	W0120
Chr10	1351354	1376496	25143	1	DJ123
Chr10	1357289	1377908	20620	3	W0120,W0180,W1943
Chr10	1375334	1375847	514	1	ZS97
Chr10	1382845	1384332	1488	1	DJ123
Chr10	1438787	1453479	14693	2	W1236,W1981
Chr10	1465649	1470350	4702	1	W0593
Chr10	1616969	1617608	640	1	DJ123
Chr10	1639540	1685354	45815	1	MH63
Chr10	1643884	1656849	12966	6	DJ123,Kasalath,W0180,W0593,W1715,W1981
Chr10	1662891	1665898	3008	1	W0593
Chr10	1668641	1669310	670	1	W0593
Chr10	1687396	1689270	1875	1	W0593
Chr10	1688200	1691044	2845	1	DJ123
Chr10	1726298	1737878	11581	12	Kasalath,Koshihikari,MH63,PA64s,W0120,W0180,W0593,W0630,W1230,W1236,W1943,W1981
Chr10	1765616	1766917	1302	1	MH63
Chr10	1765869	1782776	16908	1	W1943
Chr10	1771113	1772578	1466	2	Koshihikari,W1715
Chr10	1790633	1791621	989	1	Koshihikari
Chr10	1797356	1808920	11565	9	Koshihikari,MH63,PA64s,W0120,W0593,W1230,W1236,W1943,W1981
Chr10	1830720	1831482	763	4	Koshihikari,W0593,W1236,W1943
Chr10	1831915	1832580	666	2	Koshihikari,W0120
Chr10	1836050	1852154	16105	5	MH63,PA64s,Kasalath,W0180,W1981
Chr10	1853211	1869327	16117	1	W0180
Chr10	1880445	1884360	3916	2	Kasalath,DJ123
Chr10	1915147	1919027	3881	2	W1715,W1943
Chr10	1936482	1940963	4482	1	W1230
Chr10	1942642	1946713	4072	3	MH63,PA64s,Koshihikari
Chr10	1957553	1961090	3538	1	Kasalath
Chr10	1978329	1989614	11286	2	W1236,W1981
Chr10	1987469	1989624	2156	7	W0593,MH63,PA64s,W0120,W1230,DJ123,Kasalath
Chr10	1994678	1995588	911	6	DJ123,Kasalath,Koshihikari,MH63,PA64s,W1981
Chr10	1999826	2051262	51437	2	DJ123,MH63
Chr10	2006219	2006753	535	1	Koshihikari
Chr10	2007064	2007730	667	1	9311
Chr10	2015488	2017005	1518	2	9311,ZS97
Chr10	2042735	2043698	964	1	W0630
Chr10	2043396	2044103	708	1	W0593
Chr10	2058414	2063353	4940	7	Koshihikari,MH63,W0180,W0630,W1230,W1236,W1943
Chr10	2068027	2072159	4133	2	W0120,W0593
Chr10	2127329	2127937	609	2	W0120,W0593
Chr10	2151424	2155682	4259	2	W0120,W0593
Chr10	2162609	2175728	13120	3	Kasalath,MH63,W0630
Chr10	2176876	2179944	3069	12	W1981,Kasalath,W1236,DJ123,Koshihikari,MH63,PA64s,W0120,W0630,W1230,W1715,W1943
Chr10	2187771	2190254	2484	1	Kasalath
Chr10	2209357	2211581	2225	1	W0593
Chr10	2215802	2216919	1118	1	W0593
Chr10	2233581	2238142	4562	1	W0593
Chr10	2243200	2248651	5452	1	W0593
Chr10	2264183	2265634	1452	1	W0180
Chr10	2286897	2289500	2604	5	9311,DJ123,Kasalath,W0630,ZS97
Chr10	2300385	2331867	31483	16	W0593,9311,DJ123,Kasalath,Koshihikari,MH63,PA64s,W0120,W0180,W0630,W1230,W1236,W1715,W1943,W1981,ZS97
Chr10	2338562	2339089	528	1	PA64s
Chr10	2355586	2356881	1296	1	ZS97
Chr10	2358218	2359969	1752	1	W0180
Chr10	2366212	2373970	7759	1	W1943
Chr10	2382984	2383973	990	2	Koshihikari,W1943
Chr10	2383027	2383575	549	2	9311,ZS97
Chr10	2405134	2408121	2988	1	9311
Chr10	2408686	2409580	895	9	9311,Koshihikari,W0120,W0180,W1230,W1236,W1943,W1981,ZS97
Chr10	2433453	2434667	1215	4	9311,ZS97,W1230,W1981
Chr10	2435072	2435824	753	2	ZS97,9311
Chr10	2457829	2605768	147940	1	W1236
Chr10	2462286	2468048	5763	4	Koshihikari,W0180,W1715,W1943
Chr10	2468659	2475078	6420	4	Koshihikari,W0180,W1715,W1943
Chr10	2557899	2559050	1152	3	DJ123,MH63,PA64s
Chr10	2586571	2588305	1735	1	DJ123
Chr10	2596467	2599272	2806	4	DJ123,Kasalath,MH63,PA64s
Chr10	2604378	2605799	1422	4	DJ123,Kasalath,W0630,W1715
Chr10	2615362	2616987	1626	4	DJ123,Kasalath,MH63,PA64s
Chr10	2638969	2645840	6872	1	MH63
Chr10	2648973	2649731	759	1	W1943
Chr10	2655198	2656018	821	2	Koshihikari,W1943
Chr10	2705342	2706210	869	5	9311,Kasalath,Koshihikari,W0180,ZS97
Chr10	2728566	2737833	9268	1	MH63
Chr10	2739927	2744435	4509	1	W1981
Chr10	2754384	2760115	5732	15	9311,W1236,ZS97,Kasalath,Koshihikari,MH63,PA64s,W0120,W0180,W0593,W0630,W1230,W1715,W1943,W1981
Chr10	2762524	2763135	612	2	9311,ZS97
Chr10	2772138	2774946	2809	6	Koshihikari,MH63,PA64s,W0593,W1943,W1981
Chr10	2773557	2774946	1390	5	DJ123,Kasalath,W0120,W0180,ZS97
Chr10	2797463	2809166	11704	1	W1236
Chr10	2797660	2798650	991	2	9311,ZS97
Chr10	2829704	2830758	1055	7	W1981,9311,MH63,PA64s,W0630,W1236,ZS97
Chr10	2837162	2840084	2923	1	9311
Chr10	2850399	2850978	580	3	PA64s,9311,ZS97
Chr10	2863716	2864608	893	1	W1981
Chr10	2873309	2874926	1618	5	MH63,9311,W0120,DJ123,W0630
Chr10	2877527	2879963	2437	1	W0180
Chr10	2925026	2928752	3727	3	DJ123,W0630,W1236
Chr10	2945246	2945778	533	6	DJ123,Kasalath,W0180,W1230,W1236,W1981
Chr10	2946771	2951404	4634	8	Kasalath,W0593,W1981,W0180,W1236,DJ123,W0630,W1230
Chr10	2957694	2962245	4552	8	DJ123,Kasalath,Koshihikari,W0180,W0593,W1236,W1715,W1943
Chr10	2968387	2969646	1260	1	W1981
Chr10	2996629	2999788	3160	3	W1236,W1943,W0180
Chr10	3009539	3010112	574	1	Koshihikari
Chr10	3043754	3046368	2615	5	DJ123,Kasalath,Koshihikari,W1236,W1943
Chr10	3060810	3072089	11280	3	DJ123,Kasalath,W0630
Chr10	3062345	3067894	5550	5	Koshihikari,W0180,W0593,W1236,W1981
Chr10	3072492	3080156	7665	1	W1943
Chr10	3074900	3075604	705	1	W1981
Chr10	3104946	3105694	749	2	W0180,W0630
Chr10	3106360	3109728	3369	2	W0180,W0630
Chr10	3133972	3140498	6527	1	W1981
Chr10	3156497	3158158	1662	1	W1981
Chr10	3182523	3183602	1080	2	DJ123,Koshihikari
Chr10	3185046	3186438	1393	1	W0180
Chr10	3192714	3193232	519	2	DJ123,Kasalath
Chr10	3204860	3209822	4963	1	W1715
Chr10	3257546	3300838	43293	2	W1981,W0593
Chr10	3271112	3282996	11885	1	Koshihikari
Chr10	3309923	3313595	3673	11	IR64,Kasalath,MH63,W0593,W0630,W1230,W1236,ZS97,W0180,Koshihikari,W1943
Chr10	3390230	3391553	1324	1	W1236
Chr10	3395055	3404057	9003	4	MH63,ZS97,9311,W1981
Chr10	3411180	3411881	702	1	Kasalath
Chr10	3411658	3412912	1255	2	9311,IR64
Chr10	3424368	3427551	3184	6	MH63,W0120,W0180,W1236,W1981,ZS97
Chr10	3427878	3438049	10172	2	Koshihikari,W1943
Chr10	3430115	3437889	7775	4	Kasalath,W0593,W0630,W1230
Chr10	3472102	3475404	3303	3	9311,IR64,ZS97
Chr10	3525395	3526191	797	2	Koshihikari,W1943
Chr10	3527221	3529792	2572	1	MH63
Chr10	3531114	3532307	1194	2	W0180,W0120
Chr10	3533217	3533747	531	1	W0180
Chr10	3534627	3537095	2469	6	9311,IR64,MH63,W1236,W1981,ZS97
Chr10	3535549	3536402	854	1	W1230
Chr10	3537356	3540358	3003	3	IR64,W1981,ZS97
Chr10	3544221	3547293	3073	2	9311,W1981
Chr10	3549468	3551771	2304	8	9311,MH63,W0120,W0180,W1236,W1981,ZS97,IR64
Chr10	3564389	3564933	545	4	9311,IR64,MH63,W0180
Chr10	3569461	3571339	1879	2	9311,ZS97
Chr10	3573516	3584176	10661	1	W0120
Chr10	3602695	3603976	1282	3	Kasalath,W1943,ZS97
Chr10	3606346	3611569	5224	4	9311,ZS97,W0593,W1236
Chr10	3614246	3631006	16761	4	W0593,ZS97,9311,W1236
Chr10	3628041	3631005	2965	6	W1230,IR64,MH63,W0180,W1943,W1981
Chr10	3632104	3632817	714	1	Koshihikari
Chr10	3639431	3665678	26248	11	IR64,MH63,9311,Koshihikari,W0120,W0180,W0593,W0630,W1230,W1943,ZS97
Chr10	3673362	3677355	3994	4	9311,MH63,ZS97,W0180
Chr10	3678836	3693115	14280	11	IR64,Koshihikari,MH63,W0120,W0180,W0593,W0630,W1230,W1943,W1981,ZS97
Chr10	3698385	3699195	811	2	9311,ZS97
Chr10	3706597	3707303	707	1	W1981
Chr10	3709165	3710582	1418	1	W0630
Chr10	3717067	3720472	3406	5	IR64,MH63,W0593,W0630,W1981
Chr10	3726887	3738866	11980	4	9311,IR64,MH63,W0593
Chr10	3731390	3738277	6888	1	ZS97
Chr10	3753540	3768232	14693	1	IR64
Chr10	3769225	3770611	1387	1	W1236
Chr10	3771010	3776629	5620	1	W0180
Chr10	3789682	3793964	4283	3	W0593,W0630,W1230
Chr10	3823930	3826749	2820	3	Koshihikari,W0593,W1943
Chr10	3831448	3834393	2946	3	W0593,W1715,W1943
Chr10	3858240	3861386	3147	4	9311,W0593,ZS97,W0630
Chr10	3862580	3907813	45234	2	9311,ZS97
Chr10	3863220	3946321	83102	1	MH63
Chr10	3872428	3902935	30508	2	Koshihikari,W1943
Chr10	3934455	3940377	5923	1	ZS97
Chr10	3942532	3945502	2971	2	9311,Koshihikari
Chr10	3961482	3967685	6204	1	W1715
Chr10	3961646	3962395	750	1	W0593
Chr10	3963872	3965648	1777	3	9311,W1943,ZS97
Chr10	3981935	3983200	1266	4	W0180,W1236,W1981,MH63
Chr10	3984479	4047647	63169	6	Koshihikari,MH63,W0180,W0593,W1715,W1943
Chr10	4048109	4053407	5299	4	Koshihikari,MH63,W0630,W1230
Chr10	4074223	4074728	506	2	MH63,W1981
Chr10	4092389	4095692	3304	2	Koshihikari,MH63
Chr10	4150001	4153260	3260	2	W0593,W1943
Chr10	4183868	4197212	13345	1	W0180
Chr10	4184449	4185405	957	2	W0630,W1230
Chr10	4202907	4204156	1250	2	Koshihikari,W1943
Chr10	4218147	4221001	2855	7	9311,Koshihikari,MH63,W0180,W0593,W1236,W1943
Chr10	4221263	4222038	776	1	W1236
Chr10	4227251	4229146	1896	1	IR64
Chr10	4261124	4263305	2182	2	W1943,W0180
Chr10	4270766	4273469	2704	6	9311,IR64,MH63,W0180,W1981,ZS97
Chr10	4282748	4284654	1907	2	Koshihikari,MH63
Chr10	4305421	4317161	11741	9	MH63,9311,9311,Koshihikari,W0120,W0180,W1236,W1943,W1981
Chr10	4317422	4320346	2925	4	9311,MH63,ZS97,IR64
Chr10	4335339	4336323	985	1	W1981
Chr10	4348386	4352325	3940	4	DJ123,Kasalath,W0630,W1230
Chr10	4363614	4369606	5993	2	Koshihikari,W0593
Chr10	4372876	4375855	2980	2	Koshihikari,W0593
Chr10	4390129	4393338	3210	1	W0593
Chr10	4433392	4434610	1219	2	IR64,MH63
Chr10	4435844	4438528	2685	1	IR64
Chr10	4441137	4443664	2528	4	9311,IR64,MH63,W0180
Chr10	4485287	4498569	13283	9	9311,IR64,MH63,ZS97,W1236,Koshihikari,W0180,W0593,W1943
Chr10	4550796	4551759	964	8	9311,IR64,Koshihikari,MH63,W0120,W1236,W1943,ZS97
Chr10	4603499	4605223	1725	1	W1981
Chr10	4606735	4610403	3669	3	9311,IR64,ZS97
Chr10	4608527	4611533	3007	1	W0593
Chr10	4614107	4614842	736	1	W1230
Chr10	4655465	4660072	4608	1	W0593
Chr10	4663134	4663749	616	2	9311,IR64
Chr10	4674518	4675356	839	2	Koshihikari,W1943
Chr10	4689796	4695688	5893	1	MH63
Chr10	4691846	4692648	803	1	9311
Chr10	4694311	4695688	1378	3	W0593,W1230,IR64
Chr10	4698674	4700045	1372	1	W0180
Chr10	4702284	4703824	1541	3	IR64,MH63,W0593
Chr10	4706133	4709743	3611	2	W1715,MH63
Chr10	4726105	4729527	3423	1	MH63
Chr10	4789063	4794449	5387	6	9311,MH63,W0180,W0630,W1230,W1943
Chr10	4795524	4800712	5189	1	IR64
Chr10	4801655	4802170	516	5	IR64,Koshihikari,W0180,W1230,W1981
Chr10	4803639	4816859	13221	1	MH63
Chr10	4804118	4808520	4403	1	W0593
Chr10	4837736	4847925	10190	1	W0630
Chr10	4855115	4856304	1190	2	W0593,W1715
Chr10	4867893	4868895	1003	2	Koshihikari,W1943
Chr10	4880323	4886097	5775	3	W0120,W0180,W0593
Chr10	4880323	5072451	192129	1	Koshihikari
Chr10	4894428	4898850	4423	3	MH63,W0120,W0593
Chr10	4905823	4914628	8806	2	W0593,W1981
Chr10	4918346	4918998	653	1	W0593
Chr10	4922947	4934125	11179	2	W0593,W1981
Chr10	4931712	4945852	14141	2	IR64,W1230
Chr10	4934091	4935657	1567	1	W1715
Chr10	4934508	4941294	6787	3	W0593,W0630,W1981
Chr10	4977668	4979081	1414	3	W0180,W1943,W1981
Chr10	4984513	4987650	3138	6	W0120,W0180,W0593,W1715,W1943,W1981
Chr10	5013954	5015293	1340	2	W0593,W1715
Chr10	5031282	5044745	13464	6	MH63,W0180,W0593,W1715,W1943,W1981
Chr10	5061785	5062588	804	1	W0593
Chr10	5075949	5076472	524	1	Koshihikari
Chr10	5076687	5078483	1797	1	Koshihikari
Chr10	5122743	5124000	1258	6	DJ123,IR64,Kasalath,MH63,W0593,ZS97
Chr10	5124846	5126841	1996	9	DJ123,IR64,Kasalath,MH63,W0593,W0630,W1230,W1981,ZS97
Chr10	5144524	5147685	3162	9	DJ123,IR64,Kasalath,MH63,W0180,W0593,W0630,W1230,ZS97
Chr10	5179984	5181609	1626	1	W0593
Chr10	5191357	5199043	7687	2	W1230,W1943
Chr10	5218998	5220692	1695	5	DJ123,Kasalath,Koshihikari,MH63,W1943
Chr10	5244487	5246209	1723	5	DJ123,Kasalath,Koshihikari,W0593,W1943
Chr10	5252893	5276434	23542	2	DJ123,MH63
Chr10	5294612	5295213	602	2	W0630,W1230
Chr10	5297676	5299526	1851	1	MH63
Chr10	5317552	5329516	11965	9	DJ123,Kasalath,Koshihikari,W0120,W0593,W1236,W1943,W1981,ZS97
Chr10	5362157	5364172	2016	2	Koshihikari,W0593
Chr10	5377498	5378081	584	4	IR64,W0180,W0630,W1230
Chr10	5426938	5429183	2246	1	9311
Chr10	5445776	5457569	11794	1	MH63
Chr10	5472580	5477559	4980	3	W0180,W1236,W1981
Chr10	5506598	5507192	595	7	IR64,MH63,ZS97,DJ123,Kasalath,W0630,W1981
Chr10	5518950	5531755	12806	1	MH63
Chr10	5613650	5626530	12881	8	IR64,MH63,W0180,W0630,W1230,W1943,W0593,W1715
Chr10	5615934	5626136	10203	2	DJ123,ZS97
Chr10	5657702	5660535	2834	5	W0593,DJ123,IR64,Koshihikari,W1981
Chr10	5662292	5663073	782	1	W0630
Chr10	5684411	5685188	778	1	W1236
Chr10	5729124	5739720	10597	4	DJ123,Kasalath,W1230,ZS97
Chr10	5752724	5753291	568	1	W1230
Chr10	5767467	5775888	8422	1	Koshihikari
Chr10	5793256	5796413	3158	1	W1943
Chr10	5808637	5820488	11852	4	W0180,W1981,W1715,W1943
Chr10	5826648	5838369	11722	1	W1981
Chr10	5848188	5851923	3736	4	W1943,W0630,W1230,W1981
Chr10	5858779	5860048	1270	6	W0120,W0180,W0630,DJ123,Kasalath,ZS97
Chr10	5888009	5888561	553	1	W1230
Chr10	5889266	5889916	651	10	W1236,W1715,DJ123,IR64,Kasalath,W0120,W0180,W1230,W1981,ZS97
Chr10	5891506	5892168	663	2	W1236,W1715
Chr10	5902856	5905800	2945	4	W0120,W0180,W1715,W1981
Chr10	5918357	5921917	3561	1	W1715
Chr10	5930543	5934040	3498	3	MH63,ZS97,IR64
Chr10	5934728	5938012	3285	4	DJ123,IR64,W0120,ZS97
Chr10	5977487	5984249	6763	2	MH63,ZS97
Chr10	5987074	5991179	4106	10	DJ123,Kasalath,Koshihikari,W1981,W1230,W1715,IR64,MH63,W0180,ZS97
Chr10	6009081	6009757	677	1	W1230
Chr10	6013327	6015784	2458	3	W0630,W1236,W1943
Chr10	6071242	6093212	21971	2	MH63,W0630
Chr10	6142739	6143873	1135	2	DJ123,Kasalath
Chr10	6145364	6146084	721	1	W1943
Chr10	6149510	6158148	8639	1	W0180
Chr10	6150765	6157095	6331	1	W1981
Chr10	6165582	6168577	2996	1	W0630
Chr10	6205744	6206812	1069	1	W0120
Chr10	6208805	6209450	646	4	Kasalath,MH63,W0630,W0593
Chr10	6226173	6229125	2953	6	DJ123,9311,Kasalath,MH63,W0630,W1230
Chr10	6302736	6303280	545	5	Kasalath,9311,DJ123,MH63,W0593
Chr10	6304850	6307621	2772	5	W0630,DJ123,Kasalath,W1230,W1943
Chr10	6373897	6374467	571	1	W0630
Chr10	6415553	6420226	4674	2	9311,MH63
Chr10	6435759	6442249	6491	1	W0630
Chr10	6445576	6452506	6931	1	W0593
Chr10	6463979	6528049	64071	1	Koshihikari
Chr10	6485286	6488327	3042	3	W1715,W1943,W1981
Chr10	6489539	6501540	12002	2	MH63,W1943
Chr10	6524076	6526903	2828	4	W1236,W1715,W1943,W1981
Chr10	6538147	6539437	1291	8	9311,MH63,W0180,W0593,W1236,W1715,W1943,W1981
Chr10	6546902	6560352	13451	1	W0593
Chr10	6674668	6686403	11736	4	9311,Koshihikari,MH63,W0180
Chr10	6712182	6715175	2994	3	Koshihikari,W0593,W1943
Chr10	6727900	6729111	1212	2	Koshihikari,W0593
Chr10	6735925	6737061	1137	2	Koshihikari,W0593
Chr10	6764494	6771617	7124	1	W1981
Chr10	6776555	6777117	563	3	Koshihikari,W0180,W1943
Chr10	6811485	6817718	6234	3	Kasalath,Koshihikari,W1236
Chr10	6822313	6825175	2863	6	9311,Koshihikari,W0180,W1236,W1943,W1981
Chr10	6845424	6848335	2912	3	W0180,W1981,Koshihikari
Chr10	6859093	6859670	578	2	MH63,W1943
Chr10	6898685	6899666	982	1	W0593
Chr10	6900410	6901525	1116	3	W0180,W1943,W1981
Chr10	6959909	6960576	668	1	W0180
Chr10	7004287	7016084	11798	1	Koshihikari
Chr10	7017441	7020709	3269	5	9311,DJ123,Kasalath,MH63,ZS97
Chr10	7022859	7025740	2882	1	W1943
Chr10	7061474	7064471	2998	3	DJ123,Koshihikari,MH63
Chr10	7123110	7123986	877	1	W0593
Chr10	7128107	7128621	515	1	Koshihikari
Chr10	7154974	7158135	3162	2	W0180,W1943
Chr10	7182900	7183784	885	4	DJ123,Kasalath,W0630,W1230
Chr10	7184648	7185852	1205	1	W0593
Chr10	7213852	7224992	11141	2	Koshihikari,W1943
Chr10	7252120	7266320	14201	2	Koshihikari,W1981
Chr10	7282040	7320039	38000	1	W0593
Chr10	7335703	7342842	7140	8	DJ123,IR64,MH63,W0180,W0593,W0630,W1236,W1981
Chr10	7355416	7370155	14740	4	Koshihikari,W1230,W1715,W1943
Chr10	7375663	7393787	18125	1	W1943
Chr10	7376423	7385075	8653	4	IR64,DJ123,Kasalath,W0180
Chr10	7376891	7380297	3407	3	Koshihikari,W1230,W1715
Chr10	7386429	7390067	3639	5	9311,IR64,Kasalath,W0593,W1981
Chr10	7395335	7399022	3688	3	Koshihikari,W0180,W1981
Chr10	7404051	7409439	5389	7	DJ123,Kasalath,Koshihikari,W0180,W1715,W1943,IR64
Chr10	7411705	7412665	961	3	DJ123,IR64,W1943
Chr10	7451487	7456883	5397	6	DJ123,IR64,Kasalath,Koshihikari,W0180,W0593
Chr10	7495348	7506662	11315	10	9311,Kasalath,Koshihikari,MH63,W0180,W0630,W1715,W1943,W1981,ZS97
Chr10	7512203	7515202	3000	5	Koshihikari,W0180,W0593,W1943,DJ123
Chr10	7629500	7641549	12050	1	MH63
Chr10	7747967	7748605	639	1	9311
Chr10	7767061	7769744	2684	2	9311,MH63
Chr10	7798483	7799575	1093	1	9311
Chr10	7879052	7892002	12951	2	W1236,W1943
Chr10	8004717	8016694	11978	3	W1236,W1981,ZS97
Chr10	8072996	8076456	3461	1	W1715
Chr10	8079637	8080232	596	1	W0593
Chr10	8083446	8106025	22580	5	W0180,W1236,W1943,W1981,ZS97
Chr10	8084946	8093300	8355	3	Koshihikari,W0593,W1715
Chr10	8093768	8101807	8040	1	Koshihikari
Chr10	8150848	8153052	2205	1	IR64
Chr10	8180898	8190636	9739	1	ZS97
Chr10	8182318	8188490	6173	9	DJ123,Kasalath,Koshihikari,MH63,W0180,W0593,W0630,W1230,W1943
Chr10	8200860	8203429	2570	2	IR64,ZS97
Chr10	8204693	8209989	5297	2	Koshihikari,ZS97
Chr10	8220336	8221705	1370	1	9311
Chr10	8243841	8246858	3018	2	DJ123,Kasalath
Chr10	8385325	8400807	15483	4	Koshihikari,W0593,W1236,W1943
Chr10	8386631	8489217	102587	1	MH63
Chr10	8388527	8400582	12056	1	ZS97
Chr10	8412798	8435355	22558	8	Kasalath,Koshihikari,W0180,W0593,W0630,W1715,ZS97,W1230
Chr10	8436773	8488679	51907	2	Koshihikari,W0593
Chr10	8504700	8505654	955	1	W0593
Chr10	8506614	8510055	3442	2	W1943,W0593
Chr10	8512834	8527823	14990	2	9311,W0180
Chr10	8534249	8575203	40955	2	9311,W0593
Chr10	8603389	8604363	975	1	W0593
Chr10	8664879	8671990	7112	1	9311
Chr10	8707807	8708834	1028	2	W0593,W1943
Chr10	8711452	8711965	514	1	9311
Chr10	8760701	8765770	5070	3	W0593,W0180,W1981
Chr10	8782172	8786123	3952	1	W1981
Chr10	8834766	8863150	28385	1	W0593
Chr10	8835114	8842669	7556	1	W1943
Chr10	8835822	8838946	3125	1	MH63
Chr10	8851116	8862783	11668	2	W1236,W1943
Chr10	8881201	8897770	16570	2	Koshihikari,W1236
Chr10	8902605	8903513	909	1	Koshihikari
Chr10	8910475	8911884	1410	1	Kasalath
Chr10	8938194	8938987	794	3	Koshihikari,W0180,W0593
Chr10	8960551	8961442	892	1	W0180
Chr10	8982494	8992052	9559	1	MH63
Chr10	9051579	9052441	863	3	W1230,W0593,ZS97
Chr10	9147359	9148149	791	1	W0593
Chr10	9160870	9169039	8170	1	MH63
Chr10	9179906	9180702	797	2	MH63,W1236
Chr10	9206295	9210649	4355	3	IR64,W1230,ZS97
Chr10	9214720	9219113	4394	8	IR64,Kasalath,W0180,W1230,W1236,W1943,W1981,ZS97
Chr10	9228241	9240259	12019	7	DJ123,Kasalath,W0180,W0593,W0630,W1715,W1981
Chr10	9299991	9393849	93859	1	Koshihikari
Chr10	9328697	9331348	2652	2	9311,MH63
Chr10	9331637	9341387	9751	7	9311,DJ123,Kasalath,MH63,W0630,W1230,ZS97
Chr10	9357295	9373273	15979	1	W1943
Chr10	9357423	9361373	3951	3	9311,MH63,ZS97
Chr10	9374219	9375809	1591	3	W0180,W1943,W1981
Chr10	9393693	9394208	516	1	W0630
Chr10	9440430	9460390	19961	1	9311
Chr10	9445209	9460390	15182	6	Kasalath,Koshihikari,W0180,W1236,W1943,W1981
Chr10	9469585	9490336	20752	6	9311,DJ123,Kasalath,MH63,W1236,ZS97
Chr10	9510730	9514644	3915	1	Koshihikari
Chr10	9535422	9554932	19511	7	Kasalath,Koshihikari,W0593,W0630,W1236,W1715,W1943
Chr10	9565250	9573935	8686	10	9311,IR64,Koshihikari,MH63,W0180,W0593,W1236,W1943,W1981,ZS97
Chr10	9577402	9580321	2920	3	W0593,Koshihikari,W1943
Chr10	9586620	9593441	6822	3	DJ123,Kasalath,W0630
Chr10	9611061	9718825	107765	1	W0593
Chr10	9621105	9640079	18975	2	Koshihikari,W1715
Chr10	9624715	9640079	15365	2	9311,MH63
Chr10	9643426	9654630	11205	2	MH63,W1236
Chr10	9657299	9668463	11165	5	MH63,Koshihikari,W1236,W1715,W1981
Chr10	9669520	9670061	542	2	9311,MH63
Chr10	9709383	9716417	7035	3	DJ123,Kasalath,W0630
Chr10	9729264	9731449	2186	1	W1943
Chr10	9741554	9757236	15683	2	DJ123,W0630
Chr10	9767418	9770781	3364	1	Kasalath
Chr10	9794528	9795271	744	1	DJ123
Chr10	9820617	9823576	2960	7	9311,Koshihikari,W0180,W0593,W1236,W1715,W1943
Chr10	9832852	9835131	2280	2	DJ123,W0630
Chr10	9849890	9852966	3077	3	Koshihikari,W0180,W0593
Chr10	9888985	9889492	508	2	DJ123,MH63
Chr10	9893915	9905832	11918	2	W0180,W0630
Chr10	9910915	9924515	13601	1	W1943
Chr10	9939479	9949149	9671	2	IR64,ZS97
Chr10	9954212	9959084	4873	3	W0180,W1943,W1981
Chr10	9955829	9967354	11526	3	Kasalath,W0630,DJ123
Chr10	10016822	10025675	8854	2	9311,MH63
Chr10	10022404	10023698	1295	1	DJ123
Chr10	10081656	10084473	2818	6	9311,IR64,Koshihikari,W0180,W0593,W1943
Chr10	10110776	10116602	5827	7	9311,Kasalath,MH63,W0593,W1230,W1715,W1981
Chr10	10119644	10120199	556	1	W0593
Chr10	10119781	10123424	3644	1	W1981
Chr10	10166155	10166923	769	2	W0180,W1981
Chr10	10252177	10260816	8640	4	DJ123,Kasalath,W0593,W1715
Chr10	10268098	10268918	821	9	Koshihikari,W1943,9311,DJ123,IR64,Kasalath,MH63,W0630,ZS97
Chr10	10323995	10328420	4426	9	9311,MH63,W0180,W1230,ZS97,DJ123,Kasalath,W0630,W1981
Chr10	10555417	10558278	2862	1	W1981
Chr10	10634576	10636384	1809	2	W1236,W1981
Chr10	10652056	10660483	8428	1	W1981
Chr10	10689866	10701663	11798	2	W1236,W1981
Chr10	10725407	10772975	47569	12	9311,DJ123,Koshihikari,MH63,W0180,W0593,W0630,W1230,W1236,W1715,W1981,ZS97
Chr10	10776482	10943689	167208	2	IR64,ZS97
Chr10	10776654	11173545	396892	1	MH63
Chr10	10777718	10787472	9755	1	W1981
Chr10	10798987	10802097	3111	1	W1981
Chr10	10910300	10913412	3113	2	W1236,W1981
Chr10	10924596	10937432	12837	1	W1236
Chr10	11045393	11048239	2847	2	W1236,W1981
Chr10	11177200	11179229	2030	5	9311,IR64,Kasalath,W0180,W1230
Chr10	11190224	11196048	5825	9	9311,DJ123,IR64,Koshihikari,MH63,W1715,W1943,W1981,ZS97
Chr10	11277189	11318883	41695	2	9311,MH63
Chr10	11283531	11318883	35353	2	Kasalath,ZS97
Chr10	11337159	11338537	1379	4	DJ123,IR64,Kasalath,Koshihikari
Chr10	11346707	11358940	12234	6	W0593,Koshihikari,W0180,W1715,W1943,W1981
Chr10	11361473	11364457	2985	1	W0180
Chr10	11378445	11378996	552	1	DJ123
Chr10	11444792	11445737	946	8	W1236,W0180,DJ123,Kasalath,W0593,W1981,W1230,ZS97
Chr10	11444871	11445710	840	1	MH63
Chr10	11481368	11484491	3124	4	Koshihikari,MH63,W0593,W1943
Chr10	11508480	11508981	502	11	DJ123,IR64,Kasalath,Koshihikari,W0180,W0630,W1230,W1236,W1943,W1981,ZS97
Chr10	11517532	11521179	3648	6	DJ123,IR64,Kasalath,W0630,W1230,ZS97
Chr10	11521780	11527453	5674	2	Koshihikari,W1943
Chr10	11523936	11526856	2921	6	W0180,W0630,W1236,W1715,W1981,ZS97
Chr10	11529842	11533808	3967	1	W0593
Chr10	11547768	11556565	8798	8	IR64,Kasalath,Koshihikari,W0180,W0593,W1230,W1981,ZS97
Chr10	11601541	11607284	5744	9	Koshihikari,W0180,W1236,W1943,W1981,Kasalath,W0630,W1230,ZS97
Chr10	11640505	11643488	2984	6	Koshihikari,W0180,W0593,W1715,W1943,ZS97
Chr10	11647002	11675958	28957	1	W1943
Chr10	11682176	11683458	1283	2	Koshihikari,W1943
Chr10	11692787	11695765	2979	2	W1943,ZS97
Chr10	11697209	11700194	2986	4	DJ123,W0593,W1236,ZS97
Chr10	11740306	11741531	1226	1	W0180
Chr10	11750867	11753793	2927	1	W0180
Chr10	11763978	11769517	5540	2	IR64,ZS97
Chr10	11794359	11797949	3591	4	DJ123,Kasalath,Koshihikari,ZS97
Chr10	11876222	11877080	859	1	W0593
Chr10	11881406	11884660	3255	1	W0120
Chr10	11885802	11891952	6151	2	Kasalath,Koshihikari
Chr10	11922472	11935412	12941	1	Koshihikari
Chr10	11937209	11976460	39252	1	W0593
Chr10	11967503	11968951	1449	1	Kasalath
Chr10	11980793	11983904	3112	2	W1230,ZS97
Chr10	12122782	12125781	3000	1	9311
Chr10	12127406	12130231	2826	6	9311,DJ123,W0180,W1715,W1943,W1981
Chr10	12140486	12152492	12007	6	9311,W0593,W1715,W1943,W1981,W0180
Chr10	12154582	12157582	3001	2	Koshihikari,W1981
Chr10	12173120	12180709	7590	3	Koshihikari,W0593,W1981
Chr10	12183759	12184272	514	2	W1981,W0593
Chr10	12202461	12236574	34114	1	W0180
Chr10	12203050	12205902	2853	3	9311,W1236,W1943
Chr10	12220897	12221796	900	1	9311
Chr10	12223966	12235655	11690	1	W1943
Chr10	12240327	12241043	717	2	W0180,W1981
Chr10	12240327	12240929	603	1	W0593
Chr10	12252879	12255868	2990	3	W0593,W1715,W1981
Chr10	12259815	12275807	15993	4	W1715,W1943,W0180,W0593
Chr10	12278367	12281498	3132	4	W0593,W1236,W1943,W1981
Chr10	12291774	12296942	5169	1	W1230
Chr10	12300915	12312695	11781	11	W0593,9311,DJ123,Kasalath,Koshihikari,W0630,W1230,W1715,W0180,W1236,W1981
Chr10	12313093	12319948	6856	5	Kasalath,W0630,W1230,9311,DJ123
Chr10	12349323	12352179	2857	1	W0593
Chr10	12354601	12355409	809	1	W0180
Chr10	12426442	12427933	1492	3	W0180,W0593,W1715
Chr10	12446976	12474394	27419	2	Kasalath,W0630
Chr10	12491969	12504561	12593	1	9311
Chr10	12542330	12551882	9553	2	W0593,W1943
Chr10	12552220	12556295	4076	2	W1943,W0593
Chr10	12565986	12568341	2356	2	W0593,W1943
Chr10	12579572	12591252	11681	2	W1943,Koshihikari
Chr10	12610884	12611666	783	3	Kasalath,DJ123,W0630
Chr10	12663276	12673087	9812	1	Koshihikari
Chr10	12710363	12755475	45113	4	W0180,Koshihikari,9311,W0593
Chr10	12765782	12766598	817	1	DJ123
Chr10	12841275	12849149	7875	3	Koshihikari,W0180,W1943
Chr10	12851219	12851899	681	2	Koshihikari,W1943
Chr10	12861072	12872338	11267	9	9311,Koshihikari,MH63,W0180,W0593,W1230,W1236,W1715,W1943
Chr10	12873329	12874839	1511	2	Koshihikari,W1943
Chr10	12894046	12938664	44619	2	DJ123,Kasalath
Chr10	12905711	12913052	7342	2	9311,MH63
Chr10	12995162	13003747	8586	3	Kasalath,MH63,W0630
Chr10	13106662	13107517	856	4	Koshihikari,PA64s,W1943,W1981
Chr10	13138746	13149014	10269	1	W0630
Chr10	13152631	13157178	4548	10	9311,W0180,W0593,W1236,W1715,W1981,PA64s,W1943,W0630,W1230
Chr10	13172781	13173855	1075	5	DJ123,IR64,Kasalath,W0630,W1230
Chr10	13205409	13246389	40981	3	9311,Koshihikari,PA64s
Chr10	13224685	13226330	1646	6	DJ123,IR64,Kasalath,W0630,W1230,W1715
Chr10	13232905	13233423	519	1	W0180
Chr10	13270311	13271214	904	2	W0180,W1236
Chr10	13279537	13280966	1430	1	9311
Chr10	13313502	13314998	1497	7	9311,Kasalath,W0180,W0630,W1715,PA64s,W1943
Chr10	13318599	13321025	2427	2	DJ123,Kasalath
Chr10	13395577	13403008	7432	3	DJ123,Kasalath,ZS97
Chr10	13421038	13425638	4601	1	PA64s
Chr10	13444097	13444834	738	2	9311,MH63
Chr10	13449295	13452275	2981	5	9311,MH63,PA64s,W0120,DJ123
Chr10	13470779	13473950	3172	6	Koshihikari,PA64s,W0593,W1943,W1981,9311
Chr10	13504515	13506849	2335	1	W0593
Chr10	13520672	13566485	45814	1	W1981
Chr10	13522058	13529633	7576	1	W0120
Chr10	13532652	13538604	5953	2	9311,MH63
Chr10	13586699	13588359	1661	1	ZS97
Chr10	13619491	13620334	844	1	W1230
Chr10	13672276	13676693	4418	7	9311,DJ123,IR64,Kasalath,PA64s,W0593,W0630
Chr10	13721026	13721570	545	1	W1981
Chr10	13783129	13784526	1398	1	W0630
Chr10	13803912	13812516	8605	13	9311,Kasalath,Koshihikari,PA64s,W0120,W0180,W0593,W0630,W1230,W1236,W1715,W1943,W1981
Chr10	13835061	13838119	3059	3	DJ123,9311,PA64s
Chr10	13846590	13856987	10398	1	Kasalath
Chr10	13846590	13852721	6132	7	PA64s,W0120,W0180,W0593,W1943,W1981,Koshihikari
Chr10	13863451	13864262	812	1	W0593
Chr10	13898098	13899081	984	1	W0630
Chr10	13898725	13899991	1267	1	W0180
Chr10	13905983	13909149	3167	4	9311,DJ123,Kasalath,Koshihikari
Chr10	13913617	13915126	1510	1	W0630
Chr10	13945248	13951623	6376	9	9311,Koshihikari,PA64s,W0120,W0180,W0593,W1236,W1943,W1981
Chr10	13945248	13970610	25363	1	W1715
Chr10	13952049	13967078	15030	7	W0180,W1943,W1981,W0593,9311,Koshihikari,PA64s
Chr10	13967495	13970610	3116	3	W0180,W1943,W1981
Chr10	13976393	13976918	526	2	Koshihikari,PA64s
Chr10	13977842	13979645	1804	1	W1981
Chr10	13987686	13989300	1615	2	W1943,W1981
Chr10	13997951	14001647	3697	1	9311
Chr10	14006724	14078399	71676	1	W0593
Chr10	14022078	14060875	38798	1	9311
Chr10	14022501	14032229	9729	4	DJ123,Kasalath,W0630,W1230
Chr10	14064335	14075613	11279	1	9311
Chr10	14079301	14080735	1435	1	W1981
Chr10	14079684	14080427	744	1	DJ123
Chr10	14129517	14132669	3153	1	PA64s
Chr10	14142560	14143443	884	2	PA64s,W1230
Chr10	14145251	14168673	23423	5	W1943,Koshihikari,PA64s,W0180,W1981
Chr10	14182931	14184368	1438	11	DJ123,Kasalath,Koshihikari,PA64s,W0120,W0593,W0630,W1230,W1236,W1715,9311
Chr10	14200421	14201191	771	4	9311,Koshihikari,PA64s,W0120
Chr10	14206630	14270359	63730	1	W1230
Chr10	14233659	14262451	28793	4	DJ123,Kasalath,Koshihikari,W0630
Chr10	14270691	14290878	20188	4	9311,PA64s,W0120,W1981
Chr10	14299203	14302356	3154	1	PA64s
Chr10	14343198	14349501	6304	1	PA64s
Chr10	14357553	14360544	2992	6	Koshihikari,PA64s,W0120,W0630,W1981,9311
Chr10	14362297	14369882	7586	2	Koshihikari,PA64s
[truncated: 10,698 more rows]
