# Supplementary material for: Sequencing and de novo assembly of a near complete indica rice genome
Source: Nat Commun. 2017 May 4;8:15324. doi: 10.1038/ncomms15324 (PMC5418594; doi:10.1038/ncomms15324)
Supplement: Supplementary Data 8 — PVs identified in Nip by comparing to other rice genomes. [file ncomms15324-s9.xlsx]

## Sheet: PVs in Nip
Supplementary Data 8: PVs identified in Nip by comparing to other rice genomes.
PVs in Nip by comparing 17 other rice genomes
Chr	Start	End	Len	Num	Genomes
Chr1	33811157	33811724	568	12	9311,DJ123,IR64,Kasalath,PA64s,W0120,W0180,W0593,W0630,W1230,W1236,W1981
Chr1	24774739	24779568	4830	9	9311,DJ123,IR64,Kasalath,MH63,PA64s,W0120,W1230,ZS97
Chr1	6926811	6939624	12814	13	W0180,9311,DJ123,IR64,Kasalath,MH63,PA64s,W0120,W0630,W1230,W1943,W1981,ZS97
Chr1	3064117	3065029	913	2	DJ123,Kasalath
Chr1	13857878	13859082	1205	2	DJ123,Kasalath
Chr1	21390625	21392367	1743	6	DJ123,IR64,Kasalath,MH63,PA64s,W1230
Chr1	17597308	17597950	643	5	Kasalath,9311,W0593,W1230,DJ123
Chr1	18663053	18663560	508	7	DJ123,Kasalath,MH63,W0630,W1230,W1236,ZS97
Chr1	38879651	38883627	3977	11	DJ123,Kasalath,W0180,9311,MH63,PA64s,W0593,W0630,W1230,W1715,ZS97
Chr1	5347126	5351103	3978	12	9311,DJ123,Kasalath,MH63,PA64s,W0120,W0180,W0593,W0630,W1230,W1981,ZS97
Chr1	40041747	40047020	5274	10	9311,IR64,Kasalath,MH63,W1230,W1236,ZS97,W0120,W0593,W1943
Chr1	30761660	30763481	1822	6	9311,IR64,Kasalath,MH63,PA64s,W0120
Chr1	54575	57838	3264	5	DJ123,Kasalath,W0630,W1943,ZS97
Chr1	31438712	31451541	12830	13	9311,DJ123,IR64,Kasalath,MH63,PA64s,W0120,W0180,W0593,W0630,W1230,W1236,W1943
Chr1	16704740	16705793	1054	10	9311,DJ123,IR64,Kasalath,MH63,W0120,W0180,W0630,W1230,W1981
Chr1	26562091	26563196	1106	3	W0593,Kasalath,DJ123
Chr1	41580059	41580909	851	1	Kasalath
Chr1	10851874	10867979	16106	11	9311,DJ123,Kasalath,MH63,PA64s,W0180,W0593,W0630,W1230,W1715,ZS97
Chr1	43167216	43169678	2463	5	9311,DJ123,Kasalath,IR64,W1230
Chr1	41030528	41036208	5681	7	W0593,W0630,9311,Kasalath,W0180,W1230,ZS97
Chr1	35164591	35165664	1074	1	Kasalath
Chr1	32570382	32571490	1109	13	W1236,9311,DJ123,IR64,Kasalath,MH63,PA64s,W0180,W0593,W0630,W1230,W1981,ZS97
Chr1	24555915	24556588	674	5	DJ123,Kasalath,MH63,W0120,W1981
Chr1	2004187	2005559	1373	2	Kasalath,MH63
Chr1	30801084	30803197	2114	4	9311,Kasalath,PA64s,W0120
Chr1	5638632	5639140	509	6	9311,DJ123,Kasalath,MH63,W0630,ZS97
Chr1	436268	436848	581	7	W0180,W1230,9311,Kasalath,W0120,W0630,ZS97
Chr1	16574116	16586634	12519	11	9311,Kasalath,MH63,W0120,W0180,W0593,W0630,W1715,W1981,ZS97,W1230
Chr1	37347794	37350882	3089	5	DJ123,Kasalath,W1230,MH63,PA64s
Chr1	21643384	21656851	13468	7	9311,MH63,PA64s,W1230,W0630,DJ123,Kasalath
Chr1	1318581	1323080	4500	2	DJ123,Kasalath
Chr1	2334121	2334904	784	1	Kasalath
Chr1	30686255	30689440	3186	4	9311,Kasalath,MH63,PA64s
Chr1	21950027	21955962	5936	1	Kasalath
Chr1	23014179	23015199	1021	4	W1943,DJ123,Kasalath,W0180
Chr1	15360845	15362453	1609	12	9311,DJ123,IR64,Kasalath,MH63,W0120,W0180,W0630,W1230,W1236,W1715,ZS97
Chr1	13577402	13579976	2575	3	DJ123,Kasalath,W0120
Chr1	8243715	8264749	21035	2	DJ123,Kasalath
Chr1	18358043	18358638	596	1	Kasalath
Chr1	32341846	32345255	3410	3	Kasalath,PA64s,W0593
Chr1	8862519	8875550	13032	12	W1230,W1943,9311,DJ123,IR64,Kasalath,W0120,W0180,W0593,W0630,W1236,W1981
Chr1	6193926	6194533	608	16	W0630,9311,DJ123,IR64,Kasalath,MH63,PA64s,W0120,W0180,W0593,W1230,W1236,W1715,W1943,W1981,ZS97
Chr1	23872042	23875263	3222	8	W0180,W1981,DJ123,IR64,Kasalath,MH63,PA64s,ZS97
Chr1	15256236	15281179	24944	4	Kasalath,W0180,W0630,W1230
Chr1	32403154	32407551	4398	2	9311,Kasalath
Chr1	16080436	16081880	1445	2	Kasalath,W0593
Chr1	14853706	14856068	2363	7	IR64,MH63,W0630,W1981,ZS97,Kasalath,W1230
Chr1	6262593	6263842	1250	14	9311,DJ123,IR64,Kasalath,MH63,PA64s,W0120,W0180,W0593,W0630,W1230,W1236,W1981,ZS97
Chr1	40578021	40579267	1247	3	9311,Kasalath,W0630
Chr1	17699911	17705443	5533	3	Kasalath,W0120,W1230
Chr1	34255451	34257062	1612	1	Kasalath
Chr1	23719965	23721255	1291	7	W0180,W1981,DJ123,Kasalath,W0593,W0630,W1230
Chr1	15089056	15090269	1214	10	W1943,9311,DJ123,Kasalath,MH63,W0120,W0180,W0593,W0630,W1230
Chr1	40555293	40556106	814	11	9311,DJ123,IR64,Kasalath,W0120,W0180,W0593,W0630,W1230,W1236,W1981
Chr1	36971714	36972576	863	11	9311,Kasalath,MH63,PA64s,W0120,W0180,W0630,W1230,W1236,W1981,ZS97
Chr1	12640928	12641837	910	5	Kasalath,MH63,W0180,W1230,W0593
Chr1	15036633	15049409	12777	5	DJ123,Kasalath,MH63,W0180,W0593
Chr1	39678449	39679454	1006	7	9311,DJ123,IR64,Kasalath,W0180,W0630,W1981
Chr1	35208198	35216130	7933	15	9311,DJ123,Kasalath,Koshihikari,MH63,PA64s,W0120,W0180,W0593,W0630,W1230,W1236,W1943,W1981,ZS97
Chr1	28436390	28436996	607	12	9311,DJ123,Kasalath,MH63,PA64s,W0180,W0593,W0630,W1230,W1236,W1981,ZS97
Chr1	14141408	14143157	1750	4	IR64,Kasalath,W0630,W1230
Chr1	10974391	10975715	1325	7	9311,DJ123,IR64,Kasalath,PA64s,W1230,ZS97
Chr1	14905511	14908555	3045	6	W1236,ZS97,Kasalath,W0120,W0593,W1230
Chr1	3914078	3914799	722	9	9311,DJ123,IR64,Kasalath,MH63,PA64s,W0630,W1236,ZS97
Chr1	5667290	5668258	969	15	9311,DJ123,Kasalath,MH63,PA64s,W0120,W0180,W0593,W0630,W1230,W1236,W1715,W1943,W1981,ZS97
Chr1	23864039	23864610	572	7	DJ123,Kasalath,W0180,W0593,W1230,IR64,W0630
Chr1	12988241	13092064	103824	5	9311,DJ123,Kasalath,MH63,ZS97
Chr1	507320	508699	1380	6	DJ123,Kasalath,W0180,W1230,W0593,W0630
Chr1	10219868	10220842	975	11	9311,DJ123,IR64,Kasalath,PA64s,W0120,W0180,W0593,W0630,W1230,W1981
Chr1	1646773	1647809	1037	13	9311,MH63,PA64s,W1230,Kasalath,W0180,W0593,W0630,W1236,W1715,W1943,W1981,W0120
Chr1	11196348	11197105	758	5	DJ123,Kasalath,MH63,PA64s,ZS97
Chr1	5736020	5741175	5156	7	Kasalath,W0180,W0593,W0630,W1230,W1943,W1981
Chr1	33750818	33754220	3403	8	9311,DJ123,Kasalath,W0180,W0593,W0630,W1230,W1981
Chr1	26730130	26731048	919	12	9311,DJ123,IR64,Kasalath,MH63,PA64s,W0180,W0630,W1230,W1943,W1981,ZS97
Chr1	33661552	33670035	8484	7	9311,DJ123,IR64,Kasalath,PA64s,W0630,W1230
Chr1	8337659	8338554	896	6	9311,DJ123,Kasalath,W0630,W1230,W1236
Chr1	1859588	1860765	1178	12	9311,DJ123,IR64,Kasalath,MH63,PA64s,W0120,W0180,W0630,W1230,W1236,ZS97
Chr1	16340140	16341395	1256	7	9311,DJ123,Kasalath,MH63,W0630,W1230,ZS97
Chr1	43218291	43219433	1143	4	9311,W0630,MH63,Kasalath
Chr1	21852267	21871291	19025	4	9311,DJ123,Kasalath,PA64s
Chr1	26764153	26769348	5196	3	DJ123,Kasalath,W0630
Chr1	30125306	30129131	3826	10	W0630,9311,DJ123,Kasalath,MH63,PA64s,W0120,W0180,W0593,W1715
Chr1	9531180	9544427	13248	12	W1230,9311,Kasalath,DJ123,MH63,PA64s,W0180,W0593,W0630,W1236,W1943,ZS97
Chr1	33967799	33968821	1023	6	9311,IR64,Kasalath,MH63,W0630,W1236
Chr1	22660977	22661515	539	9	9311,DJ123,IR64,Kasalath,W0120,W0180,W0630,W1230,ZS97
Chr1	13914888	13915891	1004	5	9311,DJ123,Kasalath,W0593,W0630
Chr1	12097408	12102653	5246	14	W1230,W0630,9311,DJ123,IR64,Kasalath,MH63,ZS97,W0180,W0593,W1236,W1715,W1981,W0120
Chr1	33597881	33599001	1121	8	MH63,W1230,DJ123,IR64,Kasalath,PA64s,W0593,W0630
Chr1	23050714	23063675	12962	7	DJ123,IR64,Kasalath,MH63,PA64s,W0630,ZS97
Chr1	33442133	33447536	5404	12	9311,DJ123,Kasalath,MH63,PA64s,W0120,W0180,W0593,W0630,W1230,W1236,W1981
Chr1	29724190	29725943	1754	11	9311,DJ123,IR64,Kasalath,MH63,PA64s,W0120,W0180,W1230,W1236,ZS97
Chr1	15798383	15802268	3886	2	Kasalath,W1715
Chr1	23789750	23791229	1480	3	DJ123,Kasalath,W0180
Chr1	24492043	24495860	3818	10	Kasalath,MH63,PA64s,W1230,ZS97,W0630,W0120,W0180,W1236,W1981
Chr1	31460197	31472649	12453	9	W1715,W0593,9311,Kasalath,PA64s,W0120,W0630,W1230,W1943
Chr1	32602014	32603257	1244	14	W1715,W0120,W0630,9311,DJ123,IR64,Kasalath,MH63,PA64s,W0180,W1230,W1236,W1981,ZS97
Chr1	10671172	10672651	1480	7	9311,DJ123,IR64,Kasalath,MH63,PA64s,W1230
Chr1	9111025	9112014	990	3	IR64,Kasalath,W0630
Chr1	14119208	14121878	2671	7	IR64,Kasalath,W0120,W0593,W0630,W1230,W1236
Chr1	14943272	14943839	568	6	W1230,9311,DJ123,IR64,Kasalath,MH63
Chr1	38935680	38937534	1855	12	9311,DJ123,IR64,Kasalath,MH63,PA64s,W0593,W0630,W1230,W1715,W1981,ZS97
Chr1	9886841	9887359	519	1	Kasalath
Chr1	39519024	39521667	2644	12	9311,DJ123,Kasalath,MH63,W0120,W0180,W0593,W0630,W1230,W1236,W1943,ZS97
Chr1	21224698	21225314	617	10	PA64s,W0180,W0593,W0630,W1230,DJ123,Kasalath,MH63,W1981,ZS97
Chr1	13471243	13472581	1339	5	DJ123,W0630,W1230,ZS97,Kasalath
Chr1	3800252	3801278	1027	9	9311,DJ123,IR64,Kasalath,MH63,PA64s,W1230,W1981,ZS97
Chr1	23369144	23369923	780	2	DJ123,Kasalath
Chr1	17926160	17927244	1085	11	IR64,Kasalath,W0120,W0180,W0593,W0630,W1230,W1236,W1943,W1981,ZS97
Chr1	14851143	14853428	2286	4	Kasalath,W1230,ZS97,W0120
Chr1	33410739	33411372	634	2	DJ123,Kasalath
Chr1	6161902	6167719	5818	14	W1943,9311,DJ123,Kasalath,PA64s,W0120,W0180,W0593,W0630,W1230,W1236,W1715,W1981,ZS97
Chr1	8673653	8674804	1152	8	9311,DJ123,IR64,Kasalath,PA64s,W0593,W0630,ZS97
Chr1	41148082	41149320	1239	3	DJ123,Kasalath,W0180
Chr1	29083648	29096565	12918	15	9311,DJ123,IR64,Kasalath,MH63,PA64s,W0120,W0180,W0593,W0630,W1230,W1236,W1715,W1943,ZS97
Chr1	17604276	17604952	677	14	9311,DJ123,IR64,Kasalath,MH63,W0120,W0180,W0593,W0630,W1230,W1236,W1715,W1943,W1981
Chr1	30709398	30711846	2449	11	9311,DJ123,IR64,Kasalath,PA64s,W0120,W0180,W0630,W1230,W1236,W1943
Chr1	32400625	32401715	1091	3	9311,W1943,Kasalath
Chr1	28856251	28863522	7272	8	DJ123,Kasalath,W0120,W0180,W0630,W1230,W1236,W1943
Chr1	33720425	33721482	1058	9	9311,DJ123,Kasalath,PA64s,W0180,W0593,W1230,W1236,W1981
Chr1	10810792	10811656	865	11	W0180,9311,DJ123,IR64,Kasalath,PA64s,W0120,W0593,W0630,W1230,ZS97
Chr1	18632119	18636997	4879	9	DJ123,IR64,MH63,W0630,W1230,W1236,ZS97,9311,Kasalath
Chr1	33087633	33088421	789	6	Kasalath,DJ123,W0180,W0593,W0630,W1943
Chr1	8953801	8954338	538	4	W0180,W1236,DJ123,Kasalath
Chr1	32279950	32283269	3320	6	W0120,Kasalath,W0593,W1230,W1715,W1981
Chr1	33204494	33205177	684	12	9311,DJ123,IR64,Kasalath,MH63,PA64s,W0120,W0593,W0630,W1230,W1236,W1981
Chr1	35668086	35680960	12875	14	9311,DJ123,IR64,Kasalath,MH63,PA64s,W0180,W0593,W0630,W1230,W1236,W1943,W1981,ZS97
Chr1	23089518	23090607	1090	5	9311,DJ123,Kasalath,W0180,W0593
Chr1	40195947	40199933	3987	13	9311,DJ123,Kasalath,MH63,W0120,W0180,W0593,W0630,W1230,W1236,W1943,W1981,ZS97
Chr1	13937553	13938528	976	6	Kasalath,9311,DJ123,MH63,ZS97,W0630
Chr1	40091882	40093103	1222	12	W1981,9311,DJ123,IR64,Kasalath,MH63,W0120,W0180,W0593,W0630,W1230,ZS97
Chr1	30378715	30379257	543	10	9311,DJ123,IR64,Kasalath,MH63,PA64s,W0593,W0630,W1230,W1715
Chr1	875252	879514	4263	2	W1230,Kasalath
Chr1	40348974	40359724	10751	3	DJ123,IR64,Kasalath
Chr1	40089790	40091109	1320	10	9311,DJ123,IR64,Kasalath,MH63,W0180,W0630,W1230,W1981,ZS97
Chr1	4450043	4485496	35454	7	9311,DJ123,Kasalath,PA64s,W1230,W1981,ZS97
Chr1	24423460	24424035	576	4	Kasalath,DJ123,PA64s,W0593
Chr1	18442744	18459488	16745	1	Kasalath
Chr1	38594315	38595055	741	9	9311,DJ123,Kasalath,W0593,W0630,W1230,W1236,W1943,ZS97
Chr1	35035839	35049050	13212	11	9311,IR64,Kasalath,MH63,PA64s,W0630,W0120,W0180,W0593,W1236,W1715
Chr1	4058456	4058975	520	12	9311,DJ123,IR64,Kasalath,MH63,PA64s,W0593,W1715,W1943,ZS97,W0630,W1230
Chr1	24749917	24750438	522	15	IR64,Kasalath,MH63,PA64s,W0120,W0180,W0630,W1230,W1236,W1715,W1943,ZS97,DJ123,9311,W0593
Chr1	23902730	23908425	5696	2	MH63,Kasalath
Chr1	10275993	10284360	8368	2	9311,Kasalath
Chr1	32286579	32287211	633	8	9311,IR64,Kasalath,PA64s,W0120,W0180,W1236,W0630
Chr1	37809734	37810373	640	1	Kasalath
Chr1	27970560	27971518	959	14	9311,DJ123,IR64,Kasalath,MH63,PA64s,W0120,W0593,W1230,W1236,W1715,W1943,W1981,ZS97
Chr1	30388976	30392707	3732	11	9311,DJ123,Kasalath,PA64s,W0593,W0630,W1230,W1236,W1715,W1943,W1981
Chr1	8774642	8781447	6806	9	9311,DJ123,IR64,Kasalath,W0180,W0593,W0630,W1236,ZS97
Chr1	30783213	30784800	1588	5	9311,IR64,Kasalath,MH63,PA64s
Chr1	43026348	43039303	12956	9	9311,DJ123,Kasalath,MH63,W0593,W0630,W1230,W1981,W0180
Chr1	10893938	10894938	1001	13	9311,DJ123,IR64,Kasalath,PA64s,W0120,W0180,W0593,W0630,W1230,W1236,W1715,ZS97
Chr1	23156355	23158525	2171	5	IR64,W0630,Kasalath,ZS97,PA64s
Chr1	14219896	14223559	3664	4	Kasalath,W0120,W0593,W1230
Chr1	726798	727482	685	14	9311,DJ123,IR64,Kasalath,MH63,W0120,W0180,W0593,W0630,W1230,W1715,W1943,W1981,ZS97
Chr1	37599994	37601205	1212	15	W0120,9311,DJ123,IR64,Kasalath,MH63,PA64s,W0180,W0593,W0630,W1230,W1236,W1715,W1981,ZS97
Chr1	30908394	30910198	1805	12	Kasalath,MH63,PA64s,W0120,W0180,W0593,W0630,W1230,W1236,W1715,W1943,W1981
Chr1	16159384	16172131	12748	11	9311,DJ123,Kasalath,MH63,W0120,W0180,W0630,W1230,W1236,W1981,ZS97
Chr1	18410070	18410782	713	1	Kasalath
Chr1	36458526	36459690	1165	13	9311,DJ123,IR64,Kasalath,MH63,PA64s,W0120,W0180,W0593,W0630,W1230,W1236,ZS97
Chr1	28916548	28917234	687	10	9311,DJ123,Kasalath,W0593,W0630,W1230,W1715,W1981,W0120,W0180
Chr1	41587480	41591396	3917	1	Kasalath
Chr1	28520174	28521523	1350	9	DJ123,IR64,Kasalath,MH63,W0120,W0180,W1236,ZS97,W0593
Chr1	41706640	41707227	588	1	Kasalath
Chr1	31540745	31543891	3147	3	9311,Kasalath,PA64s
Chr1	13854070	13854947	878	1	Kasalath
Chr1	30316986	30318092	1107	11	9311,DJ123,IR64,Kasalath,MH63,PA64s,W0180,W0593,W1230,W1236,W1943
Chr1	15516709	15529225	12517	12	9311,DJ123,IR64,Kasalath,MH63,W0120,W0593,W0630,W1230,W1236,ZS97,W1715
Chr1	6081458	6082036	579	4	DJ123,IR64,Kasalath,W1230
Chr1	29313966	29314777	812	3	Kasalath,W0630,W1236
Chr1	13418997	13420001	1005	1	Kasalath
Chr1	25653459	25664751	11293	7	DJ123,Kasalath,PA64s,W0593,W0630,W1230,ZS97
Chr1	12095542	12096698	1157	8	9311,DJ123,IR64,Kasalath,MH63,W0630,W1230,ZS97
Chr1	15211818	15215385	3568	10	IR64,W0593,W0630,W1236,W1715,ZS97,9311,DJ123,Kasalath,W0180
Chr1	1973027	1973645	619	9	9311,IR64,Kasalath,MH63,PA64s,W0180,W0593,W1943,ZS97
Chr1	27650013	27650528	516	3	DJ123,Kasalath,W0630
Chr1	20963447	20979351	15905	4	9311,Kasalath,PA64s,ZS97
Chr1	16723660	16724323	664	7	9311,IR64,Kasalath,W0180,W0593,W0630,W1230
Chr1	36679553	36681115	1563	7	9311,DJ123,IR64,Kasalath,MH63,PA64s,ZS97
Chr1	33159225	33160033	809	14	W0630,9311,DJ123,IR64,Kasalath,MH63,PA64s,W0120,W0593,W1230,W1236,W1943,W1981,W0180
Chr1	1273812	1277575	3764	1	Kasalath
Chr1	37114579	37115690	1112	9	9311,DJ123,IR64,PA64s,W0630,W1230,Kasalath,W0593,W1236
Chr1	35596095	35596778	684	14	9311,DJ123,Kasalath,MH63,PA64s,W0120,W0180,W0593,W0630,W1230,W1236,W1715,W1943,ZS97
Chr1	18702096	18707274	5179	9	9311,Kasalath,W0120,W0180,W0630,W1230,W1236,W1981,ZS97
Chr1	31138212	31151885	13674	14	9311,IR64,Kasalath,MH63,PA64s,W0120,W0180,W0593,W0630,W1230,W1236,W1715,W1943,W1981
Chr1	26659223	26679358	20136	10	9311,DJ123,Kasalath,MH63,PA64s,W0593,W0630,W1230,W1981,ZS97
Chr1	35336079	35340072	3994	8	9311,PA64s,DJ123,Kasalath,MH63,W0180,W0630,W1230
Chr1	26140938	26141698	761	7	Kasalath,W0120,W0180,W0593,W0630,W1230,W1236
Chr1	11368781	11369489	709	3	Kasalath,MH63,PA64s
Chr1	38729350	38730266	917	1	Kasalath
Chr1	6954325	6955599	1275	9	W0593,MH63,W0180,W1230,W1943,ZS97,Kasalath,PA64s,W1236
Chr1	22638893	22641254	2362	1	Kasalath
Chr1	2774641	2775930	1290	5	Koshihikari,PA64s,Kasalath,W0593,W1236
Chr1	38345514	38359037	13524	15	9311,DJ123,IR64,Kasalath,MH63,W0120,W0180,W0593,W0630,W1230,W1236,W1715,W1943,W1981,ZS97
Chr1	35629458	35630325	868	14	W0180,9311,DJ123,IR64,Kasalath,MH63,PA64s,W0120,W0593,W0630,W1230,W1236,W1943,ZS97
Chr1	31234276	31239064	4789	4	IR64,Kasalath,MH63,W0630
Chr1	15759956	15763906	3951	1	Kasalath
Chr1	3524994	3525865	872	1	Kasalath
Chr1	12293424	12294297	874	14	W0630,DJ123,IR64,Kasalath,MH63,W0120,W0180,W0593,W1230,W1236,W1715,W1943,W1981,ZS97
Chr1	7781170	7792368	11199	12	W1236,9311,DJ123,IR64,Kasalath,MH63,W0180,W0593,W1230,W1943,W1981,ZS97
Chr1	16661410	16662517	1108	1	Kasalath
Chr1	37921006	37921972	967	12	9311,DJ123,IR64,Kasalath,MH63,PA64s,W0120,W0593,W0630,W1236,ZS97,W1230
Chr1	42464725	42466256	1532	6	9311,DJ123,Kasalath,PA64s,W1943,ZS97
Chr1	5557645	5558354	710	9	9311,IR64,Kasalath,MH63,W0180,W0630,W1230,W1236,W1981
Chr1	21360245	21360839	595	7	9311,DJ123,IR64,Kasalath,MH63,PA64s,ZS97
Chr1	15218115	15222375	4261	11	9311,DJ123,MH63,W1236,ZS97,IR64,Kasalath,W0120,W0630,W1230,W1943
Chr1	31788220	31792045	3826	9	Kasalath,MH63,PA64s,9311,DJ123,W0120,W0180,W0630,W1230
Chr1	6174315	6178140	3826	7	9311,Kasalath,PA64s,W0180,W0593,W1236,W1981
Chr1	23536196	23540500	4305	2	Kasalath,MH63
Chr1	32572116	32579670	7555	9	9311,DJ123,IR64,Kasalath,MH63,PA64s,W0630,W1230,ZS97
Chr1	15161540	15166174	4635	3	9311,Kasalath,ZS97
Chr1	10182573	10185736	3164	8	9311,DJ123,Kasalath,PA64s,W0180,W0630,W1943,ZS97
Chr1	10948738	10949259	522	3	9311,Kasalath,MH63
Chr1	42561643	42562763	1121	5	9311,DJ123,Kasalath,IR64,MH63
Chr1	8215545	8217361	1817	3	Kasalath,W1943,W0630
Chr1	41631542	41690973	59432	12	W0593,9311,DJ123,IR64,Kasalath,MH63,W0180,W0630,W1230,W1236,W1981,ZS97
Chr1	40853070	40858187	5118	4	DJ123,Kasalath,W0593,ZS97
Chr1	39461884	39463355	1472	1	Kasalath
Chr1	8656272	8657079	808	4	9311,DJ123,Kasalath,W0630
Chr1	33367714	33368860	1147	9	9311,DJ123,IR64,Kasalath,MH63,PA64s,W0593,W0630,W1230
Chr1	18021322	18021903	582	2	9311,Kasalath
Chr1	6066252	6071002	4751	5	W0593,DJ123,Kasalath,W0630,W1943
Chr1	16618256	16629873	11618	7	W0120,W0180,9311,DJ123,Kasalath,MH63,ZS97
Chr1	15701906	15705032	3127	1	Kasalath
Chr1	33013888	33014917	1030	12	9311,DJ123,Kasalath,PA64s,W0180,W0593,W0630,W1230,MH63,W0120,W1236,ZS97
Chr1	16179186	16184713	5528	1	Kasalath
Chr1	14229097	14230259	1163	6	IR64,Kasalath,MH63,W0593,W0630,W1230
Chr1	39511317	39515671	4355	8	9311,DJ123,Kasalath,MH63,W0593,W0630,W1230,ZS97
Chr1	25937891	25948071	10181	14	9311,DJ123,IR64,Kasalath,MH63,PA64s,W0120,W0593,W0630,W1230,W1236,W1943,W1981,W0180
Chr1	15348565	15352305	3741	7	IR64,Kasalath,MH63,W0630,W1236,W1943,ZS97
Chr1	41333024	41334101	1078	2	DJ123,Kasalath
Chr1	7757806	7758608	803	3	9311,DJ123,Kasalath
Chr1	9361048	9363777	2730	10	W0180,Kasalath,IR64,MH63,PA64s,W0593,W0630,W1230,W1236,ZS97
Chr1	28476427	28477601	1175	8	9311,DJ123,IR64,Kasalath,MH63,PA64s,W0630,ZS97
Chr1	24742858	24748435	5578	14	PA64s,W0120,W0180,W0630,W1230,W1236,ZS97,9311,DJ123,IR64,Kasalath,MH63,W0593,W1943
Chr1	8138624	8139381	758	6	9311,DJ123,Kasalath,W0593,W0630,W1230
Chr1	28360986	28362167	1182	7	9311,DJ123,Kasalath,PA64s,W1230,W1236,ZS97
Chr1	11682436	11683405	970	9	W0630,9311,DJ123,IR64,Kasalath,PA64s,W1230,W1943,ZS97
Chr1	40516115	40517201	1087	2	Kasalath,9311
Chr1	20765156	20768728	3573	1	Kasalath
Chr1	30640083	30644635	4553	9	W1236,9311,DJ123,IR64,Kasalath,MH63,PA64s,W0630,W1230
Chr1	35932860	35934718	1859	12	DJ123,Kasalath,W0593,W0630,W1236,9311,IR64,MH63,PA64s,W0180,W1230,ZS97
Chr1	10380648	10387440	6793	7	Kasalath,PA64s,W0120,W0180,W1981,ZS97,9311
Chr1	32205107	32216717	11611	8	9311,Kasalath,MH63,W0180,W0593,W0630,W1230,PA64s
Chr1	5929689	5930316	628	1	Kasalath
Chr1	36037408	36038634	1227	12	9311,IR64,MH63,ZS97,DJ123,Kasalath,W0120,W0593,W1230,W1236,W1715,W1981
Chr1	4758949	4759503	555	7	9311,DJ123,IR64,Kasalath,MH63,PA64s,ZS97
Chr1	33015203	33026595	11393	13	9311,MH63,PA64s,W0120,W0180,W0593,W0630,W1230,W1236,W1981,ZS97,DJ123,Kasalath
Chr1	10698401	10700846	2446	6	ZS97,9311,DJ123,IR64,Kasalath,PA64s
Chr1	23557805	23559572	1768	2	DJ123,Kasalath
Chr1	15172548	15173250	703	9	9311,DJ123,Kasalath,IR64,W0180,W0630,W1236,W1943,ZS97
Chr1	36842088	36859829	17742	7	9311,PA64s,ZS97,DJ123,IR64,Kasalath,MH63
Chr1	11885734	11893272	7539	7	W0630,9311,Kasalath,MH63,PA64s,W1230,ZS97
Chr1	28240039	28241031	993	9	9311,DJ123,IR64,Kasalath,MH63,PA64s,W0630,W1230,ZS97
Chr1	1708900	1709920	1021	8	9311,Kasalath,MH63,ZS97,DJ123,PA64s,W0630,W1230
Chr1	29533747	29536373	2627	13	9311,DJ123,IR64,Kasalath,MH63,PA64s,W0180,W0630,W1230,W1236,W1715,W1943,ZS97
Chr1	8637157	8640323	3167	3	Kasalath,9311,W1230
Chr1	24020708	24023121	2414	11	DJ123,Kasalath,9311,IR64,MH63,PA64s,W0180,W1230,W1236,ZS97,W0593
Chr1	34538484	34539317	834	1	Kasalath
Chr1	34267594	34271474	3881	12	9311,IR64,Kasalath,MH63,PA64s,W0593,W0630,W1230,W1715,W1943,W1981,DJ123
Chr1	5819338	5823212	3875	4	Kasalath,MH63,W0180,ZS97
Chr1	23252177	23264134	11958	8	9311,DJ123,IR64,Kasalath,MH63,PA64s,W0120,ZS97
Chr1	11300358	11307154	6797	1	Kasalath
Chr1	870047	871859	1813	1	Kasalath
Chr1	27806374	27810400	4027	5	Kasalath,MH63,PA64s,ZS97,DJ123
Chr1	1303830	1304481	652	2	DJ123,Kasalath
Chr1	13126174	13127046	873	5	DJ123,IR64,Kasalath,W1230,W1236
Chr1	3911939	3912681	743	10	W1230,9311,DJ123,IR64,Kasalath,PA64s,W0120,W0180,W1236,W1981
Chr1	38548422	38554121	5700	12	9311,DJ123,IR64,Kasalath,MH63,PA64s,W0120,W0630,W1230,W1236,W1981,ZS97
Chr1	28317271	28318121	851	6	9311,DJ123,Kasalath,PA64s,W1230,ZS97
Chr1	43093486	43094094	609	3	9311,Kasalath,W0593
Chr1	12577471	12578048	578	8	9311,DJ123,IR64,Kasalath,W0593,W1715,ZS97,W1230
Chr1	13962219	13962942	724	4	IR64,Kasalath,MH63,ZS97
Chr1	15187048	15187647	600	12	9311,DJ123,IR64,Kasalath,MH63,W0120,W0180,W0630,W1230,W1943,W1981,ZS97
Chr1	26625190	26626277	1088	8	DJ123,Kasalath,W0630,W1230,W0120,W0180,W0593,W1236
Chr1	28035991	28048884	12894	16	9311,DJ123,IR64,Kasalath,MH63,PA64s,W0120,W0180,W0593,W0630,W1230,W1236,W1715,W1943,W1981,ZS97
Chr1	30837004	30838580	1577	5	9311,DJ123,Kasalath,W0630,W1230
Chr1	35563161	35567020	3860	5	9311,DJ123,MH63,ZS97,Kasalath
Chr1	4855916	4868802	12887	6	Kasalath,Koshihikari,W0120,W0630,W1230,ZS97
Chr1	30350857	30351722	866	1	Kasalath
Chr1	37923459	37924077	619	13	9311,DJ123,IR64,Kasalath,MH63,PA64s,W0120,W0593,W1230,W1715,ZS97,W0180,W1236
Chr1	9619046	9624783	5738	4	DJ123,Kasalath,W0180,W0593
Chr1	34111508	34112658	1151	5	9311,Kasalath,W1715,W0630,W1230
Chr1	37140517	37141413	897	14	9311,DJ123,IR64,Kasalath,MH63,PA64s,W0120,W0180,W0630,W1230,W1236,W1943,W1981,ZS97
Chr1	26030528	26031081	554	13	W0593,W1230,W1715,9311,DJ123,IR64,Kasalath,MH63,PA64s,W0630,W1943,W1981,ZS97
Chr1	30175449	30178165	2717	3	DJ123,Kasalath,W1230
Chr1	15364178	15365836	1659	12	9311,DJ123,IR64,Kasalath,W0120,W0180,W0630,W1230,W1236,W1715,W1943,ZS97
Chr1	41903117	41904073	957	1	Kasalath
Chr1	19210371	19226264	15894	11	9311,DJ123,IR64,Kasalath,MH63,W0120,W0180,W0593,W0630,W1230,ZS97
Chr1	39746197	39760855	14659	5	IR64,DJ123,Kasalath,MH63,ZS97
Chr1	17369796	17373732	3937	11	9311,DJ123,IR64,Kasalath,MH63,W0120,W0180,W0593,W1230,W1981,ZS97
Chr1	18473323	18474803	1481	2	W0120,W0180
Chr1	6995449	6997147	1699	1	W0180
Chr1	1207071	1207709	639	1	W0180
Chr1	41556752	41558380	1629	5	DJ123,W0180,W1943,W1981,W0593
Chr1	30990785	30991515	731	2	W0180,W0593
Chr1	30513313	30520840	7528	1	W0180
Chr1	40255409	40256101	693	1	W0180
Chr1	41984409	42000211	15803	1	W0180
Chr1	16404481	16407626	3146	11	9311,DJ123,IR64,MH63,W0120,W0180,W0593,W0630,W1230,W1236,ZS97
Chr1	31035158	31036741	1584	2	W0180,W1236
Chr1	43256450	43269331	12882	7	9311,DJ123,IR64,W0180,W1236,W1943,W1981
Chr1	31931124	31935146	4023	3	9311,W0180,W1236
Chr1	15222942	15231101	8160	8	9311,DJ123,IR64,MH63,W0120,W0180,W0593,W1230
Chr1	27974378	27979170	4793	4	9311,PA64s,W0180,ZS97
Chr1	27533526	27534740	1215	4	W0120,W0180,W1236,W1981
Chr1	40537981	40539574	1594	2	IR64,W0180
Chr1	17803494	17804455	962	1	W0180
Chr1	38935412	38944657	9246	1	W0180
Chr1	15883576	15917256	33681	2	W0120,W0180
Chr1	35971381	35978347	6967	2	W0120,W0180
Chr1	24193893	24224684	30792	1	W0180
Chr1	15326458	15335939	9482	3	IR64,W0120,W0180
Chr1	19176682	19177196	515	10	9311,IR64,MH63,W0120,W0180,W0593,W0630,W1230,W1943,ZS97
Chr1	23525857	23526565	709	7	Koshihikari,PA64s,W0180,W1943,ZS97,W0120,W1230
Chr1	18890601	18892292	1692	3	W0120,W0180,W1981
Chr1	5784785	5785748	964	3	W0180,W1236,W1981
Chr1	37285281	37288303	3023	4	9311,W0180,W0593,W1230
Chr1	11051956	11053429	1474	2	W1981,W0180
Chr1	42134214	42168918	34705	3	W0180,W1230,W1981
Chr1	3269666	3282542	12877	9	9311,IR64,MH63,PA64s,W0120,W0180,W0630,W1981,ZS97
Chr1	34466811	34467699	889	2	W0180,W1236
Chr1	742231	743410	1180	1	W0180
Chr1	15759721	15766276	6556	7	MH63,W0120,W0180,ZS97,DJ123,W0630,W1230
Chr1	3429829	3431497	1669	2	W0180,W1981
Chr1	12428524	12429168	645	1	W0180
Chr1	24806972	24808286	1315	2	W0180,W0630
Chr1	13820085	13820916	832	3	MH63,W0180,W0593
Chr1	15289401	15290089	689	1	W0180
Chr1	11669953	11675502	5550	1	W0180
Chr1	29358615	29361627	3013	11	W0180,9311,PA64s,W0120,W0593,W0630,W1230,W1236,W1715,W1943,ZS97
Chr1	25822859	25823913	1055	6	W0180,W0593,W0630,W1230,W1236,W1981
Chr1	3253164	3255633	2470	9	9311,IR64,PA64s,W0120,W0180,W0593,W0630,W1981,ZS97
Chr1	41239360	41239887	528	1	W0180
Chr1	13161173	13164228	3056	3	9311,W0180,W0630
Chr1	27517651	27518912	1262	9	9311,DJ123,MH63,PA64s,W1230,W1943,ZS97,W0180,W1236
Chr1	5370526	5371207	682	10	9311,DJ123,IR64,MH63,PA64s,W0120,W0180,W0593,W1230,W1981
Chr1	23738834	23740684	1851	1	W0180
Chr1	8456106	8457153	1048	2	W0180,9311
Chr1	28838146	28839746	1601	1	W0180
Chr1	2386246	2387269	1024	1	W0180
Chr1	15467698	15468565	868	1	W0180
Chr1	35780103	35781014	912	1	W0180
Chr1	18561645	18566012	4368	1	W0180
Chr1	5367090	5368390	1301	2	W0180,W1981
Chr1	10723461	10746458	22998	1	W0180
Chr1	38775481	38778626	3146	3	9311,W0180,W1981
Chr1	27527375	27528556	1182	2	W0120,W0180
Chr1	9490685	9491228	544	1	W0180
Chr1	32752261	32756036	3776	9	9311,DJ123,PA64s,W0180,W0593,W0630,W1230,ZS97,W0120
Chr1	37252396	37255725	3330	6	PA64s,W0120,W0180,W0593,W1230,W1943
Chr1	18946757	18957764	11008	1	W0180
Chr1	15822119	15822795	677	5	W0180,DJ123,IR64,W0630,W1230
Chr1	11878810	11879453	644	1	W0180
Chr1	39305954	39307397	1444	6	9311,DJ123,IR64,W0180,W1236,ZS97
Chr1	15826534	15828169	1636	8	9311,W0180,W0120,W0630,W1230,W1981,W0593,W1715
Chr1	34651473	34652180	708	1	W0180
Chr1	1061820	1062766	947	9	W0120,W0593,W0630,W1230,IR64,W0180,W1236,W1981,ZS97
Chr1	14905447	14908938	3492	4	DJ123,IR64,MH63,W0180
Chr1	27849066	27850567	1502	1	W0180
Chr1	10488358	10489444	1087	1	W0180
Chr1	5615594	5619583	3990	2	W0593,W0180
Chr1	284050	292053	8004	2	W1981,W0180
Chr1	2617120	2634923	17804	3	Koshihikari,W0180,W1981
Chr1	38856197	38857682	1486	1	W0180
Chr1	27886168	27895226	9059	3	W0180,W1236,W1943
Chr1	39475063	39476036	974	2	W0180,W1981
Chr1	25932048	25932904	857	1	W0180
Chr1	15941828	15947491	5664	5	9311,W0120,W0180,W0630,W1230
Chr1	6780676	6781310	635	1	W0180
Chr1	37356215	37356817	603	9	9311,MH63,PA64s,DJ123,W0120,W0180,W0593,W1230,W1943
Chr1	30302026	30304216	2191	3	W0120,W0180,W0593
Chr1	3651463	3652242	780	11	W0180,9311,DJ123,IR64,MH63,PA64s,W0120,W0593,W0630,W1981,ZS97
Chr1	24226154	24227697	1544	1	W0180
Chr1	37476162	37476672	511	9	DJ123,IR64,PA64s,W0180,W0630,W1236,W1943,W1981,ZS97
Chr1	38124190	38125953	1764	6	9311,DJ123,IR64,PA64s,W0180,W1230
Chr1	8107669	8108383	715	3	W0180,W1236,W1981
Chr1	20197000	20200405	3406	8	W1230,9311,IR64,W0120,W0180,W0593,W0630,ZS97
Chr1	8006104	8010169	4066	4	W0180,W0593,W1943,W1981
Chr1	22049838	22061251	11414	4	W0180,9311,PA64s,W0593
Chr1	17448621	17449542	922	7	DJ123,IR64,MH63,W1236,9311,W0120,W0180
Chr1	15695051	15714204	19154	4	9311,W0120,W0180,W0630
Chr1	20093386	20100994	7609	7	W0630,ZS97,W0180,W0593,W1230,W1981,W0120
Chr1	38984579	38986659	2081	1	W0180
Chr1	35694099	35700036	5938	1	W0180
Chr1	20132928	20133920	993	3	W0180,W1230,W1981
Chr1	4279320	4279934	615	1	W0180
Chr1	6085869	6089972	4104	1	W0180
Chr1	10289876	10291061	1186	1	W0180
Chr1	3237745	3238609	865	8	9311,IR64,Koshihikari,MH63,W0120,W0180,W0593,W0630
Chr1	16524434	16525056	623	2	W0120,W0180
Chr1	8108720	8109430	711	3	W0180,W1981,W1236
Chr1	23122384	23166498	44115	2	W0180,W1943
Chr1	13906884	13914186	7303	5	DJ123,IR64,W0180,W0593,ZS97
Chr1	23772145	23773278	1134	2	W0180,W1236
Chr1	610011	610714	704	2	W0180,9311
Chr1	20037398	20038596	1199	2	W0120,W0180
Chr1	14797618	14802947	5330	4	W0180,DJ123,MH63,W0120
Chr1	1926291	1929581	3291	4	W1981,DJ123,W0120,W0180
Chr1	30614198	30616231	2034	2	W0180,W1943
Chr1	40721156	40721840	685	4	DJ123,IR64,W0180,ZS97
Chr1	11662534	11667860	5327	1	W0180
Chr1	28867209	28867826	618	2	W0180,W1236
Chr1	42958354	42958924	571	1	W0180
Chr1	24013043	24013655	613	2	W1981,W0180
Chr1	19821300	19827303	6004	4	W0120,W0180,W1230,W1981
Chr1	36336687	36339818	3132	1	W0180
Chr1	34779180	34780239	1060	1	W0180
Chr1	1315736	1317630	1895	2	W1981,W0180
Chr1	9002963	9003743	781	2	W0180,W1943
Chr1	7538616	7539618	1003	7	9311,IR64,MH63,PA64s,W0180,W1236,W1981
Chr1	25951333	25953176	1844	1	W0180
Chr1	41613422	41628724	15303	1	W0180
Chr1	803305	815045	11741	2	W0180,W1230
Chr1	1952796	1953808	1013	1	W0180
Chr1	16004621	16020255	15635	11	9311,DJ123,IR64,MH63,W0120,W0180,W0630,W1230,W1236,W1981,ZS97
Chr1	41758922	41761047	2126	5	W0180,W0593,W0630,W1230,W1943
Chr1	14268228	14274454	6227	4	9311,DJ123,W0180,ZS97
Chr1	18594534	18595776	1243	2	W0120,W0180
Chr1	3310377	3312332	1956	10	9311,Koshihikari,PA64s,W0120,W0180,W0593,W0630,W1230,W1943,W1981
Chr1	10441744	10445233	3490	1	W0180
Chr1	18898661	18907053	8393	1	W0180
Chr1	11869483	11873335	3853	10	W1230,9311,DJ123,IR64,MH63,PA64s,W0120,W0180,W0630,ZS97
Chr1	24677252	24678049	798	3	W0180,W1236,W1981
Chr1	2415491	2416034	544	8	W1236,DJ123,Koshihikari,W0180,W0593,W0630,W1943,W1981
Chr1	42476519	42478856	2338	3	W0180,W0593,W1981
Chr1	20051761	20053928	2168	3	W0120,W0180,W1981
Chr1	19918687	19921443	2757	3	W0120,W0180,W1943
Chr1	22196364	22196905	542	3	W0120,W0180,W1981
Chr1	41851330	41853896	2567	1	W0180
Chr1	15782885	15807343	24459	9	DJ123,MH63,W0120,W0180,W0630,W1230,ZS97,IR64,9311
Chr1	32482584	32483225	642	9	9311,DJ123,W0120,W0180,W0593,W0630,W1230,W1981,ZS97
Chr1	12123359	12124086	728	8	9311,IR64,MH63,W0180,W0630,W1715,ZS97,W0593
Chr1	2784795	2785722	928	7	IR64,MH63,W0180,W1981,9311,Koshihikari,PA64s
Chr1	33085946	33086485	540	7	9311,W1943,DJ123,PA64s,W0180,W0593,W0630
Chr1	15952981	15954423	1443	4	MH63,9311,W0120,W0180
Chr1	35728885	35732258	3374	1	W0180
Chr1	27522528	27527077	4550	2	W0120,W0180
Chr1	22366494	22380298	13805	3	IR64,W0180,W1981
Chr1	38730298	38731289	992	1	W0180
Chr1	33643546	33649992	6447	6	9311,PA64s,W0180,W0630,W1230,W1981
Chr1	36875983	36879699	3717	10	W0180,9311,DJ123,PA64s,W0120,W0593,W0630,W1230,W1943,ZS97
Chr1	31043017	31044458	1442	1	W0180
Chr1	9780098	9782604	2507	3	W0180,W1943,W1981
Chr1	35648330	35649178	849	1	W0180
Chr1	2667026	2668339	1314	1	W0180
Chr1	42754936	42798735	43800	2	W1981,W0180
Chr1	9224155	9224895	741	2	W0180,W1943
Chr1	29788356	29789375	1020	2	W0180,W1236
Chr1	5996511	5999469	2959	2	MH63,W0180
Chr1	6048635	6050151	1517	3	MH63,W0180,W1236
Chr1	2575906	2576583	678	1	W0180
Chr1	20108561	20120504	11944	7	9311,IR64,W0180,W0593,W0630,W1230,ZS97
Chr1	9761903	9762701	799	2	W0180,W1943
Chr1	24100506	24102081	1576	1	W0180
Chr1	17073686	17076172	2487	10	9311,DJ123,IR64,MH63,W0630,W1230,W0120,W1236,W0180,W0593
Chr1	6062956	6073496	10541	2	W0180,W1236
Chr1	11761028	11764925	3898	10	PA64s,9311,DJ123,IR64,W0180,W0593,W0630,W1230,W1715,ZS97
Chr1	24102917	24104398	1482	2	W1981,W0180
Chr1	22412370	22416562	4193	5	PA64s,ZS97,W0120,W0180,W1230
Chr1	30808344	30811968	3625	4	W0180,W1236,W1943,W1981
Chr1	29773934	29775402	1469	3	W0120,W0180,W1943
Chr1	23025516	23083290	57775	1	W0180
Chr1	11515131	11516062	932	1	W0180
Chr1	26256938	26264671	7734	5	W0120,W0180,W0593,W0630,W1230
Chr1	3616859	3617475	617	7	W1943,9311,W0120,W0180,W0593,W0630,W1236
Chr1	16056228	16058218	1991	10	9311,DJ123,IR64,MH63,W0180,W0630,W1981,ZS97,W0120,W1230
Chr1	18409840	18411271	1432	2	W0120,W0180
Chr1	34424794	34427759	2966	2	W0180,W0593
Chr1	38848240	38852264	4025	2	W0180,W0593
Chr1	25966391	25969240	2850	1	W0180
Chr1	15856167	15860219	4053	10	9311,DJ123,MH63,W0120,W0180,W0630,W1230,W1981,ZS97,IR64
Chr1	22438420	22439033	614	5	PA64s,W0120,W0180,W1230,ZS97
Chr1	25933157	25935125	1969	1	W0180
Chr1	22420331	22421129	799	5	PA64s,W0180,ZS97,W0120,W1230
Chr1	16267409	16267989	581	6	W0593,MH63,ZS97,DJ123,IR64,W0180
Chr1	22442018	22442519	502	4	PA64s,W0180,W1230,W1981
Chr1	2232147	2243780	11634	1	W0180
Chr1	29598250	29598790	541	11	9311,DJ123,IR64,W1230,PA64s,W0120,W0180,W0593,W0630,W1715,W1943
Chr1	1042270	1043383	1114	4	9311,DJ123,W0180,W1981
Chr1	38695299	38697026	1728	1	W0180
Chr1	14806701	14807737	1037	1	W0180
Chr1	35203196	35207339	4144	1	W0180
Chr1	34483706	34484429	724	1	W0180
Chr1	16001518	16002725	1208	10	DJ123,IR64,MH63,W0120,W0180,W0630,W1230,W1236,W1981,ZS97
Chr1	3229317	3235886	6570	3	Koshihikari,9311,W0180
Chr1	17929570	17930679	1110	1	W0180
Chr1	29881331	29886605	5275	12	9311,MH63,PA64s,W0180,W0593,W0630,W1230,W1236,W1715,W1943,W1981,ZS97
Chr1	4504387	4506851	2465	7	9311,MH63,PA64s,W0120,W0180,W0630,ZS97
Chr1	27542878	27543511	634	1	W0180
Chr1	28357598	28360672	3075	1	W0180
Chr1	36887203	36889678	2476	6	IR64,MH63,W0180,W0593,W1981,ZS97
Chr1	23792146	23797487	5342	1	W0180
Chr1	2859270	2861690	2421	2	W0180,DJ123
Chr1	5803558	5806705	3148	4	W0180,DJ123,W1230,ZS97
Chr1	40302550	40317495	14946	5	W0120,W0180,W0593,W1236,W1981
Chr1	2989449	2997975	8527	9	W0630,9311,Koshihikari,MH63,PA64s,W0120,W0180,W1230,ZS97
Chr1	16268971	16278417	9447	7	MH63,W0120,W0180,W0593,W0630,W1230,ZS97
Chr1	43179653	43180630	978	6	W1715,W0593,W1943,W0120,W0180,W1236
Chr1	34200377	34200918	542	1	W0180
Chr1	39765496	39772921	7426	4	W0120,W0180,W1236,W1981
Chr1	39310477	39311097	621	5	DJ123,W0180,W0630,W1230,ZS97
Chr1	3265616	3269367	3752	2	W0120,W0180
Chr1	28224062	28231414	7353	7	W1236,9311,MH63,PA64s,W0180,W1230,W1981
Chr1	15210584	15211146	563	6	9311,DJ123,IR64,W0180,W0630,W1230
Chr1	9017147	9017940	794	2	W0180,W1943
Chr1	14292912	14293919	1008	6	9311,DJ123,W0120,W0180,W1715,ZS97
Chr1	39461108	39467112	6005	4	W0120,W0180,W1236,W1981
Chr1	4932010	4943299	11290	12	9311,Koshihikari,PA64s,W0120,W0180,W0593,W0630,W1230,W1236,W1943,W1981,ZS97
Chr1	20046380	20047050	671	2	W0120,W0180
Chr1	23667402	23668029	628	3	MH63,W0180,W0593
Chr1	25620444	25624251	3808	1	W0180
Chr1	29728022	29728976	955	3	W0120,W0180,W1943
Chr1	25969994	25972687	2694	1	W0180
Chr1	2363802	2370988	7187	1	W0180
Chr1	27496904	27499268	2365	12	MH63,W0593,W0630,W1236,W1715,ZS97,IR64,PA64s,W0120,W0180,W1230,W1981
Chr1	10704548	10705555	1008	1	W0180
Chr1	6269005	6269593	589	1	W0180
Chr1	37299521	37301025	1505	1	W0180
Chr1	24399305	24399943	639	2	W0180,W0593
Chr1	9212005	9214097	2093	1	W0180
Chr1	30698451	30703431	4981	10	9311,PA64s,W0120,W1230,W1236,W1943,W1981,DJ123,W0180,W0630
Chr1	8504063	8531673	27611	1	W0180
Chr1	11765486	11767291	1806	1	W0180
Chr1	23374565	23375357	793	2	W0180,W0593
Chr1	12140876	12141581	706	7	9311,DJ123,IR64,W0180,W0630,W1230,W1943
Chr1	15767499	15777354	9856	6	DJ123,MH63,W0180,W0630,W1230,ZS97
Chr1	1495550	1496163	614	8	DJ123,IR64,Koshihikari,W0120,W0593,W1230,W1236,W1943
Chr1	23373057	23373713	657	1	Koshihikari
Chr1	3079733	3082457	2725	6	W0593,Koshihikari,9311,IR64,PA64s,ZS97
Chr1	1682294	1684032	1739	1	Koshihikari
Chr1	1382344	1396740	14397	1	Koshihikari
Chr1	2417031	2448790	31760	1	Koshihikari
Chr1	2826810	2828319	1510	1	Koshihikari
Chr1	11130150	11130759	610	4	9311,IR64,Koshihikari,W1943
Chr1	3150726	3152203	1478	2	W0630,Koshihikari
Chr1	23427670	23430723	3054	4	Koshihikari,PA64s,W0593,9311
Chr1	2535678	2539063	3386	3	Koshihikari,W1230,W1236
Chr1	3205016	3220280	15265	3	9311,PA64s,Koshihikari
Chr1	23345418	23346268	851	3	Koshihikari,MH63,W0120
Chr1	3175423	3176278	856	1	Koshihikari
Chr1	3001300	3002769	1470	8	9311,IR64,MH63,PA64s,ZS97,Koshihikari,W0593,W0630
Chr1	2757059	2757627	569	8	9311,DJ123,Koshihikari,W0120,W0593,W0630,W1230,ZS97
Chr1	2541573	2542881	1309	1	Koshihikari
Chr1	3007418	3012349	4932	1	Koshihikari
Chr1	23804348	23805507	1160	1	Koshihikari
Chr1	3292839	3294105	1267	5	Koshihikari,W0593,IR64,PA64s,W1943
Chr1	34786673	34788077	1405	7	9311,Koshihikari,PA64s,W0593,W0630,W1236,W1715
Chr1	2730975	2740105	9131	1	Koshihikari
Chr1	2383141	2383646	506	5	9311,IR64,Koshihikari,MH63,PA64s
Chr1	14224451	14231986	7536	2	DJ123,ZS97
Chr1	36510221	36510791	571	7	9311,DJ123,IR64,MH63,PA64s,W0630,ZS97
Chr1	2630796	2631373	578	3	9311,MH63,ZS97
Chr1	17327597	17333909	6313	5	9311,DJ123,W1230,W1715,ZS97
Chr1	27550516	27554428	3913	3	MH63,ZS97,W1230
Chr1	14647756	14659392	11637	2	9311,ZS97
Chr1	749789	763630	13842	1	ZS97
Chr1	15844268	15848802	4535	3	IR64,W1981,ZS97
Chr1	13547849	13548419	571	2	9311,ZS97
Chr1	19328572	19329850	1279	2	W0630,ZS97
Chr1	15915241	15917804	2564	5	DJ123,MH63,W0630,W1230,ZS97
Chr1	1375756	1377281	1526	3	IR64,W0120,ZS97
Chr1	2736843	2739974	3132	2	W0630,ZS97
Chr1	23528952	23530003	1052	7	9311,PA64s,W1230,W1943,ZS97,W0120,W0630
Chr1	28644685	28648958	4274	3	IR64,PA64s,ZS97
Chr1	22381683	22382597	915	5	IR64,PA64s,W0120,W0630,ZS97
Chr1	14282478	14283040	563	3	9311,DJ123,ZS97
Chr1	13598519	13599028	510	4	9311,W0630,W1943,ZS97
Chr1	5779251	5780325	1075	1	ZS97
Chr1	2531437	2532046	610	4	9311,PA64s,W0120,ZS97
Chr1	21369719	21372988	3270	6	IR64,MH63,W1236,ZS97,9311,PA64s
Chr1	23765025	23765865	841	6	9311,MH63,PA64s,W0120,W1230,ZS97
Chr1	16021765	16026296	4532	6	9311,DJ123,IR64,MH63,W0630,ZS97
Chr1	18407093	18407854	762	2	DJ123,ZS97
Chr1	28503638	28504293	656	7	9311,IR64,MH63,PA64s,W0593,W1981,ZS97
Chr1	32864989	32865695	707	11	9311,DJ123,IR64,MH63,PA64s,W0120,W0593,W0630,W1230,W1981,ZS97
Chr1	16437449	16442142	4694	8	9311,DJ123,IR64,MH63,W0593,W0630,W1230,ZS97
Chr1	14760562	14763042	2481	4	9311,W1230,W1981,ZS97
Chr1	19697251	19909781	212531	2	9311,ZS97
Chr1	10030397	10042892	12496	6	9311,MH63,PA64s,W0630,W1236,ZS97
Chr1	4597916	4611167	13252	4	9311,MH63,PA64s,ZS97
Chr1	15231634	15280064	48431	1	ZS97
Chr1	10948713	10949297	585	4	W0120,ZS97,DJ123,W1230
Chr1	5164235	5165457	1223	6	9311,DJ123,IR64,PA64s,W1236,ZS97
Chr1	35590075	35590908	834	5	MH63,PA64s,ZS97,9311,DJ123
Chr1	23013682	23022746	9065	6	IR64,PA64s,W0630,W1230,W1981,ZS97
Chr1	12558105	12558812	708	3	IR64,W1943,ZS97
Chr1	14797618	14798206	589	7	9311,W0630,W1236,W1715,ZS97,W1230,W1981
Chr1	10539565	10540891	1327	4	DJ123,IR64,PA64s,ZS97
Chr1	2005867	2007406	1540	3	ZS97,W0120,W0630
Chr1	403643	405121	1479	7	9311,DJ123,IR64,W0593,W0630,W1230,ZS97
Chr1	13097073	13100122	3050	2	ZS97,9311
Chr1	22417199	22418197	999	2	PA64s,ZS97
Chr1	42934068	42941562	7495	5	9311,MH63,W0630,W1230,ZS97
Chr1	2458849	2459362	514	1	ZS97
Chr1	37813769	37814586	818	5	DJ123,IR64,W1230,ZS97,9311
Chr1	1386902	1396773	9872	1	ZS97
Chr1	17931296	17932407	1112	4	9311,DJ123,MH63,ZS97
Chr1	23644610	23646480	1871	3	PA64s,W0630,ZS97
Chr1	3186175	3191220	5046	4	IR64,MH63,PA64s,ZS97
Chr1	20171282	20178099	6818	5	W0593,IR64,W0120,W0630,ZS97
Chr1	191195	191848	654	2	9311,ZS97
Chr1	17086370	17100289	13920	3	DJ123,W1981,ZS97
Chr1	3141137	3179165	38029	4	9311,IR64,PA64s,ZS97
Chr1	15552043	15552554	512	1	ZS97
Chr1	36064200	36067207	3008	4	9311,MH63,PA64s,ZS97
Chr1	9761530	9762287	758	8	9311,IR64,MH63,PA64s,W0593,W0630,ZS97,W1236
Chr1	20130831	20131689	859	4	IR64,W0630,ZS97,9311
Chr1	14118637	14142124	23488	3	DJ123,ZS97,9311
Chr1	11207577	11208525	949	3	DJ123,PA64s,ZS97
Chr1	6780667	6781229	563	11	W0593,W1236,9311,PA64s,W0120,W0630,W1230,W1715,W1943,W1981,ZS97
Chr1	12617224	12638765	21542	5	9311,DJ123,IR64,W0630,ZS97
Chr1	41564782	41571556	6775	5	W1943,9311,IR64,MH63,ZS97
Chr1	19031984	19036651	4668	4	9311,IR64,ZS97,MH63
Chr1	15888018	15898945	10928	6	9311,W0630,ZS97,DJ123,MH63,IR64
Chr1	871243	871859	617	4	IR64,W0593,W1230,ZS97
Chr1	16031004	16033783	2780	7	9311,DJ123,MH63,W0630,W1236,W1981,ZS97
Chr1	18697295	18698257	963	2	DJ123,ZS97
Chr1	3123123	3123699	577	8	W0593,9311,IR64,MH63,PA64s,W0120,W0630,ZS97
Chr1	39335557	39341868	6312	6	9311,IR64,MH63,W0593,W0630,ZS97
Chr1	2041204	2042009	806	3	9311,W0630,ZS97
Chr1	15182855	15184329	1475	3	MH63,ZS97,W1943
Chr1	35750695	35751704	1010	3	ZS97,9311,PA64s
Chr1	19021848	19022617	770	7	9311,DJ123,IR64,MH63,W0630,W1230,ZS97
Chr1	35780028	35780827	800	2	9311,ZS97
Chr1	38848230	38852753	4524	8	9311,PA64s,W0120,W0630,W1230,W1236,W1943,ZS97
Chr1	12977878	12978945	1068	3	MH63,ZS97,9311
Chr1	16179693	16183877	4185	4	9311,MH63,W1230,ZS97
Chr1	38485905	38487293	1389	7	9311,IR64,MH63,PA64s,W0630,W1230,ZS97
Chr1	16103702	16108379	4678	7	9311,DJ123,IR64,MH63,W0630,W1230,ZS97
Chr1	6734118	6735374	1257	2	9311,ZS97
Chr1	14194868	14195519	652	3	DJ123,W1236,ZS97
Chr1	14065305	14066988	1684	2	IR64,W0120
Chr1	20089623	20090851	1229	6	IR64,W0120,W0593,W0630,W1230,9311
Chr1	12374939	12375592	654	2	IR64,MH63
Chr1	19511053	19516831	5779	2	W0593,IR64
Chr1	42525157	42525959	803	3	IR64,MH63,W1230
Chr1	17774894	17784553	9660	1	IR64
Chr1	12718710	12724835	6126	7	9311,IR64,MH63,W0120,W0593,W0630,W1230
Chr1	38855810	38859857	4048	7	W0120,DJ123,9311,IR64,MH63,PA64s,W0630
Chr1	15680355	15687390	7036	4	9311,DJ123,IR64,W0630
Chr1	14899676	14900708	1033	6	DJ123,IR64,MH63,W0120,W0593,W0630
Chr1	24057912	24058778	867	3	IR64,MH63,W0120
Chr1	33225029	33226594	1566	5	9311,IR64,MH63,PA64s,W0120
Chr1	14099430	14101804	2375	4	IR64,W0120,W0593,W0630
Chr1	42302185	42302869	685	4	IR64,MH63,W0630,W1230
Chr1	39324082	39327826	3745	1	IR64
Chr1	14638018	14639165	1148	1	IR64
Chr1	42283872	42285267	1396	5	IR64,MH63,W0630,W1230,W1236
Chr1	16673763	16678475	4713	7	9311,DJ123,IR64,MH63,W0593,W0630,W1230
Chr1	42612744	42613461	718	2	IR64,MH63
Chr1	750916	752047	1132	5	9311,IR64,W0630,W1230,W1943
Chr1	13775822	13777141	1320	1	IR64
Chr1	33352319	33356039	3721	3	9311,IR64,PA64s
Chr1	28149996	28150690	695	2	9311,IR64
Chr1	17234890	17235445	556	3	DJ123,IR64,W1230
Chr1	16477161	16477709	549	4	DJ123,IR64,W0630,W1230
Chr1	40577941	40579415	1475	1	IR64
Chr1	13447624	13452993	5370	2	IR64,MH63
Chr1	14233578	14246769	13192	3	IR64,W0593,W1230
Chr1	18737074	18739478	2405	2	IR64,W0630
Chr1	30149599	30150706	1108	9	9311,DJ123,IR64,MH63,PA64s,W0593,W0630,W1230,W1943
Chr1	38860309	38861635	1327	5	9311,DJ123,IR64,PA64s,W0120
Chr1	8744576	8745413	838	6	9311,IR64,DJ123,W0630,W1230,W1236
Chr1	33221012	33221610	599	6	9311,DJ123,IR64,MH63,PA64s,W1943
Chr1	38603224	38603752	529	3	IR64,MH63,PA64s
Chr1	2807833	2808432	600	2	IR64,MH63
Chr1	2752346	2753277	932	3	9311,IR64,MH63
Chr1	22528258	22531763	3506	1	IR64
Chr1	42693279	42694811	1533	3	9311,IR64,W1230
Chr1	43245305	43248975	3671	3	9311,DJ123,IR64
Chr1	15337661	15342765	5105	4	IR64,W0630,W1230,W1943
Chr1	18665998	18666679	682	3	IR64,MH63,DJ123
Chr1	17787832	17788543	712	1	IR64
Chr1	2002512	2020540	18029	1	IR64
Chr1	15610411	15616863	6453	3	DJ123,MH63,IR64
Chr1	28338144	28342482	4339	2	IR64,MH63
Chr1	2459666	2500242	40577	1	IR64
Chr1	17039850	17040470	621	1	IR64
Chr1	39419529	39420311	783	5	W1943,9311,DJ123,IR64,MH63
Chr1	16724818	16725733	916	2	IR64,W0630
Chr1	15807971	15809069	1099	5	MH63,W1981,9311,DJ123,IR64
Chr1	14115635	14116710	1076	5	IR64,W0120,W0593,W0630,W1230
Chr1	33147293	33148250	958	1	DJ123
Chr1	1130869	1131401	533	2	DJ123,W1981
Chr1	17799688	17800535	848	3	W1981,9311,DJ123
Chr1	3001353	3002410	1058	1	DJ123
Chr1	1932440	1933743	1304	3	DJ123,W0120,W1981
Chr1	8654937	8655620	684	2	9311,DJ123
Chr1	13543428	13544300	873	1	DJ123
Chr1	29940900	29941502	603	1	DJ123
Chr1	14414623	14438488	23866	1	DJ123
Chr1	16040687	16045657	4971	3	DJ123,W0120,9311
Chr1	21716896	21717803	908	1	DJ123
Chr1	13152956	13196403	43448	1	DJ123
Chr1	22543937	22544538	602	1	DJ123
Chr1	34779627	34780239	613	6	DJ123,MH63,PA64s,W0593,W0630,W1230
Chr1	42137211	42137738	528	1	DJ123
Chr1	43179595	43184232	4638	3	9311,MH63,DJ123
Chr1	42779605	42796845	17241	2	DJ123,W0630
Chr1	30705343	30706514	1172	2	DJ123,MH63
Chr1	13711267	13711823	557	2	DJ123,W0593
Chr1	15301259	15307713	6455	3	DJ123,MH63,W1236
Chr1	13606504	13702090	95587	1	DJ123
Chr1	2573585	2574100	516	2	DJ123,W0120
Chr1	292555	294384	1830	1	DJ123
Chr1	10045586	10046208	623	1	DJ123
Chr1	30470913	30471765	853	1	DJ123
Chr1	1348722	1349325	604	1	DJ123
Chr1	28085618	28087251	1634	1	DJ123
Chr1	21746920	21750683	3764	2	DJ123,W1943
Chr1	30659898	30661776	1879	1	DJ123
Chr1	32399868	32408246	8379	1	DJ123
Chr1	8700215	8701092	878	5	9311,DJ123,W0593,W0630,W1230
Chr1	14205877	14208912	3036	2	DJ123,W1236
Chr1	33082057	33083409	1353	4	W0630,9311,DJ123,W0593
Chr1	16688299	16689531	1233	3	DJ123,MH63,W1230
Chr1	36903109	36917804	14696	1	DJ123
Chr1	8542121	8543052	932	3	DJ123,W0593,W0630
Chr1	13517827	13519104	1278	1	DJ123
Chr1	2826263	2827803	1541	1	DJ123
Chr1	21667331	21677146	9816	1	DJ123
Chr1	17034569	17040470	5902	2	9311,DJ123
Chr1	14233722	14234646	925	1	DJ123
Chr1	10488330	10489083	754	2	DJ123,W0593
Chr1	22501583	22502956	1374	4	9311,DJ123,W0120,W0630
Chr1	9806389	9808818	2430	1	DJ123
Chr1	4095822	4096472	651	5	W0593,W0630,DJ123,9311,PA64s
Chr1	35335914	35340519	4606	4	W0120,W1943,W1981,W1236
Chr1	27317899	27319716	1818	1	W1236
Chr1	13818260	13819015	756	2	W0593,W1236
Chr1	38877037	38884502	7466	2	W1236,W1943
Chr1	11932792	11933813	1022	3	MH63,W0120,W1236
Chr1	8687987	8688553	567	2	W1236,W1981
Chr1	33686362	33687161	800	2	W0120,W1236
Chr1	42759389	42797487	38099	1	W1236
Chr1	8289610	8291151	1542	1	W1236
Chr1	38666790	38668146	1357	1	W1236
Chr1	28025914	28027827	1914	2	W1236,W1981
Chr1	2480994	2483575	2582	1	W1236
Chr1	7749205	7754659	5455	1	W1236
Chr1	26899614	26904189	4576	4	MH63,W0120,W0593,W1236
Chr1	5166265	5170037	3773	1	W1236
Chr1	36601932	36603465	1534	2	W1236,W1981
Chr1	6144296	6144814	519	2	W1236,W1981
Chr1	7947097	7950239	3143	5	W0593,W0630,W1236,W1943,W1981
Chr1	1522708	1523271	564	3	W1236,W1943,W1981
Chr1	42151263	42157625	6363	1	W1236
Chr1	26328653	26331448	2796	2	W1230,W1236
Chr1	4756582	4798270	41689	2	W1981,W1236
Chr1	38661374	38663867	2494	2	W1236,W1981
Chr1	34036413	34037321	909	1	W1236
Chr1	34464645	34465757	1113	1	W1236
Chr1	15982146	15989631	7486	1	W1236
Chr1	35110494	35111556	1063	2	W1236,W1981
Chr1	1194625	1196459	1835	2	W1236,W1981
Chr1	24881824	24883001	1178	1	W1236
Chr1	8111611	8112990	1380	1	W1236
Chr1	23449988	23455543	5556	2	MH63,W1236
Chr1	27112589	27113265	677	1	W1236
Chr1	34450473	34461207	10735	1	W1236
Chr1	23678334	23681364	3031	1	W1236
Chr1	6371720	6376047	4328	2	W1236,W1943
Chr1	39807079	39807646	568	2	W0120,W1236
Chr1	7744138	7746295	2158	1	W1236
Chr1	39477670	39483555	5886	3	W1236,W0120,W1981
Chr1	30228327	30228876	550	1	W1236
Chr1	42165347	42167314	1968	2	W0120,W0630
Chr1	29244947	29246248	1302	1	W0120
Chr1	2827025	2828045	1021	1	W0120
Chr1	14804994	14808733	3740	2	W0120,W0593
Chr1	20346099	20346769	671	1	W0120
Chr1	25166860	25167414	555	1	W0120
Chr1	29854344	29855302	959	1	W0120
Chr1	22404461	22405813	1353	1	W0120
Chr1	21828465	21854923	26459	1	W0120
Chr1	21820397	21821843	1447	1	W0120
Chr1	12619309	12620107	799	1	W0120
Chr1	36098239	36098898	660	1	W0120
Chr1	5282152	5285656	3505	4	9311,PA64s,W0120,W1981
Chr1	15194620	15195124	505	2	W0120,W1943
Chr1	40112898	40115727	2830	1	W0120
Chr1	22508720	22520664	11945	5	W0593,9311,PA64s,W0120,W1230
Chr1	14832924	14833902	979	2	W0120,W0593
Chr1	20126000	20154890	28891	1	W0120
Chr1	18858828	18859427	600	1	W0120
Chr1	856356	857116	761	1	W0120
Chr1	21822782	21826966	4185	1	W0120
Chr1	32786700	32788137	1438	1	W0120
Chr1	29871901	29874240	2340	1	W0120
Chr1	16102818	16104243	1426	1	W0120
Chr1	18874441	18887712	13272	2	W0120,W1981
Chr1	38476361	38477138	778	1	W0120
Chr1	20041252	20045362	4111	2	W0120,W1981
Chr1	20418911	20420785	1875	1	W0120
Chr1	30639649	30644766	5118	1	W0120
Chr1	12432863	12438899	6037	3	W0630,W1230,W0120
Chr1	14524165	14525239	1075	1	W0120
Chr1	21355518	21356046	529	2	W0120,W1230
Chr1	18446806	18464020	17215	2	W0120,W0593
Chr1	24197780	24218067	20288	1	W0120
Chr1	29881331	29887889	6559	1	W0120
Chr1	30807926	30812978	5053	1	W0120
Chr1	12512017	12517722	5706	1	W0120
Chr1	25613578	25614240	663	1	W0120
Chr1	15289474	15290089	616	3	W0120,W1943,W1981
Chr1	20334106	20334792	687	2	W0120,W1230
Chr1	13436315	13436947	633	1	W0120
Chr1	23628818	23630653	1836	1	W0120
Chr1	3258198	3282826	24629	2	W0593,W1715
Chr1	42666059	42678903	12845	2	W0593,W1715
Chr1	42712380	42715549	3170	4	W1230,W1981,W1715,W0593
Chr1	35115445	35118822	3378	2	9311,W1715
Chr1	18526789	18527720	932	1	W1715
Chr1	36545268	36557255	11988	3	W0593,W1943,W1715
Chr1	15768743	15777339	8597	2	W0593,W1715
Chr1	29178747	29182855	4109	3	9311,PA64s,W1715
Chr1	22628220	22629201	982	2	9311,PA64s
Chr1	34205789	34208910	3122	1	9311
Chr1	10403790	10426741	22952	2	9311,PA64s
Chr1	42655772	42685920	30149	2	9311,W1943
Chr1	7703063	7703920	858	4	9311,PA64s,W0630,W1943
Chr1	15606406	15609520	3115	1	9311
Chr1	39016338	39017573	1236	1	9311
Chr1	42355253	42356264	1012	2	9311,PA64s
Chr1	27162809	27164123	1315	1	9311
Chr1	1579868	1594616	14749	4	9311,PA64s,W0630,W1981
Chr1	25093643	25097487	3845	5	PA64s,W0630,W1230,W1943,9311
Chr1	33979587	33989005	9419	4	W0593,9311,PA64s,W1230
Chr1	2125979	2128542	2564	2	9311,PA64s
Chr1	18424294	18435089	10796	1	9311
Chr1	28505094	28509374	4281	2	9311,PA64s
Chr1	2823539	2830028	6490	2	9311,PA64s
Chr1	1634770	1635626	857	3	9311,MH63,PA64s
Chr1	14692053	14698216	6164	1	9311
Chr1	31625174	31625860	687	1	9311
Chr1	20444497	20445574	1078	2	W1230,9311
Chr1	13624758	13635014	10257	3	9311,W0630,W1943
Chr1	34047447	34064374	16928	1	9311
Chr1	37610714	37612077	1364	2	9311,PA64s
Chr1	16267412	16278417	11006	1	9311
Chr1	27279434	27279942	509	1	9311
Chr1	14851143	14856068	4926	1	9311
Chr1	12841300	12844716	3417	1	9311
Chr1	36265170	36265732	563	1	9311
Chr1	13390880	13391433	554	1	9311
Chr1	14160150	14163292	3143	3	9311,W0593,W0630
Chr1	31174205	31177164	2960	3	9311,PA64s,W1981
Chr1	28294987	28296847	1861	2	9311,PA64s
Chr1	14834208	14850849	16642	2	9311,W1230
Chr1	22041830	22042614	785	2	9311,PA64s
Chr1	2232147	2238307	6161	2	9311,PA64s
Chr1	41332999	41336811	3813	1	9311
Chr1	43147036	43152198	5163	2	9311,W1230
Chr1	21842243	21846275	4033	1	9311
Chr1	29344269	29357187	12919	4	9311,PA64s,W1981,W1943
Chr1	13445653	13458920	13268	2	W0630,9311
Chr1	28805375	28809363	3989	1	9311
Chr1	13749590	13752716	3127	2	9311,W0630
Chr1	24660899	24663473	2575	2	9311,PA64s
Chr1	25099691	25112989	13299	3	PA64s,9311,W0593
Chr1	23085759	23087326	1568	2	9311,W0593
Chr1	24828646	24832417	3772	2	W0593,9311
Chr1	27070358	27073982	3625	2	9311,PA64s
Chr1	8473030	8474100	1071	3	9311,W1230,W0593
Chr1	7824149	7838519	14371	1	9311
Chr1	15637332	15638982	1651	1	9311
Chr1	13763075	13766066	2992	1	9311
Chr1	19493911	19502776	8866	4	9311,W0593,W1230,W1943
Chr1	38464610	38467678	3069	3	9311,PA64s,W0593
Chr1	2024838	2036585	11748	2	9311,W0630
Chr1	9989029	10001967	12939	2	9311,W0593
Chr1	3791808	3794901	3094	2	9311,PA64s
Chr1	22036013	22036600	588	3	9311,W0593,W1943
Chr1	13733527	13736450	2924	1	9311
Chr1	6287874	6290689	2816	3	9311,MH63,PA64s
Chr1	962398	999866	37469	2	W1230,9311
Chr1	36559442	36592239	32798	1	9311
Chr1	13728696	13732036	3341	2	9311,W0630
Chr1	14364305	14374855	10551	1	9311
Chr1	21828584	21832275	3692	4	9311,PA64s,W0630,W1230
Chr1	31247287	31250349	3063	3	9311,MH63,PA64s
Chr1	30566000	30567677	1678	2	9311,PA64s
Chr1	23303929	23306993	3065	2	W0593,MH63
Chr1	15318758	15321380	2623	1	MH63
Chr1	5615678	5620030	4353	1	MH63
Chr1	15583791	15605480	21690	2	MH63,W1230
Chr1	21417955	21422766	4812	1	MH63
Chr1	5730353	5732784	2432	1	MH63
Chr1	36703626	36706404	2779	1	MH63
Chr1	19124464	19129348	4885	1	MH63
Chr1	23989485	23990134	650	1	MH63
Chr1	43248920	43253629	4710	1	MH63
Chr1	14933539	14934478	940	1	MH63
Chr1	14249696	14252645	2950	3	MH63,W0630,W1230
Chr1	37799314	37800515	1202	1	PA64s
Chr1	25856890	25860272	3383	1	PA64s
Chr1	26574645	26575913	1269	2	W0593,PA64s
Chr1	3199329	3203170	3842	1	PA64s
Chr1	10500976	10504774	3799	1	PA64s
Chr1	22448279	22448798	520	1	PA64s
Chr1	32517698	32522083	4386	3	W0593,W1943,PA64s
Chr1	22004693	22005889	1197	1	PA64s
Chr1	24645979	24646539	561	1	PA64s
Chr1	29684789	29687740	2952	1	W1943
Chr1	18076481	18078569	2089	1	W1943
Chr1	687447	688356	910	1	W1943
Chr1	5386522	5388402	1881	1	W1943
Chr1	29978464	29979124	661	1	W1943
Chr1	12899765	12904875	5111	3	W1943,W0593,W1230
Chr1	15068265	15069781	1517	1	W1943
Chr1	180577	181619	1043	1	W1943
Chr1	29165547	29166094	548	1	W1943
Chr1	34783313	34788157	4845	1	W1943
Chr1	2024838	2050752	25915	1	W1943
Chr1	42115380	42119326	3947	1	W1943
Chr1	23626978	23635336	8359	1	W1943
Chr1	9613410	9614407	998	1	W1943
Chr1	5749573	5760389	10817	1	W1943
Chr1	15095667	15096927	1261	1	W1943
Chr1	10926365	10927622	1258	1	W1943
Chr1	30674553	30675648	1096	1	W1943
Chr1	23527395	23527900	506	1	W1943
Chr1	23699806	23703426	3621	1	W1943
Chr1	30684147	30689846	5700	1	W1943
Chr1	18558429	18559016	588	1	W1943
Chr1	19726467	19727540	1074	4	W0630,W1230,W1943,W1981
Chr1	15064841	15065701	861	1	W1943
Chr1	3278854	3282521	3668	1	W1943
Chr1	14490135	14502764	12630	1	W1943
Chr1	33669038	33670034	997	1	W1943
Chr1	23019484	23020474	991	1	W1943
Chr1	39981884	39982538	655	1	W1943
Chr1	19003717	19004349	633	1	W1943
Chr1	15070961	15071753	793	1	W1943
Chr1	30379026	30381946	2921	1	W1943
Chr1	2675952	2687319	11368	1	W1943
Chr1	17768469	17769297	829	1	W1943
Chr1	13979916	13981532	1617	1	W1943
Chr1	19806855	19810563	3709	1	W1943
Chr1	14658103	14659492	1390	1	W1943
Chr1	40532548	40533335	788	1	W1943
Chr1	34076911	34080758	3848	1	W1943
Chr1	8877340	8878342	1003	2	W1230,W1943
Chr1	7951481	7964570	13090	1	W1943
Chr1	8211898	8212409	512	1	W1943
Chr1	832967	839857	6891	1	W1943
Chr1	18067398	18067990	593	1	W1943
Chr1	9767331	9767884	554	1	W1943
Chr1	30677411	30678570	1160	1	W1943
Chr1	10678099	10680040	1942	1	W1943
Chr1	42389031	42389695	665	1	W1981
Chr1	13399047	13400418	1372	1	W1981
Chr1	9054831	9057395	2565	1	W1981
Chr1	9820202	9821165	964	1	W1981
Chr1	22045464	22046660	1197	1	W1981
Chr1	15531977	15532571	595	1	W1981
Chr1	2673289	2674797	1509	1	W1981
Chr1	36423112	36425041	1930	1	W1981
Chr1	41332881	41337226	4346	1	W1981
Chr1	2368747	2370003	1257	1	W1981
Chr1	10337204	10341260	4057	1	W1981
Chr1	2370257	2371142	886	1	W1981
Chr1	7296671	7297632	962	1	W1981
Chr1	34275222	34276149	928	1	W1981
Chr1	40936324	40941911	5588	1	W1981
Chr1	10171625	10172532	908	1	W1981
Chr1	222336	224403	2068	1	W1981
Chr1	24096718	24098870	2153	1	W1981
Chr1	15550261	15553960	3700	1	W1981
Chr1	21418479	21419022	544	1	W1981
Chr1	15443847	15444593	747	1	W1981
Chr1	7657165	7658955	1791	1	W1981
Chr1	96251	97920	1670	1	W1981
Chr1	10150628	10151319	692	1	W1981
Chr1	10377219	10378952	1734	1	W1981
Chr1	14634624	14635631	1008	1	W1981
Chr1	3935701	3936485	785	1	W1981
Chr1	1524180	1531027	6848	1	W0630
Chr1	3186829	3187924	1096	1	W0630
Chr1	184503	186071	1569	1	W0630
Chr1	7780614	7795660	15047	1	W0630
Chr1	26245346	26246578	1233	1	W0630
Chr1	10882372	10887010	4639	2	W0593,W0630
Chr1	12982832	13140041	157210	1	W0630
Chr1	24626293	24630365	4073	1	W0630
Chr1	19105005	19107521	2517	2	W0630,W1230
Chr1	41587330	41591917	4588	1	W0630
Chr1	21192627	21195305	2679	1	W0630
Chr1	8715182	8716275	1094	1	W0630
Chr1	33698780	33707026	8247	1	W0630
Chr1	11846100	11846990	891	1	W0630
Chr1	24003432	24006733	3302	2	W0630,W1230
Chr1	7640052	7642620	2569	1	W0630
Chr1	20453616	20458654	5039	1	W0630
Chr1	26339636	26341178	1543	2	W0593,W0630
Chr1	24206017	24211013	4997	1	W0630
Chr1	22238216	22238750	535	1	W0630
Chr1	16354094	16355870	1777	1	W0630
Chr1	20644974	20645553	580	1	W0630
Chr1	29586551	29587844	1294	1	W0630
Chr1	42708750	42709666	917	1	W0630
Chr1	6687720	6688461	742	1	W0630
Chr1	11140921	11141461	541	1	W0630
Chr1	938903	998060	59158	1	W0630
Chr1	29296770	29297347	578	1	W0630
Chr1	30504266	30504924	659	1	W0630
Chr1	15145084	15145794	711	1	W0630
Chr1	25856524	25860464	3941	1	W0630
Chr1	22793619	22794478	860	1	W0630
Chr1	21041519	21044354	2836	2	W0630,W1230
Chr1	23751828	23752800	973	1	W0630
Chr1	23077562	23081902	4341	1	W0630
Chr1	41160932	41161896	965	1	W0630
Chr1	23781738	23789530	7793	1	W0630
Chr1	21279919	21281578	1660	1	W1230
Chr1	26339339	26341525	2187	1	W1230
Chr1	14215027	14215728	702	1	W1230
Chr1	37747924	37755202	7279	1	W1230
Chr1	40818769	40819476	708	1	W1230
Chr1	24252693	24254470	1778	1	W1230
Chr1	14170352	14177524	7173	2	W0593,W1230
Chr1	32495119	32496017	899	1	W1230
Chr1	1323451	1324981	1531	1	W1230
Chr1	6619271	6619940	670	1	W1230
Chr1	16464377	16464915	539	1	W1230
Chr1	42077436	42079248	1813	1	W1230
Chr1	22149869	22160952	11084	1	W1230
Chr1	30121383	30130854	9472	1	W1230
Chr1	39324771	39325527	757	1	W1230
Chr1	2644729	2645423	695	1	W1230
Chr1	1133135	1137525	4391	1	W1230
Chr1	2897583	2901814	4232	1	W1230
Chr1	6845585	6846122	538	1	W1230
Chr1	38803834	38810311	6478	1	W1230
Chr1	13929868	13932242	2375	1	W1230
Chr1	14766224	14770538	4315	1	W1230
Chr1	42785777	42793749	7973	2	W0593,W1230
Chr1	4300305	4301064	760	1	W1230
Chr1	19982433	19983636	1204	2	W0593,W1230
Chr1	18652655	18653784	1130	1	W0593
Chr1	30966787	30970622	3836	1	W0593
Chr1	15667032	15667694	663	1	W0593
Chr1	21713717	21714959	1243	1	W0593
Chr1	22849113	22850228	1116	1	W0593
Chr1	15362446	15364991	2546	1	W0593
Chr1	6619792	6623027	3236	1	W0593
Chr1	18626051	18651835	25785	1	W0593
Chr1	18701867	18707623	5757	1	W0593
Chr1	40157758	40159212	1455	1	W0593
Chr1	20818542	20819932	1391	1	W0593
Chr1	22479429	22479991	563	1	W0593
Chr1	23267944	23268621	678	1	W0593
Chr1	12136054	12136645	592	1	W0593
Chr1	28530476	28531437	962	1	W0593
Chr1	13206722	13207561	840	1	W0593
Chr1	43230667	43232189	1523	1	W0593
Chr1	16288262	16288773	512	1	W0593
Chr1	27380986	27384313	3328	1	W0593
Chr1	12875811	12876655	845	1	W0593
Chr1	1950970	1951479	510	1	W0593
Chr1	20454111	20454767	657	1	W0593
Chr1	18114661	18116791	2131	1	W0593
Chr1	20820817	20821915	1099	1	W0593
Chr1	5882201	5882744	544	1	W0593
Chr1	36908606	36917804	9199	1	W0593
Chr1	32490139	32491283	1145	1	W0593
Chr1	39479097	39480088	992	1	W0593
Chr1	34101516	34105926	4411	1	W0593
Chr1	32696892	32697838	947	1	W0593
Chr1	12400441	12401789	1349	1	W0593
Chr1	5910092	5911531	1440	1	W0593
Chr1	18520443	18521349	907	1	W0593
Chr1	15683143	15686272	3130	1	W0593
Chr1	983645	984323	679	1	W0593
Chr1	3186330	3195125	8796	1	W0593
Chr1	27468177	27468735	559	1	W0593
Chr1	19363948	19365242	1295	1	W0593
Chr1	12631695	12637622	5928	1	W0593
Chr1	875863	879054	3192	1	W0593
Chr1	10379659	10387887	8229	1	W0593
Chr1	28302675	28303252	578	1	W0593
Chr1	3777777	3778400	624	1	W0593
Chr1	7755015	7755563	549	1	W0593
Chr1	31911511	31912460	950	1	W0593
Chr1	31484499	31485053	555	1	W0593
Chr1	10046624	10047817	1194	1	W0593
Chr1	4458156	4458920	765	1	W0593
Chr1	18611835	18618312	6478	1	W0593
Chr1	27471627	27472472	846	1	W0593
Chr1	6080878	6081793	916	1	W0593
Chr1	15540758	15541301	544	1	W0593
Chr1	35296747	35297537	791	1	W0593
Chr1	12076098	12076664	567	1	W0593
Chr1	42302329	42303014	686	1	W0593
Chr1	7611358	7614396	3039	1	W0593
Chr1	12565445	12565967	523	1	W0593
Chr1	23030773	23081767	50995	1	W0593
Chr1	36903109	36904115	1007	1	W0593
Chr1	2758106	2759760	1655	1	W0593
Chr1	21670442	21671161	720	1	W0593
Chr1	17739921	17740676	756	1	W0593
Chr1	35297820	35298520	701	1	W0593
Chr1	11498819	11501219	2401	1	W0593
Chr1	25834620	25835234	615	1	W0593
Chr1	30955111	30956891	1781	1	W0593
Chr1	23636719	23648092	11374	1	W0593
Chr10	19829992	19831635	1644	9	IR64,Kasalath,MH63,W0630,W1230,ZS97,9311,DJ123,PA64s
Chr10	21493394	21504694	11301	13	9311,DJ123,Kasalath,MH63,PA64s,W0120,W0180,W0593,W0630,W1230,W1236,W1981,ZS97
Chr10	1080253	1080955	703	11	9311,DJ123,IR64,Kasalath,MH63,PA64s,W0630,W1230,W1715,W1943,ZS97
Chr10	16160123	16169030	8908	8	9311,DJ123,IR64,Kasalath,MH63,W0630,W1230,ZS97
Chr10	11801461	11803127	1667	11	W0630,9311,DJ123,IR64,Kasalath,MH63,W0180,W0593,W1230,W1981,ZS97
Chr10	11704139	11712113	7975	3	DJ123,Kasalath,ZS97
Chr10	7644629	7647643	3015	2	DJ123,Kasalath
Chr10	4713952	4725358	11407	2	DJ123,Kasalath
Chr10	945650	947260	1611	9	9311,DJ123,IR64,Kasalath,MH63,W0180,W0593,W0630,ZS97
Chr10	20285522	20286109	588	14	9311,DJ123,IR64,Kasalath,MH63,PA64s,W0120,W0180,W0630,W1230,W1236,W1943,W1981,ZS97
Chr10	2915268	2916240	973	12	9311,IR64,MH63,W0180,W1236,ZS97,DJ123,Kasalath,PA64s,W0593,W0630,W1230
Chr10	5190058	5196346	6289	8	9311,DJ123,Kasalath,PA64s,W0120,W0180,ZS97,IR64
Chr10	17491333	17492557	1225	11	9311,DJ123,IR64,Kasalath,W0120,W0180,W0593,W0630,W1230,W1981,ZS97
Chr10	12056507	12057190	684	8	DJ123,IR64,Kasalath,MH63,W0180,W0593,W0630,W1981
Chr10	10284407	10292017	7611	11	9311,Kasalath,W0120,W0180,W0593,W0630,W1230,W1236,W1943,W1981,ZS97
Chr10	3672407	3677964	5558	8	DJ123,Kasalath,PA64s,W0180,W0630,W1230,W1236,W1981
Chr10	21527209	21531190	3982	14	W0630,W1981,9311,DJ123,IR64,Kasalath,MH63,PA64s,W0120,W0180,W0593,W1230,W1943,ZS97
Chr10	14173176	14173988	813	7	DJ123,IR64,Kasalath,W0120,W0630,W1230,ZS97
Chr10	3970492	3971067	576	3	DJ123,Kasalath,W0630
Chr10	14278511	14281777	3267	12	DJ123,IR64,Kasalath,MH63,W0120,W0180,W0593,W0630,W1230,W1236,W1981,ZS97
Chr10	23140819	23144341	3523	11	9311,DJ123,IR64,Kasalath,MH63,W0120,W0180,W0630,W1236,W1943,W1981
Chr10	2246010	2247464	1455	11	IR64,Kasalath,MH63,PA64s,ZS97,9311,DJ123,W0180,W0630,W1230,W0593
Chr10	8495575	8502490	6916	3	DJ123,Kasalath,W0630
Chr10	23103750	23104378	629	5	9311,DJ123,IR64,Kasalath,MH63
Chr10	13197535	13209736	12202	12	W1230,9311,DJ123,IR64,Kasalath,MH63,W0120,W0180,W0593,W0630,W1715,W1981
Chr10	10570897	10578286	7390	5	W0630,9311,DJ123,Kasalath,W1230
Chr10	11068343	11079488	11146	1	Kasalath
Chr10	2075516	2079359	3844	8	W0630,9311,IR64,Kasalath,MH63,W0180,W1230,ZS97
Chr10	14021254	14024090	2837	11	IR64,W0120,9311,DJ123,Kasalath,MH63,W0180,W0630,W1230,W1981,ZS97
Chr10	13097072	13099627	2556	3	DJ123,Kasalath,W0593
Chr10	16872143	16884052	11910	11	9311,DJ123,Kasalath,MH63,W0120,W0630,W1230,W1236,W1943,W1981,ZS97
Chr10	11013838	11018950	5113	7	IR64,Kasalath,MH63,W0120,W0630,W1981,ZS97
Chr10	4416179	4417080	902	11	W0180,W1236,W0593,9311,DJ123,Kasalath,MH63,W0120,W0630,W1230,ZS97
Chr10	10983171	10985830	2660	11	9311,DJ123,IR64,Kasalath,MH63,PA64s,W0120,W0630,W1230,W1981,ZS97
Chr10	1050497	1056326	5830	4	9311,DJ123,Kasalath,W1230
Chr10	2529623	2544299	14677	3	DJ123,Kasalath,W0630
Chr10	6801608	6812928	11321	12	9311,DJ123,IR64,Kasalath,MH63,PA64s,W0180,W0593,W0630,W1230,W1981,ZS97
Chr10	2064284	2064848	565	12	9311,DJ123,IR64,Kasalath,MH63,PA64s,ZS97,W0180,W0593,W0630,W1230,W1236
Chr10	18289794	18294436	4643	11	DJ123,Kasalath,W1230,IR64,MH63,W0120,W0180,W0593,W0630,W1236,ZS97
Chr10	4702553	4703200	648	7	IR64,MH63,ZS97,DJ123,Kasalath,W0630,W1981
Chr10	22659632	22663503	3872	11	Kasalath,W1230,9311,MH63,W0120,W0180,W1236,W1715,W1943,W1981,W0593
Chr10	19299437	19299974	538	4	DJ123,Kasalath,W0630,W1230
Chr10	11228453	11233840	5388	9	W0593,9311,IR64,Kasalath,MH63,PA64s,W0630,W1981,ZS97
Chr10	399921	406231	6311	3	Kasalath,PA64s,ZS97
Chr10	14365299	14370086	4788	8	9311,W0593,W1236,W1981,Kasalath,W0120,W0180,W1230
Chr10	3972398	3973369	972	10	9311,IR64,MH63,ZS97,W0630,W1981,W1236,Kasalath,PA64s,W1230
Chr10	23139591	23140443	853	10	9311,DJ123,IR64,Kasalath,MH63,W0120,W0180,W0630,W1943,W1981
Chr10	11614737	11617125	2389	2	DJ123,Kasalath
Chr10	21672550	21673141	592	11	W0593,W1943,9311,DJ123,IR64,Kasalath,PA64s,W0630,W1230,ZS97,W1981
Chr10	15219404	15224275	4872	11	9311,DJ123,IR64,Kasalath,MH63,W0120,W0180,W0593,W1230,W1715,ZS97
Chr10	14989573	15002911	13339	6	9311,DJ123,Kasalath,W0120,W0630,W1230
Chr10	5496000	5498952	2953	1	Kasalath
Chr10	9800941	9804519	3579	6	DJ123,IR64,Kasalath,W0630,W1230,ZS97
Chr10	2285224	2287130	1907	10	9311,DJ123,IR64,Kasalath,MH63,PA64s,W0180,W0630,W1230,ZS97
Chr10	12179212	12179740	529	3	DJ123,Kasalath,W1943
Chr10	11843795	11845300	1506	9	MH63,DJ123,IR64,Kasalath,Koshihikari,W0593,W0630,W1230,ZS97
Chr10	4249069	4251074	2006	10	DJ123,IR64,Kasalath,MH63,W0593,W0630,W1230,W1981,ZS97,W0593
Chr10	5964669	5965458	790	12	9311,DJ123,Kasalath,MH63,PA64s,W0120,W0180,W0593,W0630,W1236,W1943,W1981
Chr10	13372367	13373536	1170	11	9311,DJ123,Kasalath,W0180,W0593,W0630,W1230,W1236,W1981,ZS97,W0120
Chr10	20049571	20055979	6409	10	9311,DJ123,Kasalath,MH63,PA64s,W0180,W0630,W1230,W1981,ZS97
Chr10	943706	944775	1070	7	9311,DJ123,IR64,Kasalath,MH63,W0630,ZS97
Chr10	8818493	8825049	6557	8	Kasalath,W0180,W0593,W0630,W1236,W1715,W1943,W1981
Chr10	14118110	14119009	900	8	IR64,Kasalath,W0120,W0180,W0630,W1230,W1981,ZS97
Chr10	2611975	2618736	6762	8	W1715,9311,DJ123,Kasalath,MH63,PA64s,W0630,ZS97
Chr10	8101847	8105201	3355	6	9311,Kasalath,MH63,PA64s,W0630,W1230
Chr10	660730	664412	3683	8	9311,Kasalath,MH63,W0120,W0630,W1230,W1236,W0180
Chr10	14183299	14184084	786	6	DJ123,IR64,Kasalath,W0120,W1230,ZS97
Chr10	23054946	23060707	5762	7	9311,DJ123,Kasalath,MH63,W0120,W0180,W1230
Chr10	14223245	14224003	759	8	9311,DJ123,IR64,Kasalath,W0120,W0630,W1230,ZS97
Chr10	17639261	17642430	3170	6	9311,Kasalath,W0630,W1230,W1981,W0120
Chr10	23176115	23179874	3760	9	Kasalath,MH63,W0120,W0180,W0593,W0630,W1230,W1943,9311
Chr10	22758168	22758781	614	7	9311,DJ123,Kasalath,MH63,W0180,W0630,W1981
Chr10	1389131	1389752	622	6	Kasalath,MH63,W1230,W1236,W1981,ZS97
Chr10	20863490	20864498	1009	1	Kasalath
Chr10	23131291	23139023	7733	8	9311,DJ123,IR64,Kasalath,MH63,W0630,W1943,W0120
Chr10	11383857	11384396	540	4	IR64,W0180,DJ123,Kasalath
Chr10	16435139	16442378	7240	3	DJ123,Kasalath,W0593
Chr10	2092302	2094371	2070	9	9311,DJ123,IR64,Kasalath,Koshihikari,W0630,W1230,W1943,ZS97
Chr10	8371726	8374874	3149	6	9311,W0630,DJ123,Kasalath,MH63,ZS97
Chr10	778217	780708	2492	10	W0630,9311,DJ123,IR64,Kasalath,PA64s,W0180,W1236,W1981,ZS97
Chr10	22770725	22773765	3041	8	9311,DJ123,Kasalath,MH63,W0120,W0180,W1230,W1943
Chr10	2687522	2688040	519	2	DJ123,Kasalath
Chr10	19880564	19881079	516	9	9311,DJ123,IR64,Kasalath,MH63,PA64s,W0630,W1230,ZS97
Chr10	4440459	4453841	13383	3	DJ123,Kasalath,ZS97
Chr10	16399448	16400035	588	2	DJ123,Kasalath
Chr10	9204372	9213004	8633	3	DJ123,Kasalath,W0593
Chr10	6025112	6025806	695	7	9311,DJ123,Kasalath,MH63,PA64s,W0630,W1230
Chr10	9477273	9490626	13354	6	Kasalath,W0630,W1230,W0593,ZS97,PA64s
Chr10	10127681	10130673	2993	8	9311,DJ123,Kasalath,MH63,PA64s,W0593,W0630,ZS97
Chr10	2010853	2011854	1002	3	9311,Kasalath,W1715
Chr10	15007731	15009497	1767	9	DJ123,IR64,Kasalath,MH63,W0593,W0630,W1230,W1715,ZS97
Chr10	2892243	2892942	700	1	Kasalath
Chr10	20009038	20010033	996	12	9311,DJ123,IR64,Kasalath,MH63,PA64s,W0180,W0630,W1230,W1943,ZS97,W0593
Chr10	10234618	10251717	17100	9	9311,DJ123,IR64,Kasalath,MH63,PA64s,W0120,W0630,ZS97
Chr10	22893356	22896541	3186	5	9311,DJ123,IR64,Kasalath,W0593
Chr10	2676450	2681813	5364	10	9311,DJ123,Kasalath,MH63,PA64s,W0630,W1230,W1981,ZS97,W0180
Chr10	9286268	9288712	2445	8	9311,DJ123,Kasalath,W0180,W0593,W0630,W1230,W1715
Chr10	10023512	10028414	4903	5	Kasalath,W0630,W0180,DJ123,MH63
Chr10	3030001	3031355	1355	5	Kasalath,W0593,W1715,W1943,ZS97
Chr10	7809474	7810080	607	13	9311,DJ123,IR64,Kasalath,MH63,PA64s,W0630,W1230,W1236,W1943,W0180,W0593,W1981
Chr10	19310866	19311405	540	11	9311,IR64,MH63,PA64s,W0120,ZS97,DJ123,Kasalath,W0180,W0593,W1981
Chr10	19835727	19837349	1623	10	9311,DJ123,IR64,Kasalath,MH63,PA64s,W0593,W0630,W1230,ZS97
Chr10	493568	494248	681	5	IR64,Kasalath,9311,MH63,PA64s
Chr10	17013249	17020813	7565	5	DJ123,Kasalath,MH63,W0120,W0180
Chr10	22625032	22627417	2386	4	Kasalath,W0630,W1230,W0593
Chr10	2054051	2055644	1594	4	DJ123,Kasalath,MH63,PA64s
Chr10	6555581	6556466	886	4	DJ123,Kasalath,W0630,W1230
Chr10	1707394	1708740	1347	9	W0180,9311,IR64,Kasalath,MH63,PA64s,W0630,W1230,ZS97
Chr10	14797107	14797620	514	14	9311,DJ123,IR64,Kasalath,MH63,W0120,W0593,W0630,W1230,W1236,W1715,W1943,W1981,ZS97
Chr10	5375771	5376907	1137	1	Kasalath
Chr10	3239132	3242288	3157	3	DJ123,Kasalath,PA64s
Chr10	12314157	12314769	613	8	Kasalath,W1230,DJ123,IR64,MH63,W1943,W1981,ZS97
Chr10	14806666	14819298	12633	5	9311,Kasalath,MH63,W0630,ZS97
Chr10	3719484	3723468	3985	4	DJ123,Kasalath,W0630,W1230
Chr10	15767809	15772544	4736	4	Kasalath,9311,W1230,ZS97
Chr10	8310957	8318302	7346	15	W0180,W0593,W1715,W1943,W1981,9311,DJ123,IR64,Kasalath,PA64s,W0120,W0630,W1230,W1236,MH63
Chr10	19242087	19243948	1862	13	9311,DJ123,IR64,Kasalath,MH63,PA64s,W0120,W0593,W0630,W1230,W1236,W1981,ZS97
Chr10	1143310	1154605	11296	13	9311,DJ123,IR64,Kasalath,PA64s,W0180,W0593,W0630,W1230,W1236,W1715,W1943,ZS97
Chr10	19851727	19853553	1827	9	9311,DJ123,IR64,Kasalath,MH63,PA64s,W0630,W1230,ZS97
Chr10	316665	318110	1446	1	Kasalath
Chr10	2418163	2420938	2776	1	Kasalath
Chr10	6051905	6063281	11377	7	9311,DJ123,Kasalath,MH63,PA64s,W0630,W1230
Chr10	14185004	14191456	6453	6	DJ123,IR64,Kasalath,ZS97,W0120,W1230
Chr10	12455026	12458171	3146	6	Kasalath,DJ123,MH63,W0120,W1236,ZS97
Chr10	15050417	15051015	599	10	DJ123,IR64,Kasalath,MH63,W0120,W0180,W0630,W1230,W1943,ZS97
Chr10	15057257	15087548	30292	12	W0180,9311,Kasalath,MH63,W0120,W0593,W0630,W1230,W1236,W1943,W1981,ZS97
Chr10	14143692	14147180	3489	7	DJ123,Kasalath,W1230,IR64,W0120,ZS97,W0630
Chr10	2416640	2417170	531	6	DJ123,Kasalath,W0180,W1230,W1236,W1981
Chr10	4962644	4970028	7385	6	W1943,Kasalath,W0630,W1230,W1236,W1981
Chr10	16370997	16377319	6323	4	MH63,W1981,Kasalath,PA64s
Chr10	13660918	13662943	2026	2	DJ123,Kasalath
Chr10	5471994	5472644	651	4	MH63,Kasalath,W0593,W0630
Chr10	3627264	3628798	1535	6	DJ123,Kasalath,PA64s,W0630,W1230,W1236
Chr10	19731288	19731800	513	8	9311,DJ123,IR64,Kasalath,MH63,PA64s,W0630,ZS97
Chr10	14056602	14058253	1652	10	W0593,IR64,W0120,W0630,ZS97,DJ123,Kasalath,MH63,W1230,W1981
Chr10	10507345	10528803	21459	7	PA64s,DJ123,IR64,Kasalath,W0120,W1236,ZS97
Chr10	3041307	3042706	1400	14	9311,DJ123,IR64,Kasalath,MH63,W0180,W0593,W0630,W1230,W1236,W1715,W1943,W1981,ZS97
Chr10	7702760	7704280	1521	8	9311,DJ123,Kasalath,PA64s,W0180,W0593,W0630,W1230
Chr10	17599582	17600095	514	7	DJ123,IR64,Kasalath,W0120,W0630,W1230,ZS97
Chr10	4972306	4975280	2975	12	W1943,9311,DJ123,IR64,Kasalath,PA64s,W0120,W0180,W0630,W1230,W1981,ZS97
Chr10	10631067	10634277	3211	10	9311,DJ123,IR64,Kasalath,MH63,PA64s,W0120,W0180,W1943,ZS97
Chr10	5574661	5577441	2781	6	W0630,DJ123,Kasalath,W1230,W1715,W1943
Chr10	583342	583916	575	4	IR64,Kasalath,PA64s,ZS97
Chr10	6720499	6721893	1395	2	DJ123,Kasalath
Chr10	20319991	20326283	6293	10	W1943,9311,DJ123,IR64,Kasalath,W0120,W0180,W0630,W1230,ZS97
Chr10	4483100	4488519	5420	13	9311,DJ123,IR64,Kasalath,MH63,PA64s,W0180,W0593,W0630,W1230,W1236,W1981,ZS97
Chr10	10418945	10421703	2759	8	9311,DJ123,IR64,Kasalath,W0120,W0630,W1230,ZS97
Chr10	10504171	10506016	1846	6	DJ123,Kasalath,W0120,W0630,W1715,W1943
Chr10	19883730	19888327	4598	6	9311,DJ123,Kasalath,MH63,PA64s,W1230
Chr10	4991540	4994363	2824	9	W1943,IR64,Kasalath,W0120,W0180,W0630,W1230,W1981,ZS97
Chr10	22903183	22907165	3983	4	9311,DJ123,Kasalath,MH63
Chr10	3942542	3943135	594	3	DJ123,Kasalath,PA64s
Chr10	12339896	12351157	11262	6	DJ123,Kasalath,W0180,W0593,W0630,W1943
Chr10	2282006	2283100	1095	11	9311,DJ123,IR64,Kasalath,MH63,PA64s,W0180,W0593,W1230,ZS97,W0630
Chr10	7801877	7802589	713	12	IR64,ZS97,9311,DJ123,Kasalath,PA64s,W0180,W0630,W1230,W1236,W1943,W1981
Chr10	7600467	7611758	11292	4	Kasalath,W0630,W1230,ZS97
Chr10	20215150	20216220	1071	4	Kasalath,PA64s,W0180,W1943
Chr10	13665536	13673463	7928	11	9311,IR64,MH63,W0120,W0630,ZS97,Kasalath,W0593,W1230,W1715,DJ123
Chr10	22816148	22817245	1098	13	9311,DJ123,IR64,Kasalath,MH63,W0180,W0630,W1230,W1236,W1943,W1981,W0120,W0593
Chr10	10737085	10737843	759	8	IR64,MH63,PA64s,ZS97,DJ123,Kasalath,W0120,W0630
Chr10	4618790	4627779	8990	2	Kasalath,PA64s
Chr10	19370315	19372085	1771	3	W0180,W0630,W1230
Chr10	15295288	15297384	2097	5	W0180,W0593,W1230,W1715,W1981
Chr10	19381773	19382473	701	3	IR64,9311,W0180
Chr10	3650422	3653181	2760	6	W0180,W1981,9311,IR64,MH63,ZS97
Chr10	15834649	15836560	1912	2	W0180,W1981
Chr10	2986872	2989286	2415	2	9311,W0180
Chr10	14044134	14044892	759	7	DJ123,IR64,W0120,W0180,W0630,W1230,W1981
Chr10	983043	1001569	18527	1	W0180
Chr10	21218832	21220465	1634	2	W0180,W1236
Chr10	10694794	10696288	1495	2	W0180,W0593
Chr10	3788199	3789423	1225	2	IR64,W0180
Chr10	19282042	19283246	1205	2	W0180,W1981
Chr10	4887681	4890735	3055	6	9311,DJ123,W0180,W0593,W1943,W1981
Chr10	3420875	3421380	506	3	MH63,W0180,W1981
Chr10	16533798	16536303	2506	3	W0630,W0180,W1981
Chr10	21704985	21706561	1577	1	W0180
Chr10	4669325	4674351	5027	3	W0180,W1236,W1981
Chr10	20225032	20231609	6578	5	W0120,W0180,W1236,W1943,W1981
Chr10	2396417	2400139	3723	3	DJ123,W0180,W1981
Chr10	37008	39962	2955	1	W0180
Chr10	2345124	2350179	5056	1	W0180
Chr10	15107942	15108573	632	3	W0180,W1230,W1981
Chr10	3816010	3823346	7337	11	9311,MH63,W0120,W0180,W0593,ZS97,W1230,W1236,W1981,PA64s,W0630
Chr10	3190033	3201893	11861	1	W0180
Chr10	520302	525254	4953	5	W0120,W0180,W1230,W1236,W1981
Chr10	18991575	18992183	609	8	IR64,PA64s,W0120,W0180,W0593,W1230,W1715,ZS97
Chr10	12190048	12190666	619	6	DJ123,IR64,MH63,W0180,W1943,W1981
Chr10	22847442	22848535	1094	7	9311,IR64,W0120,W0180,W0593,W1981,W0630
Chr10	9043128	9053918	10791	7	DJ123,PA64s,W0120,W0180,W0593,W0630,W1943
Chr10	14148106	14181761	33656	2	W1981,W0180
Chr10	2418163	2421711	3549	7	DJ123,W0180,W0593,W0630,W1230,W1236,W1981
Chr10	15195369	15198912	3544	1	W0180
Chr10	13830198	13831816	1619	3	W0180,W1981,W1236
Chr10	17317602	17318615	1014	5	DJ123,W0180,W0630,W1230,W1981
Chr10	2892724	2893977	1254	2	9311,W0180
Chr10	5282295	5283224	930	7	W0630,W0180,W1943,W1981,ZS97,9311,PA64s
Chr10	21279001	21286551	7551	3	W1981,PA64s,W0180
Chr10	12952055	12957441	5387	7	9311,DJ123,IR64,MH63,W0120,W0180,ZS97
Chr10	5382535	5390974	8440	1	W0180
Chr10	8891509	8896383	4875	2	W0180,W1981
Chr10	21917178	21921895	4718	7	W0120,W0180,W0593,W0630,W1230,W1981,ZS97
Chr10	21971873	21977800	5928	4	W0120,W0180,W0630,W1981
Chr10	7629333	7632626	3294	6	9311,PA64s,W0180,W1236,W1981,ZS97
Chr10	447319	448623	1305	4	W0180,W0630,W1230,W1236
Chr10	22880520	22884367	3848	6	9311,MH63,W0180,W0593,W1236,W1981
Chr10	18117036	18118682	1647	1	W0180
Chr10	653815	654964	1150	2	W0180,W1981
Chr10	19866358	19867088	731	4	W0120,W0180,W0593,W1981
Chr10	5455081	5455790	710	4	W0120,W1943,W0180,W1981
Chr10	3104669	3113715	9047	4	W0180,W0593,W0630,W1230
Chr10	21719242	21721020	1779	1	W0180
Chr10	21842014	21842786	773	7	W0180,W0593,W0630,W1230,W1236,W1981,ZS97
Chr10	22576342	22582732	6391	4	W0180,9311,DJ123,W1943
Chr10	15501812	15502879	1068	7	9311,DJ123,MH63,W0120,W0180,W1230,ZS97
Chr10	12210726	12213853	3128	3	W0180,W1943,W1981
Chr10	473293	474893	1601	5	W0180,W0630,W1230,W1236,W1981
Chr10	6391666	6402923	11258	7	9311,MH63,PA64s,W0180,W0593,W0630,W1230
Chr10	4572871	4573453	583	3	IR64,W0180,W1230
Chr10	12229428	12240675	11248	2	W0180,W1943
Chr10	2171880	2177117	5238	3	9311,PA64s,W0180
Chr10	21078886	21080287	1402	2	W0180,DJ123
Chr10	588819	589408	590	2	DJ123,W0180
Chr10	2496845	2497517	673	3	W0180,W1230,W1981
Chr10	15229377	15234908	5532	10	DJ123,IR64,MH63,W0120,W0180,W0630,W1230,W1236,ZS97,W1981
Chr10	21094714	21095668	955	2	DJ123,W0180
Chr10	19684521	19685232	712	1	W0180
Chr10	20949751	20953650	3900	7	9311,DJ123,MH63,PA64s,W0180,W1981,W0593
Chr10	20577425	20589048	11624	6	9311,DJ123,PA64s,W0180,W0593,W1236
Chr10	15594341	15595475	1135	1	W0180
Chr10	12269419	12269987	569	1	W0180
Chr10	7650531	7653628	3098	9	W1943,9311,MH63,W0180,W0593,W1230,ZS97,PA64s,W0630
Chr10	13174224	13179846	5623	2	W0180,W1981
Chr10	15181254	15182751	1498	1	W0180
Chr10	11568037	11568940	904	2	W0180,W1236
Chr10	22550184	22550787	604	3	W0120,W0180,W0630
Chr10	19340231	19340785	555	4	W0593,W1981,W0180,ZS97
Chr10	13859368	13859954	587	3	W0180,W1236,W1981
Chr10	16524705	16528062	3358	2	W0180,W1981
Chr10	12177342	12180070	2729	1	W0180
Chr10	14184326	14185028	703	1	W0180
Chr10	499046	517431	18386	5	DJ123,W0120,W0180,W1230,W1981
Chr10	9118681	9119437	757	2	W0180,W1981
Chr10	2576785	2581490	4706	2	W0180,W0630
Chr10	10489526	10490862	1337	9	W0180,W1981,9311,DJ123,IR64,W0630,W1943,ZS97,PA64s
Chr10	15310050	15323258	13209	11	9311,DJ123,IR64,MH63,W0120,W0180,W0593,W0630,W1230,W1981,ZS97
Chr10	14061562	14065639	4078	7	IR64,MH63,W0120,W0180,W1236,W1981,ZS97
Chr10	2983802	2986107	2306	8	9311,MH63,W0120,W0180,W1236,W1981,ZS97,IR64
Chr10	13854189	13854858	670	3	W1236,W0180,W1981
Chr10	3397561	3398845	1285	4	MH63,W0180,W1236,W1981
Chr10	20017826	20021864	4039	9	MH63,W0630,W1230,ZS97,9311,W0120,W1943,W0180,W0593
Chr10	22548793	22549393	601	4	W0120,W0180,W0593,W0630
Chr10	15237090	15239308	2219	7	W0180,DJ123,W0630,W1230,W1236,W1943,W1981
Chr10	9471754	9474772	3019	1	W0180
Chr10	12933519	12934139	621	2	W0180,W0630
Chr10	21675677	21676448	772	1	W0180
Chr10	9786929	9787797	869	3	9311,MH63,W0180
Chr10	11374153	11380981	6829	4	IR64,W0180,W1981,ZS97
Chr10	14088685	14089600	916	1	W0180
Chr10	16479150	16479657	508	1	W0180
Chr10	4057610	4059279	1670	1	W0180
Chr10	823962	824608	647	2	W0180,W0120
Chr10	14210379	14213934	3556	4	W0120,W0180,W1230,ZS97
Chr10	528749	577539	48791	4	DJ123,W0180,W0630,W1981
Chr10	20542065	20550161	8097	7	PA64s,W0120,W0180,W1230,W1943,W1981,ZS97
Chr10	21155243	21155789	547	1	W0180
Chr10	6190330	6191436	1107	3	W0180,W1943,W1981
Chr10	19862542	19864216	1675	1	W0180
Chr10	2905429	2908816	3388	2	W0120,W0180
Chr10	2263347	2274730	11384	4	9311,DJ123,PA64s,W0180
Chr10	656821	657458	638	1	W0180
Chr10	617359	618407	1049	2	W0180,W1981
Chr10	18649243	18650956	1714	9	W0120,W0593,9311,IR64,PA64s,W0180,W1236,W1981,ZS97
Chr10	2969099	2970979	1881	5	IR64,W1236,W1981,ZS97,W0180
Chr10	20888384	20889142	759	3	W0120,W0180,W1981
Chr10	12803473	12813635	10163	2	W0180,W1943
Chr10	17422059	17431095	9037	9	DJ123,IR64,W0120,W0180,W0630,W1230,W1236,W1981,ZS97
Chr10	10613421	10614229	809	1	W0180
Chr10	10575771	10576570	800	7	IR64,MH63,PA64s,W0120,W0180,ZS97,W1981
Chr10	20103926	20107874	3949	7	9311,PA64s,W0180,W0593,W0630,W1943,ZS97
Chr10	15385645	15391127	5483	9	9311,IR64,MH63,W0120,W0180,W0593,W1236,ZS97,W1981
Chr10	15273879	15279089	5211	7	W0120,W0180,W0593,W1230,W1236,W1981,W1715
Chr10	1740821	1742200	1380	1	W0180
Chr10	11101164	11102021	858	10	IR64,MH63,W0120,W0180,W0593,W1230,ZS97,9311,DJ123,PA64s
Chr10	22439421	22440808	1388	2	W0180,W0630
Chr10	2998396	2998956	561	5	9311,IR64,MH63,W0180,W1236
Chr10	17166210	17166874	665	1	W0180
Chr10	3540526	3553355	12830	1	W0180
Chr10	15532632	15533527	896	3	MH63,W0630,ZS97
Chr10	2189983	2190594	612	2	9311,ZS97
Chr10	5454591	5457230	2640	4	9311,IR64,PA64s,ZS97
Chr10	12177922	12179395	1474	9	W1230,W1981,IR64,MH63,W0630,ZS97,9311,W0120,W1236
Chr10	9877143	9891990	14848	7	9311,W0120,DJ123,IR64,W0630,W1230,ZS97
Chr10	13065351	13065894	544	1	ZS97
Chr10	1805842	1811600	5759	2	9311,ZS97
Chr10	3950222	3955302	5081	4	9311,ZS97,W1236,DJ123
Chr10	13473394	13474193	800	9	9311,DJ123,MH63,W0120,W0630,W1715,ZS97,W0593,W1230
Chr10	807025	807618	594	2	ZS97,PA64s
Chr10	19088208	19088783	576	4	9311,IR64,MH63,ZS97
Chr10	10599200	10602177	2978	6	9311,DJ123,IR64,PA64s,W0120,ZS97
Chr10	20313484	20314636	1153	6	9311,DJ123,IR64,PA64s,W1230,ZS97
Chr10	1548130	1557379	9250	4	IR64,W0630,W1943,ZS97
Chr10	22402726	22408474	5749	4	W0630,W1230,W1981,ZS97
Chr10	20922838	20924850	2013	6	9311,MH63,PA64s,ZS97,DJ123,W0630
Chr10	192725	197041	4317	3	PA64s,W0593,ZS97
Chr10	3689175	3692093	2919	4	9311,MH63,ZS97,IR64
Chr10	1266620	1267129	510	4	9311,IR64,PA64s,ZS97
Chr10	8411518	8416767	5250	7	IR64,MH63,W0120,W0593,W0630,W1230,ZS97
Chr10	4470127	4473037	2911	8	9311,MH63,PA64s,W0593,W0630,W1230,W1715,ZS97
Chr10	9404138	9407255	3118	2	PA64s,ZS97
Chr10	11910794	11912365	1572	1	ZS97
Chr10	14005826	14006994	1169	2	MH63,ZS97
Chr10	13036703	13038621	1919	2	W0120,ZS97
Chr10	4247128	4248367	1240	4	DJ123,MH63,W0593,ZS97
Chr10	14453576	14454099	524	1	ZS97
Chr10	10212554	10213670	1117	3	ZS97,9311,PA64s
Chr10	4268090	4271261	3172	2	DJ123,ZS97
Chr10	11999311	12000232	922	3	DJ123,MH63,ZS97
Chr10	22441625	22442867	1243	1	ZS97
Chr10	12361830	12362394	565	3	IR64,MH63,ZS97
Chr10	748173	753804	5632	1	ZS97
Chr10	13408601	13411851	3251	4	9311,MH63,W0630,ZS97
Chr10	18124534	18125234	701	3	9311,W0120,ZS97
Chr10	8876795	8886443	9649	2	IR64,ZS97
Chr10	15251616	15299982	48367	3	IR64,MH63,ZS97
Chr10	8033729	8034754	1026	2	ZS97,IR64
Chr10	2379470	2383648	4179	3	IR64,MH63,ZS97
Chr10	14111751	14115750	4000	3	W0630,W1230,ZS97
Chr10	6206197	6207517	1321	2	W1230,ZS97
Chr10	11737478	11738769	1292	1	ZS97
Chr10	21792887	21793771	885	9	9311,IR64,MH63,PA64s,W0593,W0630,W1943,W1981,ZS97
Chr10	1888426	1889641	1216	2	ZS97,W1981
Chr10	21061698	21073388	11691	6	9311,IR64,MH63,PA64s,W0630,ZS97
Chr10	13082971	13084848	1878	1	ZS97
Chr10	7582573	7585053	2481	2	IR64,ZS97
Chr10	8912709	8913413	705	4	9311,MH63,PA64s,ZS97
Chr10	10019272	10029511	10240	2	IR64,ZS97
Chr10	13128744	13129361	618	1	ZS97
Chr10	1583936	1584883	948	2	9311,ZS97
Chr10	15128873	15137133	8261	6	DJ123,MH63,W0630,W1230,W1981,ZS97
Chr10	14872238	14874063	1826	7	9311,IR64,MH63,W0120,W1230,W1715,ZS97
Chr10	8389936	8402766	12831	2	DJ123,ZS97
Chr10	16484129	16485220	1092	2	MH63,ZS97
Chr10	16004109	16004795	687	4	9311,IR64,W0120,ZS97
Chr10	22144807	22145344	538	4	9311,IR64,W1230,ZS97
Chr10	1621228	1621942	715	3	9311,IR64,ZS97
Chr10	1818216	1819467	1252	1	ZS97
Chr10	21879966	21884008	4043	3	W0120,W0593,ZS97
Chr10	10668198	10674621	6424	5	DJ123,W0120,W0630,W1230,ZS97
Chr10	3961930	3965601	3672	4	9311,IR64,MH63,ZS97
Chr10	4544861	4566667	21807	1	ZS97
Chr10	19484186	19485452	1267	5	DJ123,IR64,PA64s,ZS97,MH63
Chr10	1650949	1655109	4161	3	9311,IR64,ZS97
Chr10	2317123	2317702	580	3	PA64s,9311,ZS97
Chr10	21821208	21822222	1015	4	W0630,W1230,ZS97,W0120
Chr10	8054507	8057424	2918	1	IR64
Chr10	3790658	3793354	2697	1	IR64
Chr10	6709682	6713337	3656	5	DJ123,W0593,IR64,W1236,W1981
Chr10	6703175	6708328	5154	2	DJ123,IR64
Chr10	727554	728364	811	4	9311,IR64,MH63,PA64s
Chr10	2872845	2885193	12349	4	IR64,MH63,9311,W1981
Chr10	18711443	18712357	915	3	IR64,DJ123,PA64s
Chr10	13117647	13121049	3403	3	IR64,MH63,W1943
Chr10	2206779	2240878	34100	7	DJ123,IR64,MH63,PA64s,W0630,W1230,W0593
Chr10	19853797	19855996	2200	3	9311,IR64,PA64s
Chr10	15170971	15171476	506	3	9311,IR64,MH63
Chr10	7488198	7494374	6177	2	IR64,W1943
Chr10	9543340	9551020	7681	4	9311,IR64,W0630,W1230
Chr10	336378	338200	1823	2	IR64,MH63
Chr10	7436564	7437095	532	6	9311,DJ123,IR64,PA64s,W0630,W1230
Chr10	3038755	3039975	1221	4	DJ123,IR64,W1230,W1943
Chr10	14725126	14731128	6003	2	IR64,MH63
Chr10	4414226	4418078	3853	3	IR64,W1715,W1981
Chr10	17819521	17830994	11474	2	IR64,9311
Chr10	7933643	7934280	638	1	IR64
Chr10	1120293	1121605	1313	5	9311,IR64,PA64s,W0593,W1943
Chr10	2287799	2288321	523	7	9311,DJ123,IR64,PA64s,W0593,W0630,W1230
Chr10	7539202	7541390	2189	1	IR64
Chr10	2133689	2137386	3698	5	IR64,PA64s,W0630,W1230,W1236
Chr10	4412110	4412842	733	7	W0120,W1715,9311,IR64,PA64s,W0630,W1981
Chr10	781537	785675	4139	4	IR64,PA64s,9311,MH63
Chr10	4020022	4020636	615	2	9311,IR64
Chr10	12233314	12236275	2962	2	IR64,MH63
Chr10	22542373	22542972	600	7	9311,DJ123,IR64,MH63,W0630,W1230,W1981
Chr10	21131387	21132304	918	3	IR64,PA64s,W0630
Chr10	16281739	16282411	673	1	IR64
Chr10	17165915	17166550	636	1	DJ123
Chr10	5572550	5573090	541	4	9311,DJ123,MH63,W0593
Chr10	15953021	15965924	12904	5	DJ123,MH63,W0593,W0630,W1230
Chr10	11011079	11012494	1416	3	DJ123,W0630,PA64s
Chr10	5921191	5923734	2544	3	DJ123,PA64s,W0630
Chr10	10457954	10461338	3385	2	DJ123,PA64s
Chr10	275771	276619	849	3	DJ123,W0120,W1236
Chr10	14148293	14169790	21498	3	DJ123,W0630,W1230
Chr10	21086100	21087490	1391	1	DJ123
Chr10	11136130	11172466	36337	1	DJ123
Chr10	14470465	14473117	2653	1	DJ123
Chr10	23001051	23004943	3893	5	9311,DJ123,MH63,W0630,W1230
Chr10	11986204	11987800	1597	3	9311,DJ123,W0630
Chr10	5360308	5365252	4945	2	DJ123,W0593
Chr10	20648392	20649294	903	2	DJ123,PA64s
Chr10	12959240	12966137	6898	3	W1943,9311,DJ123
Chr10	3086154	3086834	681	3	9311,DJ123,W0593
Chr10	9708995	9712657	3663	2	DJ123,MH63
Chr10	22631864	22633485	1622	3	9311,DJ123,W1230
Chr10	4871565	4872563	999	3	9311,DJ123,PA64s
Chr10	15201487	15204903	3417	5	DJ123,W0120,W0630,W1230,W1981
Chr10	957862	970864	13003	2	DJ123,W0630
Chr10	1107194	1107863	670	1	DJ123
Chr10	16254900	16304171	49272	2	DJ123,W1943
Chr10	15599651	15600697	1047	2	DJ123,W0630
Chr10	16855828	16860902	5075	4	9311,DJ123,W0120,W1943
Chr10	17053741	17054252	512	2	DJ123,W0593
Chr10	3460027	3461749	1723	2	DJ123,PA64s
Chr10	1565475	1622162	56688	2	DJ123,MH63
Chr10	9571641	9572192	552	1	DJ123
Chr10	9573883	9580353	6471	2	9311,DJ123
Chr10	20192331	20192947	617	4	9311,MH63,PA64s,DJ123
Chr10	18418517	18419793	1277	3	DJ123,W0630,W1230
Chr10	18641904	18648115	6212	1	DJ123
Chr10	20217819	20218340	522	3	9311,MH63,DJ123
Chr10	16539203	16565066	25864	2	DJ123,W1230
Chr10	8761317	8763600	2284	1	DJ123
Chr10	10715703	10723029	7327	1	DJ123
Chr10	18600693	18620848	20156	4	PA64s,DJ123,W0630,W0593
Chr10	6029909	6032918	3010	6	9311,DJ123,PA64s,W0593,W0630,W1230
Chr10	17244887	17245775	889	2	DJ123,W0593
Chr10	909786	911244	1459	1	DJ123
Chr10	16054931	16059760	4830	1	DJ123
Chr10	6740855	6797270	56416	4	9311,DJ123,PA64s,W0630
Chr10	439214	444123	4910	2	DJ123,W0630
Chr10	12223695	12250378	26684	2	DJ123,W1230
Chr10	1806098	1810389	4292	3	DJ123,MH63,PA64s
Chr10	1167724	1170662	2939	1	DJ123
Chr10	2814913	2820050	5138	1	W1236
Chr10	7349645	7350657	1013	3	9311,W1236,W1943
Chr10	2254765	2278097	23333	1	W1236
Chr10	3599689	3600465	777	1	W1236
Chr10	2978033	2981614	3582	2	W1236,W1981
Chr10	631067	631703	637	2	W0120,W1236
Chr10	1546437	1547547	1111	2	W1236,W1981
Chr10	466393	467221	829	1	W1236
Chr10	5246273	5248730	2458	3	W0630,W1236,W1943
Chr10	2867959	2869334	1376	1	W1236
Chr10	13082763	13083492	730	3	9311,W1236,W1943
Chr10	21685060	21689543	4484	3	9311,W1230,W1236
Chr10	14150563	14153373	2811	1	W1236
Chr10	5727522	5728793	1272	1	W1236
Chr10	13866416	13867025	610	3	W1236,W1943,W1981
Chr10	8479485	8490259	10775	3	PA64s,W1230,W1236
Chr10	1910840	2044121	133282	1	W1236
Chr10	6693449	6695573	2125	1	W1236
Chr10	16312538	16313740	1203	4	W0120,W0593,W1236,W1943
Chr10	6254917	6262980	8064	1	W1236
Chr10	21963989	21964925	937	2	W0120,W1981
Chr10	21240824	21242735	1912	1	W0120
Chr10	21676366	21676983	618	1	W0120
Chr10	4087651	4092302	4652	1	W0120
Chr10	21061808	21063181	1374	1	W0120
Chr10	22594641	22595764	1124	3	9311,W0120,W0630
Chr10	22885273	22888284	3012	2	W0120,W0593
Chr10	5468736	5469799	1064	2	W0120,W1981
Chr10	139779	144182	4404	1	W0120
Chr10	21732549	21734094	1546	1	W0120
Chr10	15112025	15122797	10773	2	W0120,W0593
Chr10	5030755	5032180	1426	1	W0120
Chr10	6623160	6627140	3981	2	PA64s,W0120
Chr10	16780355	16784011	3657	2	W0120,W1230
Chr10	21068196	21068913	718	1	W0120
Chr10	22844055	22845893	1839	2	W0120,W1981
Chr10	22634076	22634618	543	1	W0120
Chr10	20611366	20616650	5285	2	W0120,W1230
Chr10	2943058	2943676	619	1	W0120
Chr10	20276132	20276717	586	1	W0120
Chr10	20414239	20414956	718	2	W0120,W1943
Chr10	9471118	9473087	1970	2	9311,W0120
Chr10	22016834	22017754	921	4	W0120,W0630,W1943,W1981
Chr10	11840264	11849247	8984	1	W0120
Chr10	19283663	19294660	10998	1	W0120
Chr10	7868796	7888815	20020	2	W0120,W0593
Chr10	7141529	7153027	11499	5	W0120,W0593,W0630,W1230,W1943
Chr10	11891654	11892307	654	1	W0120
Chr10	5175475	5178491	3017	1	W0120
Chr10	992402	995226	2825	4	9311,PA64s,W0120,W0593
Chr10	3385088	3391610	6523	1	W1715
Chr10	2215131	2219913	4783	1	W1715
Chr10	3907306	3908000	695	1	W1715
Chr10	1336977	1338011	1035	1	W1715
Chr10	572117	573190	1074	1	W1715
Chr10	22696914	22697662	749	1	W1715
Chr10	3378835	3383184	4350	1	W1715
Chr10	6123176	6126551	3376	3	W0593,W1715,W1943
Chr10	2211203	2214262	3060	1	W1715
Chr10	7820265	7820794	530	1	9311
Chr10	8537282	8537826	545	1	9311
Chr10	4566033	4569542	3510	2	PA64s,9311
Chr10	2576790	2580795	4006	4	9311,PA64s,W0593,W1230
Chr10	14278511	14282285	3775	1	9311
Chr10	265939	269601	3663	1	9311
Chr10	7430781	7432275	1495	1	9311
Chr10	732763	761359	28597	2	9311,PA64s
Chr10	4529184	4539419	10236	1	9311
Chr10	1386014	1387677	1664	3	9311,PA64s,W0593
Chr10	2145937	2146456	520	2	9311,PA64s
Chr10	6813195	6836389	23195	1	9311
Chr10	4725434	4727258	1825	3	9311,MH63,PA64s
Chr10	11503607	11505737	2131	1	9311
Chr10	7665566	7671624	6059	1	9311
Chr10	14857128	14861507	4380	1	9311
Chr10	4631236	4633484	2249	1	9311
Chr10	16920569	16927367	6799	1	9311
Chr10	6719388	6722583	3196	1	9311
Chr10	9606053	9616270	10218	3	9311,MH63,PA64s
Chr10	11676802	11689470	12669	3	9311,W0593,W1943
Chr10	19866422	19868822	2401	2	9311,W0630
Chr10	3554108	3576052	21945	2	9311,PA64s
Chr10	4442169	4443509	1341	4	9311,PA64s,W0630,W1981
Chr10	12518666	12530671	12006	1	9311
Chr10	506132	509282	3151	1	9311
Chr10	1571015	1574698	3684	1	9311
Chr10	8341794	8346397	4604	2	9311,MH63
Chr10	5180133	5184122	3990	1	9311
Chr10	9713591	9719651	6061	5	9311,PA64s,W0593,W0630,W1230
Chr10	20973727	20977746	4020	2	9311,PA64s
Chr10	6435886	6447956	12071	3	9311,PA64s,W0630
Chr10	128919	133832	4914	2	9311,PA64s
Chr10	21080817	21083897	3081	1	9311
Chr10	15378759	15381956	3198	2	9311,MH63
Chr10	11577241	11578671	1431	1	9311
Chr10	16189005	16192160	3156	1	9311
Chr10	12266972	12270746	3775	1	9311
Chr10	9475035	9475742	708	2	9311,PA64s
Chr10	14309311	14313010	3700	1	9311
Chr10	19870617	19875798	5182	3	W0593,W0630,MH63
Chr10	12297512	12298932	1421	1	MH63
Chr10	1243715	1245000	1286	1	MH63
Chr10	4051064	4054449	3386	2	MH63,W1981
Chr10	6138346	6143786	5441	1	MH63
Chr10	18810136	18812106	1971	3	MH63,PA64s,W1230
Chr10	6137052	6137630	579	3	MH63,W0593,W1943
Chr10	4372134	4373476	1343	1	MH63
Chr10	1130906	1164891	33986	1	MH63
Chr10	9833172	9835729	2558	3	MH63,PA64s,W0593
Chr10	4493874	4495712	1839	1	MH63
Chr10	535578	570457	34880	1	PA64s
Chr10	1790430	1790963	534	1	PA64s
Chr10	84246	87390	3145	2	PA64s,W0593
Chr10	4532469	4539419	6951	1	PA64s
Chr10	8722435	8759122	36688	1	PA64s
Chr10	9369465	9373835	4371	1	PA64s
Chr10	3635009	3642960	7952	2	PA64s,W0630
Chr10	1081209	1082240	1032	2	PA64s,W1943
Chr10	18997388	18998388	1001	5	PA64s,W0630,W1230,W1943,W0593
Chr10	3143014	3149446	6433	2	PA64s,W0593
Chr10	3006101	3009437	3337	2	PA64s,W0593
Chr10	20116067	20135382	19316	1	PA64s
Chr10	10189313	10202561	13249	2	W0630,PA64s
Chr10	3621773	3624294	2522	1	PA64s
Chr10	10971857	10975335	3479	1	PA64s
Chr10	15540056	15540665	610	1	PA64s
Chr10	20499470	20532393	32924	1	PA64s
Chr10	15460441	15461839	1399	1	PA64s
Chr10	19176917	19189945	13029	1	PA64s
Chr10	10941645	10944000	2356	1	W1943
Chr10	12949661	12950344	684	1	W1943
Chr10	856571	861658	5088	1	W1943
Chr10	6702324	6715528	13205	1	W1943
Chr10	180548	181709	1162	1	W1943
Chr10	15709483	15711084	1602	1	W1943
Chr10	20232031	20245482	13452	1	W1943
Chr10	3133712	3136655	2944	1	W1943
Chr10	10927890	10931939	4050	1	W1943
Chr10	8760383	8769535	9153	1	W1943
Chr10	2544698	2552342	7645	1	W1943
Chr10	10363317	10375895	12579	1	W1943
Chr10	12797980	12799931	1952	1	W1943
Chr10	8830133	8843711	13579	1	W1943
Chr10	850971	851679	709	1	W1943
Chr10	15769547	15772544	2998	3	W0593,W0630,W1943
Chr10	10767580	10775558	7979	1	W1943
Chr10	15702600	15707627	5028	1	W1943
Chr10	5417526	5427207	9682	1	W1943
Chr10	4206926	4222128	15203	1	W1943
Chr10	7864057	7868010	3954	1	W1943
Chr10	281863	282847	985	1	W1943
Chr10	10253452	10255475	2024	1	W1943
Chr10	21815912	21817169	1258	1	W1943
Chr10	20966422	20967115	694	2	W0630,W1943
Chr10	1243968	1356743	112776	1	W1943
Chr10	6191828	6207296	15469	1	W1943
Chr10	19974874	19976243	1370	1	W1943
Chr10	12819712	12833264	13553	1	W1943
Chr10	5378388	5379109	722	1	W1943
Chr10	7984113	7984662	550	1	W1943
Chr10	8970072	8973476	3405	1	W1943
Chr10	14484550	14486943	2394	1	W1981
Chr10	11970185	11973193	3009	1	W1981
Chr10	2332931	2333821	891	1	W1981
Chr10	17416474	17417457	984	1	W1981
Chr10	15142224	15146928	4705	1	W1981
Chr10	3958700	3960420	1721	1	W1981
Chr10	13144596	13148540	3945	1	W1981
Chr10	17018441	17019117	677	1	W1981
Chr10	11837926	11889614	51689	1	W1981
Chr10	10739716	10740315	600	1	W1981
Chr10	15839064	15839808	745	1	W1981
Chr10	5383790	5389923	6134	1	W1981
Chr10	14787612	14788291	680	1	W1981
Chr10	2945415	2948702	3288	1	W1981
Chr10	2167860	2177610	9751	1	W1981
Chr10	16256702	16283002	26301	1	W1981
Chr10	13910205	13911022	818	1	W1981
Chr10	3938823	3939409	587	1	W1981
Chr10	17275938	17286377	10440	1	W1981
Chr10	7960389	7964552	4164	1	W1981
Chr10	20429370	20430051	682	1	W1981
Chr10	17169811	17177743	7933	1	W1981
Chr10	1056966	1057805	840	1	W1981
Chr10	13856848	13859112	2265	1	W1981
Chr10	3707174	3708148	975	1	W1981
Chr10	20984357	20984858	502	1	W1981
Chr10	15850483	15853105	2623	1	W1981
Chr10	2434491	2435750	1260	1	W1981
Chr10	21067928	21068949	1022	1	W1981
Chr10	9072569	9076206	3638	1	W1981
Chr10	12033067	12033627	561	1	W1981
Chr10	5822005	5822603	599	1	W1981
Chr10	17025585	17028004	2420	1	W1981
Chr10	2080860	2090641	9782	1	W1981
Chr10	11695888	11696564	677	1	W1981
Chr10	15225502	15226926	1425	1	W1981
Chr10	2547102	2547806	705	1	W1981
Chr10	15270583	15271215	633	1	W1981
Chr10	3583473	3587410	3938	1	W1981
Chr10	12796973	12798296	1324	1	W1981
Chr10	16818244	16818919	676	2	W0630,W1230
Chr10	4490805	4491405	601	2	W0630,W1230
Chr10	12095833	12097238	1406	1	W0630
Chr10	18880571	18881386	816	1	W0630
Chr10	20984284	20994521	10238	1	W0630
Chr10	21582366	21582923	558	1	W0630
Chr10	3541103	3542075	973	2	W0630,W1230
Chr10	5643700	5644270	571	1	W0630
Chr10	22732809	22733506	698	1	W0630
Chr10	450431	451476	1046	1	W0630
Chr10	13462200	13464276	2077	3	W0593,W0630,W1230
Chr10	4533665	4534373	709	1	W0630
Chr10	5293508	5314822	21315	1	W0630
Chr10	12176716	12177689	974	1	W0630
Chr10	18579876	18582837	2962	1	W0630
Chr10	1613248	1614170	923	1	W0630
Chr10	22580126	22582732	2607	2	W0593,W0630
Chr10	5427881	5430878	2998	1	W0630
Chr10	5614983	5616469	1487	1	W0630
Chr10	3069313	3070705	1393	1	W0630
Chr10	19336815	19337488	674	1	W0630
Chr10	13035971	13040943	4973	1	W0630
Chr10	5476677	5483281	6605	2	W0630,W1230
Chr10	23131291	23145112	13822	1	W1230
Chr10	5241997	5242677	681	1	W1230
Chr10	21975868	21976918	1051	1	W1230
Chr10	13651324	13656771	5448	1	W1230
Chr10	21066818	21069309	2492	1	W1230
Chr10	17389590	17395935	6346	1	W1230
Chr10	11346341	11347765	1425	1	W1230
Chr10	13384507	13385369	863	1	W1230
Chr10	3969382	3970117	736	1	W1230
Chr10	12352253	12372260	20008	1	W1230
Chr10	7640205	7641069	865	1	W1230
Chr10	15017469	15023388	5920	1	W1230
Chr10	17558719	17559714	996	1	W1230
Chr10	10257892	10277221	19330	1	W1230
Chr10	19014496	19015468	973	1	W0593
Chr10	1367577	1379711	12135	1	W0593
Chr10	12169837	12170647	811	1	W0593
Chr10	1155391	1156063	673	1	W0593
Chr10	22793827	22795229	1403	1	W0593
Chr10	16198913	16201009	2097	1	W0593
Chr10	22950148	22952125	1978	1	W0593
Chr10	8911443	8912464	1022	1	W0593
Chr10	1720123	1725588	5466	1	W0593
Chr10	18662937	18663754	818	1	W0593
Chr10	711919	712994	1076	1	W0593
Chr10	311010	311850	841	1	W0593
Chr10	1013145	1017845	4701	1	W0593
Chr10	1166931	1168813	1883	1	W0593
Chr10	17401468	17403486	2019	1	W0593
Chr10	12176465	12179866	3402	1	W0593
Chr10	22785968	22787190	1223	1	W0593
Chr10	19308375	19309515	1141	1	W0593
Chr10	19484327	19485429	1103	1	W0593
Chr10	3379000	3379673	674	1	W0593
Chr10	11822334	11824118	1785	1	W0593
Chr10	22605481	22606482	1002	1	W0593
Chr10	4012108	4016972	4865	1	W0593
Chr10	12714519	12726060	11542	1	W0593
Chr10	12275545	12280085	4541	1	W0593
Chr10	1691456	1692567	1112	1	W0593
Chr10	4401897	4412033	10137	1	W0593
Chr10	12086437	12106323	19887	1	W0593
Chr10	1710598	1715135	4538	1	W0593
Chr10	14141450	14147232	5783	1	W0593
Chr10	9468644	9469478	835	1	W0593
Chr10	14025086	14026871	1786	1	W0593
Chr10	6921779	6924541	2763	1	W0593
Chr10	23120018	23126736	6719	1	W0593
Chr10	10244923	10247686	2764	1	W0593
Chr10	10204392	10205235	844	1	W0593
Chr10	14061574	14066118	4545	1	W0593
Chr10	19829874	19831722	1849	1	W0593
Chr10	6188601	6189586	986	1	W0593
Chr10	5777933	5779094	1162	1	W0593
Chr10	22972772	22973416	645	1	W0593
Chr10	10960627	10965719	5093	1	W0593
Chr10	3944942	3945929	988	1	W0593
Chr10	9072435	9072990	556	1	W0593
Chr10	4314378	4315987	1610	1	W0593
Chr10	1781800	1783598	1799	1	W0593
Chr10	22397749	22419053	21305	1	W0593
Chr10	3963714	3966731	3018	1	W0593
Chr10	17356070	17357380	1311	1	W0593
Chr10	3311458	3326359	14902	1	W0593
Chr10	6498986	6499862	877	1	W0593
Chr10	22004305	22010239	5935	1	W0593
Chr10	7766584	7767533	950	1	W0593
Chr10	175362	176081	720	1	W0593
Chr10	16596204	16597303	1100	1	W0593
Chr10	1686223	1687237	1015	1	W0593
Chr10	22824749	22825620	872	1	W0593
Chr10	6547898	6548579	682	1	W0593
Chr10	14091252	14107146	15895	1	W0593
Chr10	21080671	21084533	3863	1	W0593
Chr10	10262045	10283757	21713	1	W0593
Chr10	13283406	13284863	1458	1	W0593
Chr10	7484390	7484985	596	1	W0593
Chr10	14339934	14340755	822	1	W0593
Chr10	18146607	18148837	2231	1	W0593
Chr10	18664158	18665896	1739	1	W0593
Chr10	18718338	18725205	6868	1	W0593
Chr10	20414628	20415273	646	1	W0593
Chr10	8773957	8774787	831	1	W0593
Chr11	27832212	27834661	2450	8	9311,DJ123,IR64,Kasalath,Koshihikari,W0630,W1230,PA64s
Chr11	5253125	5325237	72113	8	9311,DJ123,IR64,Kasalath,MH63,W0593,W0630,ZS97
Chr11	10085924	10086453	530	8	DJ123,IR64,MH63,ZS97,9311,Kasalath,PA64s,W0120
Chr11	9986216	9998233	12018	6	DJ123,IR64,Kasalath,MH63,PA64s,W1230
Chr11	3515583	3516135	553	12	9311,DJ123,IR64,Kasalath,PA64s,W0120,W0593,W0630,W1230,W1236,W1943,ZS97
Chr11	17586783	17595920	9138	10	9311,DJ123,IR64,Kasalath,MH63,PA64s,W0120,W1230,W1943,ZS97
Chr11	17395484	17396464	981	3	W1981,ZS97,Kasalath
Chr11	5536006	5537433	1428	11	W0180,9311,DJ123,Kasalath,MH63,PA64s,W0593,W0630,W1943,ZS97,W0120
Chr11	25066177	25077537	11361	11	W1230,Kasalath,MH63,PA64s,W0120,W0180,W0593,W0630,W1236,W1981,ZS97
Chr11	11449140	11450145	1006	11	9311,DJ123,IR64,Kasalath,MH63,PA64s,W0120,W0593,W0630,W1230,ZS97
Chr11	21691601	21694410	2810	3	Kasalath,W0120,W0180
Chr11	10341108	10341976	869	2	DJ123,Kasalath
Chr11	9459030	9461565	2536	6	9311,MH63,PA64s,W0120,DJ123,Kasalath
Chr11	8000323	8003864	3542	2	Kasalath,W1230
Chr11	24566595	24567997	1403	6	IR64,Kasalath,PA64s,W1236,W0630,W1715
Chr11	6647876	6648387	512	4	DJ123,Kasalath,W0120,W1230
Chr11	3816586	3826409	9824	4	DJ123,Kasalath,MH63,W0120
Chr11	16438921	16440122	1202	11	9311,DJ123,IR64,Kasalath,MH63,PA64s,W0120,W0630,W1230,W1236,ZS97
Chr11	2363630	2367502	3873	11	9311,DJ123,IR64,Kasalath,MH63,W0180,W0593,W0630,W1230,W1981,ZS97
Chr11	6513264	6514216	953	10	9311,DJ123,IR64,Kasalath,W0120,W0180,W1943,W1981,ZS97,W0593
Chr11	3326445	3327041	597	10	9311,DJ123,IR64,Kasalath,MH63,W0120,W0630,W1236,W1981,ZS97
Chr11	7337997	7346859	8863	2	Kasalath,W1943
Chr11	5183879	5188481	4603	3	DJ123,Kasalath,W1981
Chr11	17751052	17763979	12928	13	IR64,9311,DJ123,Kasalath,MH63,PA64s,W0120,W0180,W0593,W0630,W1230,W1943,ZS97
Chr11	8572143	8574548	2406	6	Kasalath,PA64s,W0120,W1230,W1981,ZS97
Chr11	24424052	24437031	12980	7	9311,DJ123,IR64,Kasalath,W0593,W1230,ZS97
Chr11	10249136	10250797	1662	7	9311,IR64,MH63,PA64s,W0630,DJ123,Kasalath
Chr11	10011770	10019953	8184	1	Kasalath
Chr11	21964675	21965251	577	2	Kasalath,W0180
Chr11	12791093	12795511	4419	4	Kasalath,PA64s,W0593,W1230
Chr11	874183	876870	2688	1	Kasalath
Chr11	1098498	1111442	12945	12	W0630,W0593,W1943,W1981,9311,DJ123,IR64,Kasalath,W0180,W1230,W1236,ZS97
Chr11	18054797	18056597	1801	9	W0180,W0593,W1981,DJ123,IR64,Kasalath,W0120,W1230,ZS97
Chr11	21901305	21901821	517	13	9311,IR64,MH63,DJ123,Kasalath,W0180,W0593,W0630,W1230,W1236,W1943,W1981,ZS97
Chr11	6636579	6637269	691	4	DJ123,Kasalath,W0120,W1230
Chr11	28656066	28656635	570	6	IR64,Kasalath,PA64s,W0593,W0630,W1230
Chr11	20893785	20896954	3170	3	DJ123,IR64,Kasalath
Chr11	23049317	23052724	3408	1	Kasalath
Chr11	13136665	13139665	3001	8	9311,DJ123,IR64,Kasalath,MH63,PA64s,W0120,ZS97
Chr11	4487141	4487838	698	14	9311,DJ123,IR64,Kasalath,MH63,PA64s,W0180,W0630,W1230,W1236,W1981,W0593,W1943,ZS97
Chr11	20876546	20880441	3896	5	9311,Kasalath,W1230,W1236,ZS97
Chr11	27369084	27380380	11297	7	9311,Kasalath,Koshihikari,W0593,W0630,W1230,W1981
Chr11	19106672	19107323	652	9	W0120,W0630,DJ123,IR64,Kasalath,PA64s,W0180,MH63,W0593
Chr11	18704548	18709292	4745	8	W0630,W1230,9311,Kasalath,PA64s,W0120,W0593,W1715
Chr11	17994822	17998562	3741	8	DJ123,IR64,Kasalath,MH63,PA64s,W0120,W1230,ZS97
Chr11	2587320	2588462	1143	8	W0593,9311,DJ123,Kasalath,MH63,W0630,W1230,ZS97
Chr11	3424105	3472137	48033	9	W0630,9311,DJ123,IR64,Kasalath,PA64s,W0120,W1230,ZS97
Chr11	26987126	26988346	1221	2	Kasalath,W0593
Chr11	14154078	14160516	6439	9	9311,DJ123,Kasalath,PA64s,W0120,W0180,W0630,W1230,ZS97
Chr11	11251517	11253052	1536	6	9311,PA64s,DJ123,IR64,Kasalath,ZS97
Chr11	138484	139807	1324	4	Kasalath,W0630,W1230,ZS97
Chr11	24350195	24364020	13826	10	Kasalath,Koshihikari,W0120,W0180,W0593,W0630,W1230,W1236,W1943,W1981
Chr11	14582942	14584230	1289	7	9311,Kasalath,PA64s,W0120,W0180,W0593,W1943
Chr11	22423141	22425699	2559	4	DJ123,Kasalath,W0630,ZS97
Chr11	8510667	8513814	3148	7	W0120,9311,Kasalath,MH63,PA64s,W0593,ZS97
Chr11	27438929	27440003	1075	10	DJ123,PA64s,W0593,9311,IR64,Kasalath,MH63,W0630,ZS97,W1236
Chr11	6680297	6680974	678	3	DJ123,Kasalath,W0120
Chr11	27022564	27023483	920	12	DJ123,IR64,MH63,W0120,W0593,W0630,W1236,ZS97,Kasalath,PA64s,W0180,W1943
Chr11	18204038	18226930	22893	10	9311,DJ123,Kasalath,W0120,W0180,W0593,W0630,W1230,W1981,ZS97
Chr11	17824273	17825245	973	4	IR64,W1230,DJ123,Kasalath
Chr11	1309310	1309926	617	11	9311,IR64,Kasalath,MH63,PA64s,W0120,W0180,W0593,W0630,W1230,W1981
Chr11	20372206	20418228	46023	9	W0630,9311,IR64,Kasalath,MH63,PA64s,W0120,W0180,ZS97
Chr11	24460443	24461040	598	4	Kasalath,W0120,W0630,W1981
Chr11	17402234	17403222	989	2	Kasalath,PA64s
Chr11	25774605	25775125	521	7	W0593,9311,Kasalath,MH63,W0120,W1230,W1236
Chr11	15125286	15130933	5648	9	9311,DJ123,Kasalath,MH63,PA64s,W0120,W0630,W1230,ZS97
Chr11	10057328	10058317	990	10	9311,DJ123,IR64,Kasalath,MH63,PA64s,W0120,W0630,W1230,ZS97
Chr11	21420839	21441209	20371	13	9311,DJ123,Kasalath,MH63,PA64s,W0120,W0180,W0593,W0630,W1230,W1236,W1981,ZS97
Chr11	25234202	25244201	10000	7	Kasalath,MH63,W0120,W0630,W1230,W1236,ZS97
Chr11	11225994	11234036	8043	3	DJ123,Kasalath,PA64s
Chr11	10264757	10314028	49272	2	DJ123,Kasalath
Chr11	15820633	15823117	2485	2	Kasalath,PA64s
Chr11	6937792	6939476	1685	4	9311,IR64,PA64s,Kasalath
Chr11	11023714	11026152	2439	3	DJ123,Kasalath,ZS97
Chr11	20065965	20073369	7405	7	9311,DJ123,IR64,Kasalath,MH63,W0630,ZS97
Chr11	27113905	27115518	1614	4	IR64,Kasalath,W0120,W0630
Chr11	17251664	17252896	1233	1	Kasalath
Chr11	6945407	6945929	523	10	9311,DJ123,IR64,Kasalath,W0120,W1230,W1236,W1943,W1981,W0180
Chr11	3587384	3611058	23675	1	Kasalath
Chr11	17519721	17524831	5111	4	DJ123,IR64,Kasalath,W0593
Chr11	25622187	25623149	963	1	Kasalath
Chr11	19769196	19871084	101889	1	Kasalath
Chr11	8545536	8553157	7622	12	9311,MH63,Kasalath,W0120,W0180,W0593,W0630,W1715,W1981,PA64s,W1230,ZS97
Chr11	26955728	26958476	2749	7	W0120,W0593,W1230,W1981,Kasalath,MH63,W0630
Chr11	24793705	24794430	726	1	Kasalath
Chr11	23377033	23399456	22424	3	DJ123,Kasalath,W1236
Chr11	4438621	4439303	683	2	Kasalath,W1943
Chr11	21999298	22000372	1075	2	Kasalath,W0180
Chr11	24814786	24823722	8937	10	Kasalath,PA64s,W0593,W1236,9311,MH63,W0120,W0630,W1230,W1981
Chr11	3058029	3062848	4820	9	9311,IR64,Kasalath,MH63,W0120,W0593,W0630,W1230,W1236
Chr11	26790399	26791062	664	4	Kasalath,PA64s,W1715,ZS97
Chr11	19393819	19395122	1304	12	Kasalath,MH63,W0180,W0630,W1230,W1236,W1981,ZS97,9311,DJ123,PA64s,IR64
Chr11	22520198	22521402	1205	4	Kasalath,W0120,W1230,W1943
Chr11	13878474	13881551	3078	11	9311,Kasalath,MH63,W0120,W0180,W0630,W1236,W1715,W1943,ZS97,W0593
Chr11	14548716	14549511	796	11	9311,DJ123,IR64,Kasalath,MH63,PA64s,W0120,W0180,W0593,W0630,W1230
Chr11	15110270	15113023	2754	9	DJ123,Kasalath,MH63,PA64s,W0120,W0630,W1230,ZS97,9311
Chr11	24587808	24589692	1885	9	DJ123,IR64,Kasalath,Koshihikari,PA64s,W0630,W1230,W1943,W1981
Chr11	15940396	15995045	54650	5	9311,DJ123,IR64,Kasalath,W0120
Chr11	17268513	17269482	970	8	W1943,9311,PA64s,Kasalath,W0630,W0120,IR64,ZS97
Chr11	7334283	7335412	1130	3	Kasalath,W1943,W1981
Chr11	7041219	7048372	7154	8	9311,Kasalath,Koshihikari,MH63,W0593,W0630,W1230,ZS97
Chr11	17471214	17472592	1379	6	Kasalath,PA64s,W0120,W0180,W1230,ZS97
Chr11	27146166	27148042	1877	2	Kasalath,ZS97
Chr11	5198567	5199623	1057	2	DJ123,Kasalath
Chr11	24400527	24401136	610	11	DJ123,Koshihikari,W0120,W0593,W0630,W1230,W1236,W1715,W1981,Kasalath,W1943
Chr11	28714226	28714769	544	8	DJ123,IR64,Kasalath,PA64s,W0120,W0593,W0630,W1230
Chr11	5810577	5811341	765	2	DJ123,Kasalath
Chr11	22699358	22700926	1569	7	PA64s,W0630,DJ123,IR64,Kasalath,W1230,ZS97
Chr11	3398221	3412156	13936	10	PA64s,9311,DJ123,W0120,ZS97,Kasalath,W0180,W0630,W1230,W1943
Chr11	21824562	21826215	1654	3	Kasalath,W1236,ZS97
Chr11	18555478	18557285	1808	4	DJ123,IR64,Kasalath,ZS97
Chr11	22711865	22717207	5343	9	9311,DJ123,Kasalath,MH63,W0120,W0180,W1230,W1236,ZS97
Chr11	24313965	24318170	4206	14	9311,MH63,PA64s,ZS97,DJ123,Kasalath,W0120,Koshihikari,W1230,W1943,W1981,IR64,W0630,W1236
Chr11	10690166	10690881	716	3	9311,Kasalath,PA64s
Chr11	24346791	24349396	2606	1	Kasalath
Chr11	20884106	20884974	869	8	Kasalath,W0120,IR64,W0180,W0630,W1230,W1981,ZS97
Chr11	10637756	10638564	809	1	Kasalath
Chr11	14480887	14481630	744	3	DJ123,Kasalath,W1943
Chr11	24927992	24929732	1741	9	9311,DJ123,IR64,Kasalath,MH63,PA64s,W0630,W1230,ZS97
Chr11	21518401	21521813	3413	5	Kasalath,9311,W0120,W1236,ZS97
Chr11	15679665	15691570	11906	8	9311,DJ123,Kasalath,MH63,PA64s,W0120,W0180,W0630
Chr11	6916756	6917428	673	11	9311,IR64,ZS97,DJ123,Kasalath,W0120,W0180,W0593,W1230,W1943,W1981
Chr11	12193724	12198048	4325	14	9311,DJ123,Kasalath,MH63,PA64s,W0120,W0180,W0593,W0630,W1230,W1236,W1715,W1981,ZS97
Chr11	19903955	19912984	9030	4	Kasalath,W0180,W0593,W1981
Chr11	15455394	15456569	1176	9	IR64,MH63,ZS97,9311,DJ123,Kasalath,PA64s,W0120,W1230
Chr11	14493389	14494803	1415	3	Kasalath,W0593,W1943
Chr11	9974980	9985612	10633	7	9311,Kasalath,PA64s,W0593,W0630,W1230,W1981
Chr11	18868746	18869870	1125	4	W0593,MH63,Kasalath,DJ123
Chr11	22030795	22034082	3288	3	Kasalath,W0180,W1236
Chr11	8170628	8180615	9988	11	9311,Kasalath,MH63,W0120,W0180,W0593,W0630,W1230,W1236,W1981,ZS97
Chr11	24763365	24763949	585	4	Kasalath,W0120,W0630,W1230
Chr11	2309811	2318443	8633	4	Kasalath,MH63,W0630,ZS97
Chr11	25133637	25138435	4799	1	Kasalath
Chr11	21924344	21925773	1430	3	Kasalath,W0180,W1236
Chr11	27575002	27577462	2461	3	IR64,Kasalath,PA64s
Chr11	9810777	9811511	735	8	DJ123,Kasalath,MH63,PA64s,W0120,W0180,W0630,W1236
Chr11	13799021	13811878	12858	5	9311,DJ123,Kasalath,MH63,PA64s
Chr11	3213322	3216068	2747	2	DJ123,Kasalath
Chr11	856497	857642	1146	6	9311,IR64,Kasalath,W0630,W1230,ZS97
Chr11	23363024	23372706	9683	10	9311,DJ123,Kasalath,PA64s,W0180,W0593,W0630,W1236,W1715,W1981
Chr11	25329659	25332817	3159	1	Kasalath
Chr11	8423653	8437007	13355	12	W0180,9311,IR64,Kasalath,MH63,PA64s,W0120,W0593,W0630,W1230,W1715,W1981
Chr11	19646336	19646934	599	12	9311,DJ123,Kasalath,MH63,PA64s,W0120,W0180,W0593,W0630,W1230,W1943,ZS97
Chr11	28138172	28140534	2363	4	DJ123,Kasalath,W1943,ZS97
Chr11	769028	776777	7750	9	9311,Kasalath,W0180,W0593,W0630,W1230,W1236,W1981,ZS97
Chr11	17739636	17740735	1100	9	9311,DJ123,IR64,Kasalath,MH63,PA64s,W0120,W0630,ZS97
Chr11	10711448	10712413	966	13	9311,DJ123,IR64,Kasalath,MH63,PA64s,W0120,W0593,W0630,W1230,W1943,W1981,ZS97
Chr11	18840094	18844184	4091	7	Kasalath,9311,DJ123,IR64,MH63,PA64s,W1236
Chr11	15670558	15672330	1773	1	Kasalath
Chr11	11565701	11566493	793	3	9311,Kasalath,PA64s
[truncated: 7,912 more rows]
