# Supplementary material for: Sequencing and de novo assembly of a near complete indica rice genome
Source: Nat Commun. 2017 May 4;8:15324. doi: 10.1038/ncomms15324 (PMC5418594; doi:10.1038/ncomms15324)
Supplement: Supplementary Software — The custom Perl codes for building overlap graphs and generating final sequences. [file ncomms15324-s10.zip]

Archive with 13 entries (13 files):
- 01-BLASRDeOverlap.pl
- 02-PacbioGAPFilter.pl
- 03-PacbioGAPLinker.pl
- construct_graph_final.pl
- extract_ctg_infor_for_seq.pl
- extract_seq_by_pos.pl
- Fragment_Guided_Graph_Assembly.pl
- make_ctg_line.pl
- make_junction_by_pos.pl
- sam2blasr.pl
- submit_Job.pl
- README
- reverse_complement.pm
