# Supplementary material for: Sequencing and de novo assembly of a near complete indica rice genome
Source: Nat Commun. 2017 May 4;8:15324. doi: 10.1038/ncomms15324 (PMC5418594; doi:10.1038/ncomms15324)
Supplement: Supplementary Software — The custom Perl codes for building overlap graphs and generating final sequences. [file ncomms15324-s10.zip › 01-BLASRDeOverlap.pl]

#!/usr/bin/env perl
#########################################################################
#        With the alignment between contigs, this script can connect the 
#        pair of contigs with overlap in the limiting conditions
#########################################################################
use strict;
use warnings;
use Bio::SeqIO;
use Bio::Perl;

my $BlasrAlignFile       = shift;                #Blasr Alignment
my $ContigFile           = shift;		 #Contig fasta 
my $MergedContigFile     = shift;		 #Connected By Overlap
my $MinOverhangLength    = shift;		 #max overhang allowed
my $MinOverlapLength     = shift;                #min overlap length
my $MinIdentity          = shift;                #min identity

my %DisposeHash = ();
my %MergeHash   = ();

open(IN, $BlasrAlignFile ) or die("Cannot open $BlasrAlignFile\n");

while ( my $line = <IN> ) {
    	chomp $line; 
        next if ( $line =~ m/nCells/ );
# Blasr Alignment format:    
# qName tName qStrand tStrand score percentSimilarity tStart tEnd tLength qStart qEnd qLength nCells
        my @Columns   = split( /\s+/, $line );
        my $score     = $Columns[4];
        my $percentSimilarity   = $Columns[5];
    
# First Contig Information
        my $tName     = $Columns[1];
        my $tStrand   = $Columns[3];
        my $tStart    = $Columns[6];
        my $tEnd      = $Columns[7];
        my $tLength   = $Columns[8];
# Second Contig Information
        my $qName     = $Columns[0];
        my $qStrand   = $Columns[2];
        my $qStart    = $Columns[9];
        my $qEnd      = $Columns[10];
        my $qLength   = $Columns[11];
# Contig Overhang information    
        my $RefLeftOverhang  = 0;
        my $RefRightOverhang = 0;

        my $QryLeftOverhang  = 0 ;
        my $QryRightOverhang = 0 ;

        $RefLeftOverhang  = $tStart;
        $RefRightOverhang = ( $tLength - $tEnd );
        $QryLeftOverhang  = $qStart;
        $QryRightOverhang = ( $qLength - $qEnd );

        # if one of the pair of contigs with overlap is included, the do nothing
        if ( $RefLeftOverhang <=$MinOverhangLength && $RefRightOverhang <= $MinOverhangLength &&
                 $QryLeftOverhang <=$MinOverhangLength && $QryRightOverhang <= $MinOverhangLength    ) {
                 print $line."\n\n";
                 $DisposeHash{$tName} = 0;
                 next;
        }elsif ( $RefLeftOverhang <=$MinOverhangLength && $RefRightOverhang <=$MinOverhangLength ) {
                 print $line."\n";
                 $DisposeHash{$tName} = 0;
                 next;
        }elsif( $QryLeftOverhang <=$MinOverhangLength && $QryRightOverhang <=$MinOverhangLength ) {
                 print $line."\n";
                 $DisposeHash{$qName} = 0;
                 next;
        }

        #recording the pairs of contigs with overlap, and their alignment scores
        if ( $percentSimilarity >=$MinIdentity && abs( $qEnd - $qStart ) >= $MinOverlapLength ) {
    
                 if ( $qStrand == 0 && $tStrand == 0 ) {

                         #            ======================>
                         #            |||||||||||||||
                         #       ------------------->
                         if ( ( $qEnd == $qLength ) && ( $qStart  > 0 ) &&
                            ( $tStart == 0 )      && ( $tEnd    < $tLength  ) ) {
                                 print $line."\n";
                                 print "$qName\tf\t0\t$qEnd\t$tName\tf\t$tEnd\t$tLength\n";
                                 $MergeHash{abs($score)} = "$qName\tf\t0\t$qEnd\t$tName\tf\t$tEnd\t$tLength";
                         #         ==========================>
                         #                     |||||||||||||||
                         #                     --------------------->
                         }elsif ( ( $qEnd   < $qLength ) && ( $qStart  == 0 ) &&
                             ( $tStart > 0 )        && ( $tEnd    == $tLength ) ) {
                                 print $line."\n";
                                 print "$tName\tf\t0\t$tEnd\t$qName\tf\t$qEnd\t$qLength\n";
                                 $MergeHash{abs($score)} = "$tName\tf\t0\t$tEnd\t$qName\tf\t$qEnd\t$qLength";
                         }
                  }elsif ( $qStrand == 0 && $tStrand == 1 ) {
                         $RefLeftOverhang  = $tStart;
                         $RefRightOverhang = ( $tLength - $tEnd );
                         $QryLeftOverhang  = $qStart;
                         $QryRightOverhang = ( $qLength - $qEnd );

                         #    <======================
                         #            |||||||||||||||          <-----
                         #            -------------------->
                         if ( ( $qEnd   < $qLength ) && ( $qStart  == 0 ) &&
                               ( $tStart > 0 )        && ( $tEnd    == $tLength  ) ) {
                                print $line."\n";
                                print "$tName\tr\t0\t$tLength\t$qName\tf\t$qEnd\t$qLength\n";
                                $MergeHash{abs($score)} = "$tName\tr\t0\t$tLength\t$qName\tf\t$qEnd\t$qLength";
                
                         #          <======================
                         #          |||||||||||||||            <-----
                         #    -------------------->
                         }elsif ( ( $qEnd   == $qLength ) && ( $qStart  > 0 ) &&
                                ( $tStart == 0 )        && ( $tEnd    < $tLength  ) ) {
                                print $line."\n";
                                print "$qName\tf\t0\t$qEnd\t$tName\tr\t$tEnd\t$tLength\n";
                                $MergeHash{abs($score)} = "$qName\tf\t0\t$qEnd\t$tName\tr\t$tEnd\t$tLength";
                        }
            
                  }
        }
    
}

close IN;

my %SeqHash = ();
#Reading the Original Contig fasta
my $in  = Bio::SeqIO->new(-file => "<$ContigFile" , '-format' => 'Fasta');
            
while ( my $seq = $in->next_seq() ) {
	my $Contig       = $seq->id;
	my $ContigLength = $seq->length;
        my $ContigSeq    = $seq->seq;
        if ( ! exists( $DisposeHash{$Contig} ) ) {
            $SeqHash{$Contig} = $ContigSeq;
        }else{
            # skip
        }
        
    }

open(OUT, ">$MergedContigFile" ) or die("Cannot open $MergedContigFile\n");

my %UsedHash = ();

#Connecting the pair of contigs with the highest scores step by step
foreach my $Score ( sort { $b <=> $a } keys %MergeHash ) {
    
    my $MergeRecord = $MergeHash{$Score};
    my @Columns = split( /\t/, $MergeRecord );
    
    my $LeftName   = $Columns[0];
    my $LeftStrand = $Columns[1];
    my $LeftStart  = $Columns[2];
    my $LeftEnd    = $Columns[3];

    my $RightName   = $Columns[4];
    my $RightStrand = $Columns[5];
    my $RightStart  = $Columns[6];
    my $RightEnd    = $Columns[7];
    
    next if ( exists( $DisposeHash{$LeftName} ) || exists( $DisposeHash{$RightName} ) );
    next if ( ! exists( $SeqHash{$LeftName} ) || ! exists( $SeqHash{$RightName} ) );
    
    my $MergeName = $LeftName."_".$RightName;
    my $MergeSeq  = '';
    #if the pair of contigs are the same chain, then they are connected directly. otherwise, they are connected with one of the contig reversed
    if ( $LeftStrand eq 'f' ) {
       $MergeSeq .= substr( $SeqHash{$LeftName}, $LeftStart, ( $LeftEnd - $LeftStart ) );
    }else{
       my $revcom = reverse $SeqHash{$LeftName};
       $revcom =~ tr/ACGTacgt/TGCAtgca/;
       $MergeSeq .= substr( $revcom, $LeftStart, ( $LeftEnd - $LeftStart ) );
    }
    delete $SeqHash{$LeftName};
    
    if ( $RightStrand eq 'f' ) {
       $MergeSeq .= substr( $SeqHash{$RightName}, $RightStart, ( $RightEnd - $RightStart ) );
    }else{
       my $revcom = reverse $SeqHash{$RightName};
       $revcom =~ tr/ACGTacgt/TGCAtgca/;
       $MergeSeq .= substr( $revcom, $RightStart, ( $RightEnd - $RightStart ) );
    }
    delete $SeqHash{$RightName};
    
    print OUT ">$MergeName\n";
    print OUT "$MergeSeq\n";
    
    
}

foreach my $Contig ( sort{ $a cmp $b } keys %SeqHash ) {
    my $ContigSeq = $SeqHash{$Contig};
    print OUT ">$Contig\n";
    print OUT "$ContigSeq\n";
}

close OUT;

print "Disposed\n";
foreach my $DisposeRecord ( keys %DisposeHash ) {
    print "$DisposeRecord\n";
}
