# Supplementary material for: Sequencing and de novo assembly of a near complete indica rice genome
Source: Nat Commun. 2017 May 4;8:15324. doi: 10.1038/ncomms15324 (PMC5418594; doi:10.1038/ncomms15324)
Supplement: Supplementary Software — The custom Perl codes for building overlap graphs and generating final sequences. [file ncomms15324-s10.zip › 02-PacbioGAPFilter.pl]

#!/usr/bin/env perl
#########################################################################################
#     Filtering the alignment between Contigs and Fosmid by conditions
#     conditions including MinOverhang, MinIdentity,MinOverlap,MinExtend and so on
#     Author: Huilong Du
#########################################################################################

use strict;
use warnings;

my $inputfile = shift;	                         #Blasr format alignment 
my $MinOverhangLength = shift;                   #Min Overhang
my $MinimumIdentity   = shift;                   #Min Identity 
my $MinOverlap        = shift;                   #Min Overlap
my $MinExtend         = shift;                   #Min Extend

open(IN, $inputfile ) or die("Cannot open $inputfile\n");

while ( my $line = <IN> ) {
	chomp $line; 
        next if ( $line =~ m/nCells/ );
# Blasr Alignment format:    
# qName tName qStrand tStrand score percentSimilarity tStart tEnd tLength qStart qEnd qLength nCells    
        my @Columns   = split( /\s+/, $line );
   
        my $score     = $Columns[4];
        my $percentSimilarity   = $Columns[5];
    
# Contig alignment information
        my $tName     = $Columns[1];
        my $tStrand   = $Columns[3];
        my $tStart    = $Columns[6];
        my $tEnd      = $Columns[7];
        my $tLength   = $Columns[8];

# Fosmid alignment information
        my $qName     = $Columns[0];
        my $qStrand   = $Columns[2];
        my $qStart    = $Columns[9];
        my $qEnd      = $Columns[10];
        my $qLength   = $Columns[11];
# Filtering the alignment by MinOverlap and MinIdentity
        next if ( abs( $qEnd - $qStart ) < $MinOverlap || abs( $tEnd - $tStart ) < $MinOverlap || $percentSimilarity < $MinimumIdentity);
    
# Selecting the End to End alignment between Contig and Fosmid
        my $RefLeftOverhang  = 0;
        my $RefRightOverhang = 0;
        my $QryLeftOverhang  = 0 ;
        my $QryRightOverhang = 0 ;
        #Contig and Fosmid alignment with ++
        if ( $qStrand == 0 && $tStrand == 0 ) {
              $RefLeftOverhang  = $tStart;
              $RefRightOverhang = ( $tLength - $tEnd );
              $QryLeftOverhang  = $qStart;
              $QryRightOverhang = ( $qLength - $qEnd );

              #              ===============>
              #              |||||||||||||||
              #   -------------------------------------------->
              if ( ( $RefLeftOverhang <= $MinOverhangLength ) && ( $RefRightOverhang <= $MinOverhangLength ) &&
                    ( $QryLeftOverhang >= $MinOverhangLength ) && ( $QryRightOverhang >= $MinOverhangLength ) ) {
            
            
              #            ======================>
              #            |||||||||||||||
              #       ------------------->
              }elsif ( ( $RefLeftOverhang <= $MinOverhangLength ) && ( $RefRightOverhang >=$MinExtend  ) &&
                    ( $QryLeftOverhang >=$MinExtend ) && ( $QryRightOverhang <=$MinExtend  ) ) {
            
                     print $line."\n";
            
              #         ==========================>
              #                     |||||||||||||||
              #                     --------------------->
              }elsif ( ( $RefLeftOverhang >= $MinExtend ) && ( $RefRightOverhang <= $MinOverhangLength ) &&
                    ( $QryLeftOverhang <= $MinOverhangLength ) && ( $QryRightOverhang >= $MinExtend ) ) {
            
                     print $line."\n";
            
              }
        }elsif ( $qStrand == 0 && $tStrand == 1 ) {
              #Contig and Fosmid alignment with +-
              $RefLeftOverhang  = $tStart;
              $RefRightOverhang = ( $tLength - $tEnd );
              $QryLeftOverhang  = $qStart;
              $QryRightOverhang = ( $qLength - $qEnd );

              #              <==============
              #              |||||||||||||||
              #   -------------------------------------------->
              if ( ( $RefLeftOverhang <= $MinOverhangLength ) && ( $RefRightOverhang <= $MinOverhangLength ) &&
                    ( $QryLeftOverhang >= $MinOverhangLength ) && ( $QryRightOverhang >= $MinOverhangLength ) ) {
            
              #          ======================>
              #          ||||||||||||
              #    <-----------------
              #    <======================
              #            |||||||||||||||          <-----
              #            -------------------->
              }elsif ( ( $RefLeftOverhang >= $MinExtend ) && ( $RefRightOverhang <= $MinOverhangLength ) &&
                    ( $QryLeftOverhang <= $MinOverhangLength ) && ( $QryRightOverhang >= $MinExtend ) ) {
            
                     print $line."\n";
            
              #          ======================>
              #                    ||||||||||||
              #                    <----------------------
              #          <======================
              #          |||||||||||||||            <-----
              #    -------------------->
              }elsif ( ( $RefLeftOverhang <= $MinOverhangLength ) && ( $RefRightOverhang >= $MinExtend ) &&
                    ( $QryLeftOverhang >= $MinExtend ) && ( $QryRightOverhang <= $MinOverhangLength ) ) {
            
                    print $line."\n";
            
              }
        
        }

}
close IN;
