# Supplementary material for: Sequencing and de novo assembly of a near complete indica rice genome
Source: Nat Commun. 2017 May 4;8:15324. doi: 10.1038/ncomms15324 (PMC5418594; doi:10.1038/ncomms15324)
Supplement: Supplementary Software — The custom Perl codes for building overlap graphs and generating final sequences. [file ncomms15324-s10.zip › 03-PacbioGAPLinker.pl]

#!/usr/bin/env perl
################################################################################################
#             confirming the orientations of Contigs and Fosmid Based on the alignment
#             conditions including MinOverhang and MinExtend
#             Author: Huilong Du
################################################################################################
use warnings;
use strict;
my $inputfile=shift;                      #Filtered alignment
my $MinOverhangLength=shift;              #Min Overhang Length
my $MinExtend=shift;                      #MinExtend Length
open IN,"<$inputfile" or die $!;
while(my $line=<IN>){
	chomp $line; 
        next if ( $line =~ m/nCells/ );
# Blasr Alignment format:    
# qName tName qStrand tStrand score percentSimilarity tStart tEnd tLength qStart qEnd qLength nCells
        my @Columns   = split( /\s+/, $line );
        my $score     = $Columns[4];
        my $percentSimilarity   = $Columns[5];
        my $Final_Score=0;

# Contig alignment information
        my $tName     = $Columns[1];
        my $tStrand   = $Columns[3];
        my $tStart    = $Columns[6];
        my $tEnd      = $Columns[7];
        my $tLength   = $Columns[8];
# Fosmid alignment information
        my $qName     = $Columns[0];
        my $qStrand   = $Columns[2];
        my $qStart    = $Columns[9];
        my $qEnd      = $Columns[10];
        my $qLength   = $Columns[11];
    
# Confirm the Orientation of Contig and Fosmid Based on the alignments
        my $RefLeftOverhang  = 0;
        my $RefRightOverhang = 0;
        my $QryLeftOverhang  = 0 ;
        my $QryRightOverhang = 0 ;
        # the alignment of Contig and Fosmid with ++
        if ( $qStrand == 0 && $tStrand == 0 ) {

              $RefLeftOverhang  = $tStart;
              $RefRightOverhang = ( $tLength - $tEnd );
              $QryLeftOverhang  = $qStart;
              $QryRightOverhang = ( $qLength - $qEnd );

              #              ===============>
              #              |||||||||||||||
              #   -------------------------------------------->
              if ( (( $RefLeftOverhang <= $MinOverhangLength) && ( $RefRightOverhang <= $MinOverhangLength ) &&
                   ( $QryLeftOverhang >= $MinOverhangLength ) && ( $QryRightOverhang >= $MinOverhangLength )) ||
                   (( $RefLeftOverhang >= $MinOverhangLength) && ( $RefRightOverhang >= $MinOverhangLength ) &&
                   ( $QryLeftOverhang <= $MinOverhangLength ) && ( $QryRightOverhang <= $MinOverhangLength )) ) {
            
#                  print "include\tforward\t$percentSimilarity\t$score\t$tName\t$qName\tinclude\t$qStart\t$qEnd\t$qLength\t$tStart\t$tEnd\t$tLength\n";
            
              #            ======================>
              #            |||||||||||||||
              #       ------------------->
              }elsif ( ( $RefLeftOverhang <= $MinOverhangLength ) && ( $RefRightOverhang >=$MinExtend  ) &&
                   ( $QryLeftOverhang >= $MinExtend ) && ( $QryRightOverhang <= $MinOverhangLength ) ) {
                   $Final_Score=int(abs($score)/100-($QryRightOverhang+$RefLeftOverhang)/2);
                   print "left\t0\t$percentSimilarity\t$Final_Score\t$tName\t$qName\tright\t$qStart\t$qEnd\t$qLength\t$tStart\t$tEnd\t$tLength\n";
            
              #         ==========================>
              #                     |||||||||||||||
              #                     --------------------->
              }elsif ( ( $RefLeftOverhang >= $MinExtend ) && ( $RefRightOverhang <= $MinOverhangLength ) &&
                   ( $QryLeftOverhang <= $MinOverhangLength ) && ( $QryRightOverhang >= $MinExtend ) ) {
                   $Final_Score=int(abs($score)/100-($RefRightOverhang+$QryLeftOverhang)/2);
                   print "right\t0\t$percentSimilarity\t$Final_Score\t$tName\t$qName\tleft\t$qStart\t$qEnd\t$qLength\t$tStart\t$tEnd\t$tLength\n";
            
              }
        }elsif ( $qStrand == 0 && $tStrand == 1 ) {
              #the alignment of Contig and Fosmid with +-
              $RefLeftOverhang  = $tStart;
              $RefRightOverhang = ( $tLength - $tEnd );
              $QryLeftOverhang  = $qStart;
              $QryRightOverhang = ( $qLength - $qEnd );

              #              <==============
              #              |||||||||||||||
              #   -------------------------------------------->
              if ( ( $RefLeftOverhang <= $MinOverhangLength ) && ( $RefRightOverhang <= $MinOverhangLength ) &&
                   ( $QryLeftOverhang >= $MinOverhangLength ) && ( $QryRightOverhang >= $MinOverhangLength ) ||
                   (( $RefLeftOverhang >= $MinOverhangLength ) && ( $RefRightOverhang >= $MinOverhangLength ) &&
                   ( $QryLeftOverhang <= $MinOverhangLength ) && ( $QryRightOverhang <= $MinOverhangLength ))) {
            
#                  print "include\treverse\t$percentSimilarity\t$score\t$tName\t$qName\tinclude\t$qStart\t$qEnd\t$qLength\t$tStart\t$tEnd\t$tLength\n";
            
              #          ======================>
              #          ||||||||||||
              #    <-----------------
              #    <======================
              #            |||||||||||||||          <-----
              #            -------------------->
              }elsif ( ( $RefLeftOverhang >= $MinExtend  ) && ( $RefRightOverhang <= $MinOverhangLength ) &&
                   ( $QryLeftOverhang <= $MinOverhangLength ) && ( $QryRightOverhang >= $MinExtend ) ) {
                   $Final_Score=int(abs($score)/100-($RefRightOverhang+$QryLeftOverhang)/2);
                   print "left\t1\t$percentSimilarity\t$Final_Score\t$tName\t$qName\tleft\t$qStart\t$qEnd\t$qLength\t$tStart\t$tEnd\t$tLength\n";
            
              #          ======================>
              #                    ||||||||||||
              #                    <----------------------
              #          <======================
              #          |||||||||||||||            <-----
              #    -------------------->
              }elsif ( ( $RefLeftOverhang <= $MinOverhangLength ) && ( $RefRightOverhang >= $MinExtend ) &&
                   ( $QryLeftOverhang >= $MinExtend  ) && ( $QryRightOverhang <= $MinOverhangLength ) ) {
                   $Final_Score=int (abs($score)/100-($RefLeftOverhang+$QryRightOverhang)/2);
                   print "right\t1\t$percentSimilarity\t$Final_Score\t$tName\t$qName\tright\t$qStart\t$qEnd\t$qLength\t$tStart\t$tEnd\t$tLength\n";
              }
        
        }
}
close IN;
