# Supplementary material for: Sequencing and de novo assembly of a near complete indica rice genome
Source: Nat Commun. 2017 May 4;8:15324. doi: 10.1038/ncomms15324 (PMC5418594; doi:10.1038/ncomms15324)
Supplement: Supplementary Software — The custom Perl codes for building overlap graphs and generating final sequences. [file ncomms15324-s10.zip › extract_ctg_infor_for_seq.pl]

#!/usr/bin/perl
######################################################################################
#                 Author: huilong du
#   Note: extract the contig and fosmid information for extracting the final sequence
######################################################################################
use warnings;
use strict;
my $infile=shift;                  #cluster_pos_line.txt
open IN,"<$infile" or die $!;
my $outfile=shift;                 #cluster_pos_line_for_seq.txt
open OUT,">$outfile" or die $!;

while(<IN>){
     chomp;
     my $line=$_;
     $line=~s/\s+$//;
     my @lines=split /\s+/,$line;
     my $ctg_count=0;
     for(my $j=0;$j<@lines;$j=$j+10){
            $ctg_count++;
     }
     my $ctg_num=$ctg_count;
     my @content=split /\s+/,$line;
     my $count=1;
     #recording the parts of contig and fosmid which are used to construct the final super-contigs
     for(my $i=0;$i<@content;$i=$i+10){
             if($count==1){
                    print OUT "$content[$i] $content[$i+1] $content[$i+2] $content[$i+3] $content[$i+4] $content[$i+5] $content[$i+6] $content[$i+7] ";
                    $count++;
             }
             elsif($count==$ctg_num){
                    print OUT "$content[$i] $content[$i+1] $content[$i-2] $content[$i-1]\n";
                    $count++;
             }
             else{
                    print OUT "$content[$i] $content[$i+1] $content[$i-2] $content[$i+3] $content[$i+4] $content[$i+5] $content[$i+6] $content[$i+7] ";
                    $count++;
             }
      }
}
close(IN);
close(OUT);
             
              
