# Supplementary material for: Sequencing and de novo assembly of a near complete indica rice genome
Source: Nat Commun. 2017 May 4;8:15324. doi: 10.1038/ncomms15324 (PMC5418594; doi:10.1038/ncomms15324)
Supplement: Supplementary Software — The custom Perl codes for building overlap graphs and generating final sequences. [file ncomms15324-s10.zip › extract_seq_by_pos.pl]

#!/usr/bin/perl
####################################################################
#                 Author: huilong du
#      Note: extract the final sequence of contig and fosmid,
#      directly by the position supported by previous results
####################################################################
#
use warnings;
use strict;

my $infile1=shift;                      #cluster_pos_line_for_seq.txt
my $infile2=shift;                      #Contig Sequence
my $infile3=shift;                      #Fosmid Sequence
my $outfile=shift;                      #Super Contig Sequence
my $script=shift;                       #script dir
BEGIN{
      push(@INC,$script);
}
use reverse_complement;

open IN1,"<$infile1" or die $!;
open IN2,"<$infile2" or die $!;
open IN3,"<$infile3" or die $!;
open OUT,">$outfile" or die $!;

my %ctg_seq=();
my $sign="";
my %ctg_len=();

#recording the sequence of contig
while(<IN2>){
      chomp;
      my $line=$_;
      if($line=~/^>(\S+)/){
               $sign=$1;
      }
      else{
               $ctg_seq{$sign}=$line;
               my $len=length($line);
               $ctg_len{$sign}=$len;
      }
}

my %bac_seq=();
my %bac_len=();
$sign="";
#recoding the sequence of fosmid
while(<IN3>){
      chomp;
      my $line=$_;
      if($line=~/^>(\S+)/){
                $sign=$1;
      }
      else{
                $bac_seq{$sign}=$line;
                my $len=length($line);
                $bac_len{$sign}=$len;
      }
}
my $count_ctg=int (rand(10000));
$count_ctg=$count_ctg*100000+1;
my %ctg_existed=();
my $Ctg_Name="";
my $spliced_kept=10000;
my $spliced="";

#extracting the part sequence of contig and fosmid based on the position provided by previous steps
while(<IN1>){
      chomp;
      my $line=$_;
      $Ctg_Name="";
      my @content=split " ",$line;
      my $seq="";
      my $extract_seq="";
      my $last_ctg_start=0;
      my %ctg_per_cluster=();
      for(my $long=0;$long<@content;$long=$long+8){
         if($long==0){
               $Ctg_Name=$content[$long];
         }
         else{
               $Ctg_Name=$Ctg_Name."_".$content[$long];
         }
      }
      for(my $i=4;$i<@content;$i=$i+8){
          my @info=split "/",$content[$i];
          pop (@info);
          $content[$i]=join("/",@info);
          $ctg_existed{$content[$i-4]}=0;
          $ctg_existed{$content[$i+4]}=0;
          $ctg_per_cluster{$content[$i-4]}=0;
          $ctg_per_cluster{$content[$i+4]}=0;
	  #if the pair of contigs have no overlap between them
          if($content[$i+2]<=$content[$i+3]){  #with gap
               #Determining whether the contig is reversed
               if($content[$i-3]==0){    #left ctg no reverse
                      if($content[$i-1]>=$ctg_len{$content[$i-4]}){
                               $content[$i-1]=$ctg_len{$content[$i-4]}-1;
                      }
                      my $extract_len=$content[$i-1]-$content[$i-2]+1;
                      $extract_seq=substr($ctg_seq{$content[$i-4]},$content[$i-2],$extract_len);
                      $seq=$seq.$extract_seq;
		      if($ctg_len{$content[$i-4]}-$extract_len-$content[$i-2]>$spliced_kept){
				my $kept=$$content[$i-2]+$extract_len;
				print "$content[$i-4]\t$kept\t$ctg_len{$content[$i-4]}\n";
		      }
               }
               elsif($content[$i-3]==1){ #left ctg reverse
                      if($content[$i-1]>=$ctg_len{$content[$i-4]}){
                               $content[$i-1]=$ctg_len{$content[$i-4]}-1;     
                      }
                      my $Current_Bac=reverse_complement($ctg_seq{$content[$i-4]});
                      my $extract_len=$content[$i-1]-$content[$i-2]+1;
                      $extract_seq=substr($Current_Bac,$content[$i-2],$extract_len);
                      $seq=$seq.$extract_seq; 
                      if($ctg_len{$content[$i-4]}-$extract_len-$content[$i-2]>$spliced_kept){
                                my $kept=$$content[$i-2]+$extract_len;
                                print "$content[$i-4]\t$kept\t$ctg_len{$content[$i-4]}\n";
                      }
              }
	      #Determining whether the fosmid is reversed
              if($content[$i+1]==0){  #fosmid no reverse
                      if($content[$i+3]>=$bac_len{$content[$i]}){
                               $content[$i+3]=$bac_len{$content[$i]}-1;
                      }
                      my $extract_len=$content[$i+3]-$content[$i+2]+1;
                      $extract_seq=substr($bac_seq{$content[$i]},$content[$i+2],$extract_len);
                      $seq=$seq.$extract_seq;
		      print "$content[$i] 0\n";
              }
              elsif($content[$i+1]==1){  #fosmid reverse
                      if($content[$i+3]>=$bac_len{$content[$i]}){
                               $content[$i+3]=$bac_len{$content[$i]}-1;
                      }     
                      my $extract_len=$content[$i+3]-$content[$i+2]+1;
                      my $Current_Bac=reverse_complement($bac_seq{$content[$i]});
                      $extract_seq=substr($Current_Bac,$content[$i+2],$extract_len);
		
                      $seq=$seq.$extract_seq;
              }
	      #Determining whether the right contig is reversed
              if($content[$i+5]==0){    #right ctg no reverse
                      if($content[$i+7]>=$ctg_len{$content[$i+4]}){
                               $content[$i+7]=$ctg_len{$content[$i+4]}-1;
                      }
                      $last_ctg_start=$content[$i+6];
		      if($last_ctg_start>$spliced_kept){
			       print "$content[$i+4]\t0\t$last_ctg_start\n";
		      }
               }
               elsif($content[$i+5]==1){ #right ctg reverse
                      if($content[$i+7]>=$ctg_len{$content[$i+4]}){
                               $content[$i+7]=$ctg_len{$content[$i+4]}-1;
                      }
                      $last_ctg_start=$content[$i+6];
                      if($last_ctg_start>$spliced_kept){
                               print "$content[$i+4]\t0\t$last_ctg_start\n";
                      }
              }
          }
          elsif($content[$i+2]>$content[$i+3]){  #no gap and with overlap
              #if the pair of contigs have overlap
              my $bac_extract_seq="";
              my $bac_extract_len=0;
              if($content[$i+1]==0){  #fosmid no reverse
                      if($content[$i+2]>=$bac_len{$content[$i]}){
                               $content[$i+2]=$bac_len{$content[$i]}-1;
                      }
                      my $extract_len=$content[$i+2]-$content[$i+3]+1;
                      $extract_seq=substr($bac_seq{$content[$i]},$content[$i+3],$extract_len);
                      $bac_extract_seq=$extract_seq;
                      $bac_extract_len=$extract_len;
              }
              elsif($content[$i+1]==1){  #fosmid reverse
                      if($content[$i+2]>=$bac_len{$content[$i]}){
                               $content[$i+2]=$bac_len{$content[$i]}-1;
                      }
                      my $extract_len=$content[$i+2]-$content[$i+3]+1;
                      my $Current_Bac=reverse_complement($bac_seq{$content[$i]});
                      $extract_seq=substr($Current_Bac,$content[$i+3],$extract_len);
                      $bac_extract_seq=$extract_seq;
                      $bac_extract_len=$extract_len;
              }
              if($content[$i-3]==0){    #left ctg no reverse
                      if($content[$i-1]>=$ctg_len{$content[$i-4]}){
                               $content[$i-1]=$ctg_len{$content[$i-4]}-1;
                      }
                      my $extract_len=$content[$i-1]-$content[$i-2]-$bac_extract_len+1;
                      $extract_seq=substr($ctg_seq{$content[$i-4]},$content[$i-2],$extract_len);
                      $seq=$seq.$extract_seq;
		      if($ctg_len{$content[$i-4]}-$extract_len-$content[$i-2]>$spliced_kept){
                                my $kept=$$content[$i-2]+$extract_len;
                                print "$content[$i-4]\t$kept\t$ctg_len{$content[$i-4]}\n";
                      }
               }
               elsif($content[$i-3]==1){ #left ctg reverse
                      if($content[$i-1]>=$ctg_len{$content[$i-4]}){
                               $content[$i-1]=$ctg_len{$content[$i-4]}-1;
                      }
                      my $Current_Bac=reverse_complement($ctg_seq{$content[$i-4]});
                      my $extract_len=$content[$i-1]-$content[$i-2]-$bac_extract_len+1;
                      $extract_seq=substr($Current_Bac,$content[$i-2],$extract_len);
                      $seq=$seq.$extract_seq;
		      if($ctg_len{$content[$i-4]}-$extract_len-$content[$i-2]>$spliced_kept){
                                my $kept=$$content[$i-2]+$extract_len;
                                print "$content[$i-4]\t$kept\t$ctg_len{$content[$i-4]}\n";
                      }
              }
              $seq=$seq.$bac_extract_seq;
              if($content[$i+5]==0){    #right ctg no reverse
                      if($content[$i+7]>=$ctg_len{$content[$i+4]}){
                               $content[$i+7]=$ctg_len{$content[$i+4]}-1;
                      }
                      my $extract_len=$content[$i+7]-$content[$i+6]-$bac_extract_len+1;
                      $content[$i+6]=$content[$i+6]+$bac_extract_len;
                      $last_ctg_start=$content[$i+6];
	              if($last_ctg_start>$spliced_kept){
                               print "$content[$i+4]\t0\t$last_ctg_start\n";
                      }
               }
               elsif($content[$i+5]==1){ #right ctg reverse
                      if($content[$i+7]>=$ctg_len{$content[$i+4]}){
                               $content[$i+7]=$ctg_len{$content[$i+4]}-1;
                      }
                      $content[$i+6]=$content[$i+6]+$bac_extract_len;
                      $last_ctg_start=$content[$i+6];
		      if($last_ctg_start>$spliced_kept){
                               print "$content[$i+4]\t0\t$last_ctg_start\n";
                      }
              }
          }
      }
      if($content[-3]==0){
          if($content[-1]>=$ctg_len{$content[-4]}){
              $content[-1]=$ctg_len{$content[-4]}-1;
          }        
          my $last_seq_len=$content[-1]-$last_ctg_start+1;
          my $last_seq=substr($ctg_seq{$content[-4]},$last_ctg_start,$last_seq_len);
          $seq=$seq.$last_seq;
      }
      elsif($content[-3]==1){
          if($content[-1]>=$ctg_len{$content[-4]}){
              $content[-1]=$ctg_len{$content[-4]}-1;
          }    
          my $last_seq_len=$content[-1]-$last_ctg_start+1;
          my $Current_Bac=reverse_complement($ctg_seq{$content[-4]});
          my $last_seq=substr($Current_Bac,$last_ctg_start,$last_seq_len);
          $seq=$seq.$last_seq;
      }   
      print OUT ">$Ctg_Name\n";                            #Keeping the original name information
      print OUT "$seq\n";     
      $count_ctg++;
      foreach my $key1 (keys %ctg_per_cluster){
            print  "$ctg_len{$key1}\n";
      }
      print "\n";
}

#output the final Contigs with no changed
open OUT1,">non-connected-ctg.fasta" or die $!;
my $count=0;
my $all_len=0;
foreach my $key (keys %ctg_seq){
      next if(exists $ctg_existed{$key});
      $count++;
      $all_len=$all_len+length($ctg_seq{$key});
      print OUT1 ">$key\n";
      print OUT1 "$ctg_seq{$key}\n";
}
print "$all_len\n";

            
close(OUT);     
close(IN1);
close(IN2);
close(IN3);
close(OUT1);                

 
                
        
