# Supplementary material for: Sequencing and de novo assembly of a near complete indica rice genome
Source: Nat Commun. 2017 May 4;8:15324. doi: 10.1038/ncomms15324 (PMC5418594; doi:10.1038/ncomms15324)
Supplement: Supplementary Software — The custom Perl codes for building overlap graphs and generating final sequences. [file ncomms15324-s10.zip › Fragment_Guided_Graph_Assembly.pl]

#!/usr/bin/perl
use warnings;
use strict;

use Getopt::Long;
my $alignment_file;
my $ref_file;
my $query_file;
my $MinIdentity=90;
my $MaxOverhang=0;
my $MinOverlap=1000;
my $MinExtend=1000;
my $queue="hldu";
my $mem="60gb";
my $script_dir;
my $outdir=".";
GetOptions( "Align=s" => \$alignment_file,
	     "Ref=s" => \$ref_file,
             "Query=s" => \$query_file,
	     "MinIden=i" => \$MinIdentity,
	     "MaxHang=i"  => \$MaxOverhang,
	     "MinLap=i" => \$MinOverlap,
	     "MinExtend=i" => \$MinExtend,
	     "Queue=s" => \$queue,
	     "Mem=s" => \$mem,
	     "Script=s" => \$script_dir,
	     "OutDir=s" => \$outdir,
)
or die ("
Usage: perl $0 -Align=file1 -Ref=file2 -Query=file3 -MinIden=Num1 -MaxHang=Num2 -MinLap=Num3 -MinExtend=Num4 -Queue=String1 -Mem=String2 -Script=Dir1 -OurDir=Dir2


 [ -Align ]             The Alignment Between Query and Ref
 [ -Ref   ]             The Sequence of Ref
 [ -Query ]             The Sequence of Query Used to Connect Ref
 [ -MinIden ]           The MinIdentity of Alignment
 [ -MaxHang ]           The MaxOverhang for Ref and Query of Alignment
 [ -MinLap ]            The MinOverlap of Alignment
 [ -MinExtend ]         The MinExtend for Ref Extension
 [ -Queue ]             The Queue for PBS
 [ -Mem ]               The Memory for PBS
 [ -Script ]            The Dir of Scripts
 [ -OutDir ]            The OutPut Dir of Results
");
if( (!defined $alignment_file) or (!defined $ref_file) or(!defined $query_file) ){
	print " 
 perl $0 -Align=file1 -Ref=file2 -Query=file3 -MinIden=Num1 -MaxHang=Num2 -MinLap=Num3 -MinExtend=Num4 -Queue=String1 -Mem=String2 -Script=Dir1 -OurDir=Dir2
	
 [ -Align ]             The Alignment Between Query and Ref
 [ -Ref   ]             The Sequence of Ref
 [ -Query ]             The Sequence of Query Used to Connect Ref
 [ -MinIden ]           The MinIdentity of Alignment
 [ -MaxHang ]           The MaxOverhang for Ref and Query of Alignment
 [ -MinLap ]            The MinOverlap of Alignment
 [ -MinExtend ]         The MinExtend for Ref Extension
 [ -Queue ]             The Queue for PBS
 [ -Mem ]               The Memory for PBS
 [ -Script ]            The Dir of Scripts
 [ -OutDir ]            The OutPut Dir of Results
";
exit;
}

open OUT,">Graph_Assembly.pbs" or die $!;
print OUT "#PBS -N Graph_Assembly
#PBS -j oe
#PBS -l nodes=1:ppn=1
#PBS -q $queue
#PBS -l mem=$mem
cd \$PBS_O_WORKDIR\n";
print OUT "
mkdir $outdir
time perl $script_dir/02-PacbioGAPFilter.pl $alignment_file $MaxOverhang $MinIdentity $MinOverlap $MinExtend > $outdir/02-PacbioGAPFilter.txt
time perl $script_dir/03-PacbioGAPLinker.pl $outdir/02-PacbioGAPFilter.txt $MaxOverhang $MinExtend > $outdir/03-PacbioGAPLinker.txt
time perl $script_dir/construct_graph_final.pl $outdir/03-PacbioGAPLinker.txt $outdir/
time perl $script_dir/make_ctg_line.pl $outdir/cluster_ori.txt $outdir/cluster_ori_same_chain.txt
time perl $script_dir/make_junction_by_pos.pl $outdir/ctg_pairs.txt $outdir/ctg_ctg_ori.txt $outdir/cluster_ori_same_chain.txt $outdir/cluster_ori_same_chain_pos.txt
time perl $script_dir/extract_ctg_infor_for_seq.pl $outdir/cluster_ori_same_chain_pos.txt $outdir/cluster_ori_same_chain_pos_for_seq.txt
time perl $script_dir/extract_seq_by_pos.pl $outdir/cluster_ori_same_chain_pos_for_seq.txt $ref_file $query_file $outdir/Final_Connected.fasta $script_dir
time cat Final_Connected.fasta non-connected-ctg.fasta >$outdir/Final_Ref.fasta
time mv non-connected-ctg.fasta $outdir/
close(OUT);
#my $commond=`qsub Graph_Assembly.pbs`;

#print "$alignment_file\n$ref_file\n$query_file\n$MinIdentity\n$MaxOverhang\n$MinOverlap\n$MinExtend\n";
