# Supplementary material for: Sequencing and de novo assembly of a near complete indica rice genome
Source: Nat Commun. 2017 May 4;8:15324. doi: 10.1038/ncomms15324 (PMC5418594; doi:10.1038/ncomms15324)
Supplement: Supplementary Software — The custom Perl codes for building overlap graphs and generating final sequences. [file ncomms15324-s10.zip › reverse_complement.pm]

#!/usr/bin/perl
package reverse_complement;
require Exporter;
@ISA=qw(Exporter);
@EXPORT=qw(reverse_complement);

use warnings;
use strict;

sub reverse_complement{
        my $input_seq=shift;
        my $reverse=reverse $input_seq;
        $reverse=~tr/ACGT/TGCA/;
        return $reverse;
}
